# Supplementary material for: Integrating microbiome and metabolome revealed microbe-metabolism interactions in the stomach of patients with different severity of peptic ulcer disease
Source: Front Immunol. 2023 Mar 9;14:1134369. doi: 10.3389/fimmu.2023.1134369 (PMC10034094; doi:10.3389/fimmu.2023.1134369)
Supplement: Supplementary file 5 [file Table_1.xlsx]

## Sheet: Sheet1
Group	Name of sample	Gender	Age	Clinical Diagnostic Results
non-atrophic gastritis group (HC, n=32)	HC1	Female	59	Chronic gastritis - non-atrophic; multiple gastric polyps
	HC10	Female	41	Chronic gastritis - non-atrophic; multiple gastric polyps
	HC11	Female	30	Chronic gastritis - non-atrophic; multiple gastric polyps
	HC12	Female	66	Chronic gastritis - non-atrophic; multiple gastric polyps
	HC13	Female	18	Chronic gastritis - non-atrophic; gastric mucosal changes
	HC14	Female	49	Chronic gastritis - non-atrophic; multiple gastric polyps
	HC15	Female	46	Chronic gastritis - non-atrophic; multiple gastric polyps
	HC16	Female	42	Chronic gastritis - non-atrophic; multiple gastric polyps
	HC17	Male	54	Chronic gastritis - non-atrophic; gastric mucosal changes
	HC18	Female	54	Chronic gastritis - non-atrophic; multiple gastric polyps
	HC19	Female	58	Chronic gastritis - non-atrophic; multiple gastric polyps
	HC2	Female	53	Chronic gastritis - non-atrophic; multiple gastric polyps
	HC20	Female	58	Chronic gastritis - non-atrophic; multiple gastric polyps
	HC21	Female	67	Chronic gastritis - non-atrophic; gastric mucosal changes
	HC22	Female	48	Chronic gastritis - non-atrophic; multiple gastric polyps
	HC23	Male	30	Chronic gastritis - non-atrophic; multiple gastric polyps
	HC24	Female	49	Chronic gastritis - non-atrophic; gastric mucosal changes
	HC25	Male	37	Chronic gastritis - non-atrophic; multiple gastric polyps
	HC26	Female	28	Chronic gastritis - non-atrophic; multiple gastric polyps
	HC27	Male	38	Chronic gastritis - non-atrophic; multiple gastric polyps
	HC28	Female	38	Chronic gastritis - non-atrophic; gastric mucosal changes
	HC29	Male	55	Chronic gastritis - non-atrophic; gastric mucosal changes
	HC3	Female	44	Chronic gastritis - non-atrophic; multiple gastric polyps
	HC30	Male	50	Chronic gastritis - non-atrophic; gastric mucosal changes
	HC31	Female	48	Chronic gastritis - non-atrophic; multiple gastric polyps
	HC32	Female	41	Chronic gastritis - non-atrophic; multiple gastric polyps
	HC4	Female	51	Chronic gastritis - non-atrophic; multiple gastric polyps
	HC5	Male	67	Chronic gastritis - non-atrophic; gastric mucosal changes
	HC6	Female	52	Chronic gastritis - non-atrophic; gastric mucosal changes
	HC7	Female	66	Chronic gastritis - non-atrophic; multiple gastric polyps;multiple gastric polyps
	HC8	Male	50	Chronic gastritis - non-atrophic; gastric mucosal changes
	HC9	Female	53	Chronic gastritis - non-atrophic; gastric mucosal changes
peptipeptic mucosal erosion group (ME, n=24)	ME1	Female	74	Chronic gastritis - atrophic with erosion
	ME10	Female	49	Chronic gastritis - non-atrophic with erosion; gastric polyps
	ME11	Female	50	Chronic gastritis - non-atrophic with erosion; gastric polyps
	ME12	Female	75	Esophagitis; chronic gastritis - non-atrophic with erosion; mucosal changes in the gastric horn
	ME13	Male	28	Chronic gastritis - non-atrophic with erosion; gastric polyps
	ME14	Female	54	Chronic gastritis - non-atrophic with erosion; gastric polyps
	ME15	Male	60	Chronic gastritis - non-atrophic with erosion; gastric macularity
	ME16	Female	20	Chronic gastritis - non-atrophic with erosion; gastric polyps
	ME17	Male	18	Chronic gastritis - non-atrophic with erosion
	ME18	Female	61	Chronic gastritis - non-atrophic with erosion
	ME19	Male	42	Chronic gastritis - non-atrophic with erosion; gastric polyps
	ME2	Female	63	Chronic gastritis-atrophic with erosion (stage C3)
	ME20	Male	36	Chronic gastritis - non-atrophic with erosion; gastric polyps
	ME21	Male	58	Chronic gastritis - non-atrophic with erosion
	ME22	Female	53	Chronic gastritis - non-atrophic with erosion; gastric polyps
	ME23	Female	54	Chronic gastritis - non-atrophic with erosion; gastric polyps
	ME24	Female	54	Chronic gastritis - non-atrophic with erosion; gastric polyps
	ME3	Male	44	Esophageal bulge; chronic gastritis-limited atrophic with erosion
	ME4	Male	51	Chronic gastritis - non-atrophic with erosion; duodenal ballooning
	ME5	Female	49	Chronic gastritis - non-atrophic with erosion; duodenal ballooning
	ME6	Male	56	Chronic gastritis - non-atrophic with erosion; gastric polyps
	ME7	Female	49	Chronic gastritis - non-atrophic with erosion; gastric polyps
	ME8	Female	46	Chronic gastritis - non-atrophic with erosion; gastric polyps
	ME9	Female	35	Chronic gastritis - non-atrophic with erosion
peptic ulcer disease group (PUD, n=8)	PUD1	Female	44	Chronic gastritis - non-atrophic; multiple gastric ulcers
	PUD2	Female	50	Chronic gastritis - non-atrophic; multiple gastric polyps; ulcerated gastric masses
	PUD3	Female	50	Chronic gastritis-non-atrophic; gastric ulcer
	PUD4	Male	45	Chronic gastritis-non-atrophic; gastric ulcer
	PUD5	Female	49	Esophageal mucosal bulge; chronic gastritis-non-atrophic; duodenal frosty ulcer
	PUD6	Male	36	Chronic gastritis - non-atrophic with erosion; duodenal bulb ulcer (stage H2)
	PUD7	Male	63	Chronic gastritis - non-atrophic with erosion; duodenal bulb ulcer (stage H2)
	PUD8	Female	49	Chronic gastritis-non-atrophic; gastric ulcer
