# Supplementary material for: Integrating microbiome and metabolome revealed microbe-metabolism interactions in the stomach of patients with different severity of peptic ulcer disease
Source: Front Immunol. 2023 Mar 9;14:1134369. doi: 10.3389/fimmu.2023.1134369 (PMC10034094; doi:10.3389/fimmu.2023.1134369)
Supplement: Supplementary file 6 [file Table_2.xlsx]

## Sheet: BugBase
name	Aerobic	Anaerobic	Contains_Mobile_Elements	Facultatively_Anaerobic	Forms_Biofilms	Gram_Negative	Gram_Positive	Potentially_Pathogenic	group
ME24	0.393756	0.224333	0.215265	0.220317	0.694377	0.742575	0.257425	0.208938	ME
ME4	0.457163	0.192319	0.118417	0.0708566	0.778199	0.875829	0.124171	0.098897	ME
ME5	0.391934	0.386688	0.0743548	0.0636717	0.457963	0.629702	0.370298	0.0669907	ME
ME6	0.448289	0.238107	0.0724334	0.0898394	0.623295	0.767938	0.232062	0.0714979	ME
ME21	0.335268	0.414468	0.10263	0.103829	0.486534	0.633593	0.366407	0.0914932	ME
ME16	0.415778	0.242961	0.0973209	0.0907175	0.604536	0.768069	0.231931	0.0982669	ME
ME17	0.226077	0.489378	0.104478	0.087257	0.413379	0.591422	0.408578	0.0872438	ME
ME18	0.236228	0.392224	0.0951928	0.0712412	0.333483	0.731551	0.268449	0.0712894	ME
ME19	0.305983	0.279977	0.080304	0.100599	0.52256	0.738926	0.261074	0.0837719	ME
ME20	0.506045	0.187794	0.0712723	0.0788811	0.688637	0.675973	0.324027	0.0729899	ME
ME2	0.298578	0.23188	0.0986319	0.0781599	0.445407	0.764704	0.235296	0.077632	ME
ME22	0.393559	0.316147	0.0827241	0.103809	0.588008	0.720881	0.279119	0.0942947	ME
ME23	0.398603	0.198627	0.0672721	0.0727581	0.56238	0.797394	0.202606	0.0627555	ME
ME3	0.414293	0.260058	0.0844241	0.0901968	0.596267	0.746588	0.253412	0.0797585	ME
ME12	0.376954	0.352081	0.0809186	0.0990377	0.539625	0.683084	0.316916	0.0852642	ME
ME13	0.349044	0.346058	0.116659	0.0996579	0.525391	0.705352	0.294648	0.107615	ME
ME14	0.251156	0.565765	0.0816769	0.0664302	0.325086	0.674136	0.325864	0.0559534	ME
ME15	0.363387	0.335906	0.0749856	0.0721139	0.493579	0.740441	0.259559	0.0629931	ME
ME1	0.296181	0.489912	0.0798428	0.0855265	0.4022	0.65014	0.34986	0.0738007	ME
ME10	0.384206	0.270784	0.0985672	0.101113	0.573637	0.726905	0.273095	0.0938259	ME
ME11	0.412127	0.293872	0.0951055	0.0845657	0.5399	0.713786	0.286214	0.078886	ME
ME9	0.322576	0.231028	0.0878042	0.0825872	0.382085	0.698516	0.301484	0.0785834	ME
ME8	0.0265917	0.0460142	0.919943	0.917588	0.944895	0.946085	0.0539154	0.916603	ME
ME7	0.429182	0.223899	0.417833	0.206028	0.715205	0.835793	0.164207	0.484521	ME
HC10	0.441131	0.286827	0.0909852	0.127793	0.550971	0.736285	0.263715	0.103422	HC
HC11	0.166745	0.65401	0.0478252	0.0470443	0.27057	0.457856	0.542144	0.0400157	HC
HC12	0.335319	0.433207	0.0789787	0.084845	0.465503	0.628467	0.371533	0.0680967	HC
HC13	0.361905	0.412362	0.0883544	0.0915744	0.475059	0.644295	0.355705	0.0993461	HC
HC14	0.351273	0.379653	0.101846	0.080287	0.524844	0.685597	0.314403	0.0882405	HC
HC15	0.412105	0.178117	0.0687703	0.0792433	0.670529	0.74109	0.25891	0.11378	HC
HC16	0.396431	0.298084	0.0937071	0.0863835	0.556635	0.690865	0.309135	0.083928	HC
HC17	0.406808	0.0755135	0.0528754	0.0973727	0.835549	0.881794	0.118206	0.0677452	HC
HC18	0.343388	0.319244	0.0862543	0.103521	0.531115	0.700224	0.299776	0.0790765	HC
HC1	0.328457	0.428734	0.0960144	0.077163	0.45103	0.681032	0.318968	0.0779428	HC
HC19	0.368128	0.286552	0.0905439	0.112322	0.567844	0.70516	0.29484	0.0948768	HC
HC20	0.363369	0.284857	0.0881343	0.106939	0.554736	0.704417	0.295583	0.0841106	HC
HC21	0.35196	0.31448	0.0923143	0.115792	0.524574	0.697236	0.302764	0.0921914	HC
HC22	0.246419	0.507921	0.103498	0.100866	0.360633	0.598021	0.401979	0.0872946	HC
HC23	0.242097	0.157162	0.0908308	0.426063	0.325763	0.432419	0.567581	0.044657	HC
HC24	0.385298	0.324628	0.106773	0.109875	0.537508	0.690409	0.309591	0.104313	HC
HC25	0.349859	0.323012	0.0878472	0.099473	0.534701	0.713839	0.286161	0.0798283	HC
HC26	0.345412	0.373292	0.0854105	0.0997152	0.498291	0.663069	0.336931	0.0780342	HC
HC27	0.323182	0.397763	0.128811	0.116906	0.498073	0.678066	0.321934	0.109888	HC
HC28	0.392989	0.279345	0.103147	0.106291	0.599344	0.732103	0.267897	0.0983835	HC
HC29	0.341638	0.334493	0.0862866	0.0920213	0.523675	0.706542	0.293458	0.0715122	HC
HC2	0.339721	0.430622	0.0991979	0.0685441	0.473737	0.670262	0.329738	0.0723608	HC
HC30	0.373341	0.281754	0.10743	0.108228	0.572946	0.732992	0.267008	0.10589	HC
HC31	0.335553	0.380598	0.0999819	0.107601	0.506143	0.658316	0.341684	0.0959484	HC
HC32	0.398635	0.277648	0.0880732	0.116799	0.578948	0.709574	0.290426	0.100192	HC
HC3	0.428025	0.272328	0.0840224	0.0774202	0.585791	0.745441	0.254559	0.0786889	HC
HC4	0.38909	0.327475	0.080485	0.0793948	0.518649	0.727713	0.272287	0.060892	HC
HC5	0.331597	0.442597	0.110734	0.0840726	0.45475	0.613432	0.386568	0.0986717	HC
HC6	0.283082	0.476571	0.0971155	0.0795257	0.381885	0.669282	0.330718	0.0721256	HC
HC7	0.402544	0.300715	0.0889096	0.0772849	0.574558	0.714167	0.285833	0.0786192	HC
HC8	0.359549	0.383649	0.0799114	0.0915458	0.511904	0.691467	0.308533	0.074067	HC
HC9	0.260113	0.248057	0.0683835	0.0758844	0.3736	0.787159	0.212841	0.0619349	HC
PUD4	0.150065	0.692122	0.0952638	0.08615	0.23483	0.477259	0.522741	0.0774289	PUD
PUD5	0.356827	0.383717	0.10692	0.097119	0.506387	0.680129	0.319871	0.101334	PUD
PUD6	0.132345	0.431322	0.0550955	0.0357737	0.163509	0.761054	0.238946	0.0381854	PUD
PUD7	0.233116	0.645664	0.0444797	0.0334609	0.285236	0.498892	0.501108	0.0442862	PUD
PUD8	0.270591	0.467876	0.158547	0.147633	0.443523	0.623652	0.376348	0.14916	PUD
PUD1	0.324351	0.309679	0.077456	0.076942	0.474254	0.728575	0.271425	0.0734989	PUD
PUD2	0.374612	0.305116	0.119126	0.10367	0.546706	0.704792	0.295208	0.11463	PUD
PUD3	0.292523	0.40206	0.0911625	0.0988785	0.411106	0.636919	0.363081	0.0833322	PUD
