# Supplementary material for: Integrating microbiome and metabolome revealed microbe-metabolism interactions in the stomach of patients with different severity of peptic ulcer disease
Source: Front Immunol. 2023 Mar 9;14:1134369. doi: 10.3389/fimmu.2023.1134369 (PMC10034094; doi:10.3389/fimmu.2023.1134369)
Supplement: Supplementary file 7 [file Table_3.xlsx]

## Sheet: LEFSE
Biomarker	Abundance	Group	LDA	Pvalue
k__Bacteria.p__Proteobacteria.c__Alphaproteobacteria.o__Caulobacterales.f__Caulobacteraceae.g__Phenylobacterium	3.35008	HC	3.00049	0.0068664
k__Bacteria.p__Tenericutes.c__Mollicutes.o__Entomoplasmatales.f__Entomoplasmatales_Incertae_Sedis.g__Candidatus_Hepatoplasma	3.32684	HC	3.01141	0.00680539
k__Bacteria.p__Tenericutes.c__Mollicutes.o__Entomoplasmatales.f__Entomoplasmatales_Incertae_Sedis	3.32684	HC	3.01202	0.00680539
k__Bacteria.p__Tenericutes.c__Mollicutes.o__Entomoplasmatales	3.32684	HC	3.01282	0.00680539
k__Bacteria.p__Firmicutes.c__Clostridia.o__Clostridiales.f__Ruminococcaceae.g__Ruminococcus_2	3.39662	PUD	3.01867	0.00283325
k__Bacteria.p__Rokubacteria.c__NC10	3.52157	ME	3.02395	0.0420789
k__Bacteria.p__Rokubacteria.c__NC10.o__Rokubacteriales	3.52157	ME	3.02395	0.0420789
k__Bacteria.p__Chloroflexi.c__Anaerolineae	3.38313	ME	3.02558	0.000101258
k__Bacteria.p__Proteobacteria.c__Deltaproteobacteria.o__uncultured_bacterium_c_Deltaproteobacteria.f__uncultured_bacterium_c_Deltaproteobacteria.g__uncultured_bacterium_c_Deltaproteobacteria	3.45679	HC	3.02913	0.0164657
k__Bacteria.p__Proteobacteria.c__Deltaproteobacteria.o__uncultured_bacterium_c_Deltaproteobacteria	3.45679	HC	3.02913	0.0164657
k__Bacteria.p__Proteobacteria.c__Deltaproteobacteria.o__uncultured_bacterium_c_Deltaproteobacteria.f__uncultured_bacterium_c_Deltaproteobacteria	3.45679	HC	3.02913	0.0164657
k__Bacteria.p__Bacteroidetes.c__Bacteroidia.o__Chitinophagales	3.76678	HC	3.05626	0.0124125
k__Bacteria.p__Proteobacteria.c__Gammaproteobacteria.o__Betaproteobacteriales.f__Nitrosomonadaceae	3.67599	HC	3.07507	0.0253467
k__Bacteria.p__Gemmatimonadetes.c__Gemmatimonadetes.o__Gemmatimonadales	3.71538	HC	3.11636	0.0161956
k__Bacteria.p__Gemmatimonadetes.c__Gemmatimonadetes	3.71538	HC	3.11636	0.0161956
k__Bacteria.p__Gemmatimonadetes.c__Gemmatimonadetes.o__Gemmatimonadales.f__Gemmatimonadaceae	3.71538	HC	3.11636	0.0161956
k__Bacteria.p__Firmicutes.c__Clostridia.o__Clostridiales.f__Lachnospiraceae.g__Coprococcus_2	3.40702	HC	3.1513	0.00022363
k__Bacteria.p__Actinobacteria.c__Acidimicrobiia	3.84508	HC	3.24566	0.00637859
k__Bacteria.p__Acidobacteria.c__Blastocatellia_Subgroup_4	3.75033	ME	3.25606	0.0388675
k__Bacteria.p__Tenericutes.c__Mollicutes	3.90223	HC	3.27072	0.0215319
k__Bacteria.p__Bacteroidetes.c__Bacteroidia.o__Flavobacteriales.f__Flavobacteriaceae	3.86452	HC	3.27208	0.00701563
k__Bacteria.p__Proteobacteria.c__Alphaproteobacteria.o__Rhizobiales.f__Xanthobacteraceae.g__uncultured_bacterium_f_Xanthobacteraceae	3.87364	ME	3.27783	0.0420789
k__Bacteria.p__Firmicutes.c__Clostridia.o__Clostridiales.f__Ruminococcaceae.g__Subdoligranulum	3.72988	PUD	3.29179	0.00674808
k__Bacteria.p__Firmicutes.c__Negativicutes.o__Selenomonadales.f__Acidaminococcaceae.g__Phascolarctobacterium	3.96738	PUD	3.33859	0.0187072
k__Bacteria.p__Firmicutes.c__Negativicutes.o__Selenomonadales.f__Acidaminococcaceae	3.99444	PUD	3.34083	0.0230785
k__Bacteria.p__Firmicutes.c__Clostridia.o__Clostridiales.f__Lachnospiraceae.g__Lachnoclostridium	3.80885	PUD	3.34569	0.00768712
k__Bacteria.p__Bacteroidetes.c__Bacteroidia.o__Flavobacteriales	3.9618	HC	3.35414	0.0104776
k__Bacteria.p__Proteobacteria.c__Alphaproteobacteria.o__Acetobacterales	3.93543	HC	3.36551	0.0416143
k__Bacteria.p__Proteobacteria.c__Alphaproteobacteria.o__Acetobacterales.f__Acetobacteraceae	3.93543	HC	3.36551	0.0416143
k__Bacteria.p__Firmicutes.c__Clostridia.o__Clostridiales.f__Lachnospiraceae.g__Agathobacter	3.8737	PUD	3.44166	0.00409661
k__Bacteria.p__Bacteroidetes.c__Bacteroidia.o__Bacteroidales.f__Rikenellaceae.g__Alistipes	4.11955	PUD	3.46416	0.04485
k__Bacteria.p__Proteobacteria.c__Alphaproteobacteria.o__Sphingomonadales	4.15463	ME	3.53299	0.0222755
k__Bacteria.p__Proteobacteria.c__Alphaproteobacteria.o__Sphingomonadales.f__Sphingomonadaceae	4.15463	ME	3.53299	0.0222755
k__Bacteria.p__Acidobacteria.c__Subgroup_6.o__uncultured_bacterium_c_Subgroup_6	4.10891	ME	3.59529	0.0176333
k__Bacteria.p__Acidobacteria.c__Subgroup_6.o__uncultured_bacterium_c_Subgroup_6.f__uncultured_bacterium_c_Subgroup_6	4.10891	ME	3.59529	0.0176333
k__Bacteria.p__Acidobacteria.c__Subgroup_6.o__uncultured_bacterium_c_Subgroup_6.f__uncultured_bacterium_c_Subgroup_6.g__uncultured_bacterium_c_Subgroup_6	4.10891	ME	3.59529	0.0176333
k__Bacteria.p__Proteobacteria.c__Alphaproteobacteria.o__Rhizobiales.f__Xanthobacteraceae	4.22844	ME	3.62486	0.0275612
k__Bacteria.p__Acidobacteria.c__Subgroup_6	4.15807	ME	3.64546	0.0444068
k__Bacteria.p__Firmicutes.c__Negativicutes	4.35638	PUD	3.65565	0.0275347
k__Bacteria.p__Firmicutes.c__Negativicutes.o__Selenomonadales	4.35638	PUD	3.65565	0.0275347
k__Bacteria.p__Proteobacteria.c__Gammaproteobacteria.o__Betaproteobacteriales	4.55828	HC	3.80505	0.0363987
k__Bacteria.p__Proteobacteria.c__Alphaproteobacteria.o__Rhizobiales	4.58184	HC	3.93463	0.0240382
k__Bacteria.p__Firmicutes.c__Clostridia.o__Clostridiales.f__Ruminococcaceae.g__Faecalibacterium	4.48495	PUD	4.0781	0.0119541
k__Bacteria.p__Epsilonbacteraeota.c__Campylobacteria.o__Campylobacterales	4.77167	PUD	4.24819	0.0197638
k__Bacteria.p__Epsilonbacteraeota.c__Campylobacteria	4.77167	PUD	4.24819	0.0197638
k__Bacteria.p__Epsilonbacteraeota.c__Campylobacteria.o__Campylobacterales.f__Helicobacteraceae.g__Helicobacter	4.75509	PUD	4.25607	0.0218319
k__Bacteria.p__Epsilonbacteraeota.c__Campylobacteria.o__Campylobacterales.f__Helicobacteraceae	4.75509	PUD	4.25607	0.0218319
k__Bacteria.p__Firmicutes.c__Clostridia.o__Clostridiales.f__Lachnospiraceae	5.00404	PUD	4.26896	0.0109527
k__Bacteria.p__Proteobacteria.c__Alphaproteobacteria	5.02313	HC	4.38319	0.0142439
k__Bacteria.p__Bacteroidetes.c__Bacteroidia.o__Bacteroidales.f__Bacteroidaceae.g__Bacteroides	4.86299	PUD	4.39238	0.00249564
k__Bacteria.p__Bacteroidetes.c__Bacteroidia.o__Bacteroidales.f__Bacteroidaceae	4.86299	PUD	4.39238	0.00249564
k__Bacteria.p__Bacteroidetes.c__Bacteroidia	5.33329	PUD	4.50469	0.015207
k__Bacteria.p__Firmicutes.c__Clostridia.o__Clostridiales.f__Ruminococcaceae	5.06152	PUD	4.52128	0.00378743
k__Bacteria.p__Bacteroidetes.c__Bacteroidia.o__Bacteroidales	5.31424	PUD	4.55253	0.01443
k__Bacteria.p__Firmicutes.c__Clostridia	5.38186	PUD	4.73871	0.00847926
k__Bacteria.p__Firmicutes.c__Clostridia.o__Clostridiales	5.38186	PUD	4.73871	0.00847926
k__Bacteria.p__Proteobacteria.c__Alphaproteobacteria.o__Acetobacterales.f__Acetobacteraceae.g__uncultured_bacterium_f_Acetobacteraceae	3.73634	-	-	-
k__Bacteria.p__Firmicutes.c__Bacilli.o__Lactobacillales.f__Aerococcaceae.g__Aerococcus	2.09639	-	-	-
k__Bacteria.p__Proteobacteria.c__Gammaproteobacteria.o__Betaproteobacteriales.f__Burkholderiaceae.g__Paucibacter	2.55714	-	-	-
k__Bacteria.p__Proteobacteria.c__Gammaproteobacteria.o__Betaproteobacteriales.f__Burkholderiaceae.g__Diaphorobacter	2.60596	-	-	-
k__Bacteria.p__Bacteroidetes.c__Bacteroidia.o__Bacteroidales.f__Prevotellaceae.g__Prevotellaceae_NK3B31_group	2.84349	-	-	-
k__Bacteria.p__Bacteroidetes.c__Bacteroidia.o__Flavobacteriales.f__Flavobacteriaceae.g__Tenacibaculum	2.46866	-	-	-
k__Bacteria.p__Gemmatimonadetes.c__AKAU4049.o__uncultured_bacterium_c_AKAU4049.f__uncultured_bacterium_c_AKAU4049.g__uncultured_bacterium_c_AKAU4049	2.57122	-	-	0.0327291
k__Bacteria.p__Proteobacteria.c__Gammaproteobacteria.o__Betaproteobacteriales.f__Burkholderiaceae.g__Caenimonas	2.39505	-	-	-
k__Bacteria.p__Proteobacteria.c__Gammaproteobacteria.o__Xanthomonadales.f__Xanthomonadaceae.g__Lysobacter	3.1956	-	-	0.0314589
k__Bacteria.p__Chloroflexi.c__KD4_96	3.27656	-	-	-
k__Bacteria.p__Firmicutes.c__Clostridia.o__Clostridiales.f__Family_XIII.g__uncultured_bacterium_f_Family_XIII	2.45011	-	-	-
k__Bacteria.p__Chloroflexi.c__AD3.o__uncultured_bacterium_c_AD3	3.21865	-	-	-
k__Bacteria.p__Latescibacteria.c__Latescibacteria.o__Latescibacterales.f__Latescibacteraceae.g__uncultured_bacterium_f_Latescibacteraceae	2.19029	-	-	-
k__Bacteria.p__Firmicutes.c__Clostridia.o__Clostridiales.f__Clostridiaceae_1.g__Clostridium_sensu_stricto_2	2.33442	-	-	-
k__Bacteria.p__Bacteroidetes.c__Bacteroidia.o__Sphingobacteriales.f__Sphingobacteriaceae.g__Pedobacter	3.11106	-	-	-
k__Bacteria.p__Actinobacteria.c__Acidimicrobiia.o__Microtrichales.f__Iamiaceae	2.77903	-	-	-
k__Bacteria.p__Firmicutes.c__Clostridia.o__Clostridiales.f__Ruminococcaceae.g__Angelakisella	2.31504	-	-	-
k__Bacteria.p__Bacteroidetes.c__Bacteroidia.o__Sphingobacteriales.f__CWT_CU03_E12	2.00243	-	-	-
k__Bacteria.p__Actinobacteria.c__Actinobacteria.o__Propionibacteriales	3.41335	-	-	-
k__Bacteria.p__Bacteroidetes.c__Bacteroidia.o__Bacteroidales.f__Prevotellaceae.g__Paraprevotella	2.56117	-	-	-
k__Bacteria.p__Firmicutes.c__Erysipelotrichia.o__Erysipelotrichales.f__Erysipelotrichaceae.g__Allobaculum	3.32011	-	-	-
k__Bacteria.p__Gemmatimonadetes.c__Gemmatimonadetes.o__Gemmatimonadales.f__Gemmatimonadaceae.g__Gemmatirosa	2.6187	-	-	-
k__Bacteria.p__Latescibacteria.c__Latescibacteria	2.19029	-	-	-
k__Bacteria.p__Firmicutes.c__Bacilli.o__Lactobacillales.f__Carnobacteriaceae.g__Atopostipes	2.1483	-	-	-
k__Bacteria.p__Proteobacteria.c__Gammaproteobacteria.o__Acidithiobacillales.f__Acidithiobacillaceae	2.02986	-	-	-
k__Bacteria.p__Tenericutes.c__Mollicutes.o__Mollicutes_RF39	2.95034	-	-	-
k__Bacteria.p__Proteobacteria.c__Gammaproteobacteria.o__Betaproteobacteriales.f__Burkholderiaceae.g__Tepidimonas	2.77323	-	-	-
k__Bacteria.p__Actinobacteria.c__Actinobacteria.o__Catenulisporales.f__Catenulisporaceae.g__Catenulispora	2.37497	-	-	-
k__Bacteria.p__Actinobacteria.c__Actinobacteria.o__Micrococcales.f__Micrococcaceae.g__uncultured_bacterium_f_Micrococcaceae	3.48328	-	-	-
k__Bacteria.p__Cyanobacteria.c__Oxyphotobacteria.o__Chloroplast.f__Virgulinella_fragilis	2.12884	-	-	-
k__Bacteria.p__Proteobacteria.c__Gammaproteobacteria.o__SAR86_clade.f__uncultured_bacterium_o_SAR86_clade	3.15483	-	-	0.0151441
k__Bacteria.p__Halanaerobiaeota.c__Halanaerobiia.o__Halanaerobiales	1.99112	-	-	-
k__Bacteria.p__Proteobacteria.c__Alphaproteobacteria.o__Rhizobiales.f__Beijerinckiaceae.g__uncultured_bacterium_f_Beijerinckiaceae	3.14278	-	-	-
k__Bacteria.p__Marinimicrobia_SAR406_clade.c__Alteromonas_macleodii.o__uncultured_bacterium_c_Alteromonas_macleodii.f__uncultured_bacterium_c_Alteromonas_macleodii.g__uncultured_bacterium_c_Alteromonas_macleodii	2.43209	-	-	-
k__Bacteria.p__Actinobacteria.c__Coriobacteriia.o__Coriobacteriales.f__Atopobiaceae.g__Coriobacteriaceae_UCG_002	3.03438	-	-	-
k__Bacteria.p__Actinobacteria.c__Actinobacteria.o__Catenulisporales	3.08852	-	-	-
k__Bacteria.p__Proteobacteria.c__Gammaproteobacteria.o__Xanthomonadales.f__Rhodanobacteraceae.g__Frateuria	2.65982	-	-	-
k__Bacteria.p__Actinobacteria.c__Coriobacteriia.o__Coriobacteriales.f__Atopobiaceae.g__uncultured_bacterium_f_Atopobiaceae	2.29123	-	-	-
k__Bacteria.p__Elusimicrobia.c__Elusimicrobia.o__Lineage_IV.f__uncultured_bacterium_o_Lineage_IV.g__uncultured_bacterium_o_Lineage_IV	2.67396	-	-	-
k__Bacteria.p__Proteobacteria.c__Gammaproteobacteria.o__Salinisphaerales.f__Solimonadaceae.g__Nevskia	2.12332	-	-	-
k__Bacteria.p__Firmicutes.c__Clostridia.o__Clostridiales.f__Lachnospiraceae.g__Anaerostipes	2.36417	-	-	-
k__Bacteria.p__Proteobacteria.c__Gammaproteobacteria.o__Xanthomonadales.f__Rhodanobacteraceae.g__uncultured_bacterium_f_Rhodanobacteraceae	2.24935	-	-	-
k__Bacteria.p__Acidobacteria.c__Acidobacteriia.o__Acidobacteriales.f__Koribacteraceae.g__Candidatus_Koribacter	2.94912	-	-	-
k__Bacteria.p__Verrucomicrobia.c__Verrucomicrobiae.o__Methylacidiphilales.f__Methylacidiphilaceae.g__uncultured_bacterium_f_Methylacidiphilaceae	2.14195	-	-	-
k__Bacteria.p__Proteobacteria.c__Gammaproteobacteria.o__Xanthomonadales.f__Xanthomonadaceae.g__Pseudoxanthomonas	3.09404	-	-	-
k__Bacteria.p__Proteobacteria.c__Gammaproteobacteria.o__Gammaproteobacteria_Incertae_Sedis	3.92391	-	-	-
k__Bacteria.p__Proteobacteria.c__Gammaproteobacteria.o__Alteromonadales.f__Pseudoalteromonadaceae.g__Pseudoalteromonas	2.88077	-	-	-
k__Bacteria.p__Actinobacteria.c__uncultured_bacterium_p_Actinobacteria.o__uncultured_bacterium_p_Actinobacteria	2.19216	-	-	0.0173087
k__Bacteria.p__Proteobacteria.c__Alphaproteobacteria.o__uncultured_bacterium_c_Alphaproteobacteria	3.37521	-	-	0.0322615
k__Bacteria.p__Bacteroidetes.c__Bacteroidia.o__Bacteroidales.f__Rikenellaceae.g__Millionella	2.0809	-	-	-
k__Bacteria.p__WPS_2.c__uncultured_bacterium_p_WPS_2.o__uncultured_bacterium_p_WPS_2	3.37328	-	-	-
k__Bacteria.p__Proteobacteria.c__Gammaproteobacteria.o__Betaproteobacteriales.f__Burkholderiaceae.g__Variovorax	2.7084	-	-	-
k__Bacteria.p__Proteobacteria.c__Gammaproteobacteria.o__Betaproteobacteriales.f__Burkholderiaceae.g__Verminephrobacter	2.25961	-	-	-
k__Bacteria.p__Bacteroidetes.c__Bacteroidia.o__Bacteroidales.f__Rs_E47_termite_group	2.17695	-	-	0.023172
k__Bacteria.p__Actinobacteria.c__Acidimicrobiia.o__Microtrichales.f__Ilumatobacteraceae.g__CL500_29_marine_group	2.34387	-	-	-
k__Bacteria.p__Chloroflexi.c__Anaerolineae.o__RBG_13_54_9.f__uncultured_bacterium_o_RBG_13_54_9	2.91682	-	-	0.00150468
k__Bacteria.p__Chloroflexi.c__Ktedonobacteria.o__Ktedonobacterales.f__Ktedonobacteraceae	2.76141	-	-	-
k__Bacteria.p__Patescibacteria.c__Gracilibacteria	2.58203	-	-	-
k__Bacteria.p__Chloroflexi.c__Anaerolineae.o__Anaerolineales.f__Anaerolineaceae.g__Anaerolinea	1.96164	-	-	0.0448949
k__Bacteria.p__Chloroflexi.c__Anaerolineae.o__SBR1031.f__A4b	3.04543	-	-	0.0484074
k__Bacteria.p__Bacteroidetes.c__Bacteroidia.o__Sphingobacteriales.f__env_OPS_17.g__uncultured_bacterium_f_env_OPS_17	2.3319	-	-	-
k__Bacteria.p__Acidobacteria.c__Blastocatellia_Subgroup_4.o__Pyrinomonadales	3.55038	-	-	-
k__Bacteria.p__Tenericutes.c__Mollicutes.o__Mollicutes_RF39.f__uncultured_bacterium_o_Mollicutes_RF39	2.95034	-	-	-
k__Bacteria.p__Actinobacteria.c__Actinobacteria.o__Micrococcales.f__Micrococcaceae.g__Paenarthrobacter	2.05455	-	-	-
k__Bacteria.p__Actinobacteria.c__Actinobacteria.o__Catenulisporales.f__Catenulisporaceae	2.37497	-	-	-
k__Bacteria.p__Proteobacteria.c__Gammaproteobacteria.o__Betaproteobacteriales.f__Burkholderiaceae.g__Verticia	3.19262	-	-	-
k__Bacteria.p__Firmicutes.c__Clostridia.o__Clostridiales.f__Clostridiaceae_1.g__Clostridium_sensu_stricto_1	3.94225	-	-	-
k__Bacteria.p__Proteobacteria.c__Gammaproteobacteria.o__Betaproteobacteriales.f__Methylophilaceae.g__Methylophilus	2.43247	-	-	0.0448217
k__Bacteria.p__Firmicutes.c__Negativicutes.o__Selenomonadales.f__Veillonellaceae.g__Megamonas	3.76563	-	-	-
k__Bacteria.p__Actinobacteria.c__Actinobacteria.o__Pseudonocardiales	3.95194	-	-	-
k__Bacteria.p__Proteobacteria.c__Gammaproteobacteria.o__Steroidobacterales.f__Woeseiaceae.g__Woeseia	2.81503	-	-	-
k__Bacteria.p__Proteobacteria.c__Gammaproteobacteria.o__Pseudomonadales.f__Moraxellaceae.g__Acinetobacter	3.70002	-	-	-
k__Bacteria.p__Proteobacteria.c__Gammaproteobacteria.o__Alteromonadales.f__Psychromonadaceae	2.9571	-	-	-
k__Bacteria.p__Bacteroidetes.c__Bacteroidia.o__Cytophagales.f__Microscillaceae.g__Chryseolinea	2.64807	-	-	-
k__Bacteria.p__Verrucomicrobia.c__Verrucomicrobiae.o__Verrucomicrobiales.f__Rubritaleaceae.g__Haloferula	2.77935	-	-	-
k__Bacteria.p__Acidobacteria.c__Acidobacteriia.o__Subgroup_2.f__uncultured_bacterium_o_Subgroup_2	3.77982	-	-	-
k__Bacteria.p__Proteobacteria.c__Alphaproteobacteria.o__Acetobacterales.f__Acetobacteraceae.g__Roseomonas	2.1087	-	-	-
k__Bacteria.p__Acidobacteria.c__Subgroup_11.o__uncultured_bacterium_c_Subgroup_11	2.26521	-	-	-
k__Bacteria.p__Planctomycetes.c__Planctomycetacia.o__Isosphaerales.f__Isosphaeraceae.g__Singulisphaera	3.17988	-	-	-
k__Bacteria.p__Deferribacteres.c__Deferribacteres.o__Deferribacterales.f__Deferribacteraceae.g__Mucispirillum	3.68238	-	-	-
k__Bacteria.p__Firmicutes.c__Clostridia.o__Clostridiales.f__Peptostreptococcaceae.g__Paeniclostridium	2.466	-	-	-
k__Bacteria.p__Proteobacteria.c__Alphaproteobacteria.o__Micropepsales.f__Micropepsaceae.g__uncultured_bacterium_f_Micropepsaceae	3.43956	-	-	-
k__Bacteria.p__Firmicutes.c__Clostridia.o__Clostridiales.f__Ruminococcaceae.g__Ruminococcaceae_UCG_008	2.29435	-	-	0.0450087
k__Bacteria.p__Firmicutes.c__Clostridia.o__Clostridiales.f__Ruminococcaceae.g__Ruminococcaceae_UCG_005	3.87488	-	-	-
k__Bacteria.p__Firmicutes.c__Clostridia.o__Clostridiales.f__Ruminococcaceae.g__Ruminococcaceae_UCG_004	3.39195	-	-	-
k__Bacteria.p__Chloroflexi.c__Anaerolineae.o__SBR1031.f__uncultured_bacterium_o_SBR1031.g__uncultured_bacterium_o_SBR1031	2.04667	-	-	-
k__Bacteria.p__Firmicutes.c__Clostridia.o__Clostridiales.f__Ruminococcaceae.g__Ruminococcaceae_UCG_003	2.69881	-	-	-
k__Bacteria.p__Firmicutes.c__Clostridia.o__Clostridiales.f__Ruminococcaceae.g__Ruminococcaceae_UCG_002	3.14544	-	-	0.0462813
k__Bacteria.p__Proteobacteria.c__Deltaproteobacteria.o__Desulfuromonadales.f__Sva1033.g__uncultured_bacterium_f_Sva1033	2.39255	-	-	-
k__Bacteria.p__Firmicutes.c__Bacilli.o__Lactobacillales.f__Lactobacillaceae.g__Pediococcus	3.40516	-	-	-
k__Bacteria.p__Bacteroidetes.c__Bacteroidia.o__Cytophagales.f__Microscillaceae.g__uncultured_bacterium_f_Microscillaceae	2.96926	-	-	-
k__Bacteria.p__Patescibacteria.c__uncultured_bacterium_p_Patescibacteria.o__uncultured_bacterium_p_Patescibacteria.f__uncultured_bacterium_p_Patescibacteria.g__uncultured_bacterium_p_Patescibacteria	1.91529	-	-	-
k__Bacteria.p__Firmicutes.c__Clostridia.o__Clostridiales.f__Lachnospiraceae.g__Lachnospiraceae_NK4A136_group	4.22195	-	-	-
k__Bacteria.p__Verrucomicrobia.c__Verrucomicrobiae.o__Pedosphaerales.f__Pedosphaeraceae.g__uncultured_bacterium_f_Pedosphaeraceae	2.6324	-	-	-
k__Bacteria.p__Acidobacteria.c__Holophagae.o__Subgroup_7	2.82038	-	-	0.00206397
k__Bacteria.p__Firmicutes.c__Erysipelotrichia.o__Erysipelotrichales.f__Erysipelotrichaceae.g__ZOR0006	2.84194	-	-	-
k__Bacteria.p__Proteobacteria.c__Gammaproteobacteria.o__Nitrosococcales.f__Methylophagaceae.g__Marine_Methylotrophic_Group_3	2.35322	-	-	-
k__Bacteria.p__Proteobacteria.c__Alphaproteobacteria.o__Rhodobacterales.f__Rhodobacteraceae.g__Amaricoccus	2.15168	-	-	-
k__Bacteria.p__Cyanobacteria.c__Oxyphotobacteria.o__Nostocales.f__Chroococcidiopsaceae	2.01918	-	-	-
k__Bacteria.p__Halanaerobiaeota.c__Halanaerobiia	1.99112	-	-	-
k__Bacteria.p__Tenericutes.c__Mollicutes.o__Mycoplasmatales.f__Mycoplasmataceae.g__Candidatus_Bacilloplasma	3.35447	-	-	-
k__Bacteria.p__Cyanobacteria.c__Oxyphotobacteria.o__Chloroplast.f__Coccophora_langsdorfii.g__Coccophora_langsdorfii	3.02863	-	-	-
k__Bacteria.p__Proteobacteria.c__Alphaproteobacteria.o__Rhodobacterales.f__Rhodobacteraceae	4.08179	-	-	-
k__Bacteria.p__Proteobacteria.c__Alphaproteobacteria.o__Rhizobiales.f__KF_JG30_B3.g__uncultured_bacterium_f_KF_JG30_B3	2.69128	-	-	-
k__Bacteria.p__Firmicutes.c__Clostridia.o__Clostridiales.f__Lachnospiraceae.g___Eubacterium__ruminantium_group	2.79463	-	-	0.033187
k__Bacteria.p__Proteobacteria.c__Gammaproteobacteria.o__Xanthomonadales.f__Rhodanobacteraceae	3.65236	-	-	-
k__Bacteria.p__Proteobacteria.c__Alphaproteobacteria.o__Rhodovibrionales.f__Fodinicurvataceae	2.45053	-	-	-
k__Bacteria.p__Cyanobacteria.c__Oxyphotobacteria.o__Chloroplast.f__Coccophora_langsdorfii	3.02863	-	-	-
k__Bacteria.p__Proteobacteria.c__Gammaproteobacteria.o__Betaproteobacteriales.f__Nitrosomonadaceae.g__Nitrosospira	2.45732	-	-	0.0141103
k__Bacteria.p__Actinobacteria.c__Actinobacteria	4.72273	-	-	-
k__Bacteria.p__Spirochaetes.c__Spirochaetia.o__Spirochaetales.f__Spirochaetaceae.g__Treponema	2.2717	-	-	-
k__Bacteria.p__Proteobacteria.c__Gammaproteobacteria.o__Betaproteobacteriales.f__Rhodocyclaceae.g__uncultured_bacterium_f_Rhodocyclaceae	2.21336	-	-	0.00232835
k__Bacteria.p__Deferribacteres.c__Deferribacteres	3.68238	-	-	-
k__Bacteria.p__Bacteroidetes.c__Bacteroidia.o__Bacteroidales.f__Tannerellaceae.g__Macellibacteroides	2.20864	-	-	-
k__Bacteria.p__Proteobacteria.c__Alphaproteobacteria.o__Rickettsiales.f__Rickettsiaceae	2.5758	-	-	0.0495122
k__Bacteria.p__Bacteroidetes.c__Bacteroidia.o__Flavobacteriales.f__Weeksellaceae	3.14631	-	-	-
k__Bacteria.p__Proteobacteria.c__Deltaproteobacteria.o__Myxococcales.f__Archangiaceae.g__uncultured_bacterium_f_Archangiaceae	2.18752	-	-	-
k__Bacteria.p__Firmicutes.c__Clostridia.o__Clostridiales.f__Peptostreptococcaceae.g__Romboutsia	3.63475	-	-	-
k__Bacteria.p__Proteobacteria.c__Alphaproteobacteria.o__Rhodospirillales.f__AEGEAN_169_marine_group.g__uncultured_bacterium_f_AEGEAN_169_marine_group	2.94379	-	-	-
k__Bacteria.p__Proteobacteria.c__Gammaproteobacteria.o__Pseudomonadales.f__Moraxellaceae.g__Psychrobacter	2.56991	-	-	-
k__Bacteria.p__Tenericutes.c__Mollicutes.o__Mycoplasmatales.f__Mycoplasmataceae.g__uncultured_bacterium_f_Mycoplasmataceae	2.85942	-	-	0.00939182
k__Bacteria.p__Proteobacteria.c__Deltaproteobacteria.o__NB1_j.f__uncultured_bacterium_o_NB1_j.g__uncultured_bacterium_o_NB1_j	2.97274	-	-	0.00809847
k__Bacteria.p__Proteobacteria.c__Alphaproteobacteria.o__Rhodobacterales.f__Rhodobacteraceae.g__Ascidiaceihabitans	2.73505	-	-	-
k__Bacteria.p__Firmicutes.c__Clostridia.o__Clostridiales.f__Family_XI.g__Peptoniphilus	2.25907	-	-	-
k__Bacteria.p__Proteobacteria.c__Gammaproteobacteria.o__Betaproteobacteriales.f__Rhodocyclaceae.g__Sulfuritalea	2.61608	-	-	-
k__Bacteria.p__Bacteroidetes.c__Ignavibacteria.o__Ignavibacteriales.f__PHOS_HE36.g__uncultured_bacterium_f_PHOS_HE36	1.97181	-	-	-
k__Bacteria.p__Actinobacteria.c__Actinobacteria.o__Micrococcales.f__Microbacteriaceae.g__Leucobacter	2.00069	-	-	0.0423092
k__Bacteria.p__Proteobacteria.c__Gammaproteobacteria.o__Vibrionales	3.88339	-	-	-
k__Bacteria.p__Patescibacteria.c__Saccharimonadia.o__Saccharimonadales.f__TM7_phylum_sp__oral_clone_FR058.g__uncultured_bacterium_f_TM7_phylum_sp__oral_clone_FR058	2.13637	-	-	-
k__Bacteria.p__Verrucomicrobia.c__Verrucomicrobiae.o__Opitutales	2.12553	-	-	-
k__Bacteria.p__Actinobacteria.c__Actinobacteria.o__Frankiales.f__uncultured_bacterium_o_Frankiales.g__uncultured_bacterium_o_Frankiales	2.60285	-	-	-
k__Bacteria.p__Proteobacteria.c__Gammaproteobacteria.o__Betaproteobacteriales.f__Neisseriaceae.g__uncultured_bacterium_f_Neisseriaceae	1.94156	-	-	-
k__Bacteria.p__Firmicutes.c__Bacilli.o__Bacillales.f__Sporolactobacillaceae.g__Salipaludibacillus	2.91197	-	-	-
k__Bacteria.p__Proteobacteria.c__Gammaproteobacteria.o__Pasteurellales.f__Pasteurellaceae.g__Rodentibacter	3.14823	-	-	0.0123858
k__Bacteria.p__Verrucomicrobia.c__Verrucomicrobiae.o__Methylacidiphilales.f__Methylacidiphilaceae	2.14195	-	-	-
k__Bacteria.p__Proteobacteria.c__Deltaproteobacteria.o__Myxococcales.f__Polyangiaceae.g__Pajaroellobacter	2.87357	-	-	0.0458137
k__Bacteria.p__Proteobacteria.c__Alphaproteobacteria.o__Rhizobiales.f__KF_JG30_B3	2.69128	-	-	-
k__Bacteria.p__Marinimicrobia_SAR406_clade.c__Alteromonas_macleodii.o__uncultured_bacterium_c_Alteromonas_macleodii.f__uncultured_bacterium_c_Alteromonas_macleodii	2.43209	-	-	-
k__Bacteria.p__Actinobacteria.c__Coriobacteriia.o__Coriobacteriales.f__Eggerthellaceae.g__Slackia	2.12282	-	-	-
k__Bacteria.p__Proteobacteria.c__Gammaproteobacteria.o__Enterobacteriales.f__Enterobacteriaceae.g__Pragia	2.06912	-	-	0.0136437
k__Bacteria.p__Firmicutes.c__Bacilli.o__Lactobacillales.f__Leuconostocaceae.g__Weissella	3.23474	-	-	0.0159206
k__Bacteria.p__Firmicutes.c__Clostridia.o__Clostridiales.f__Lachnospiraceae.g___Ruminococcus__gnavus_group	3.23291	-	-	0.0034555
k__Bacteria.p__Planctomycetes.c__Phycisphaerae.o__Phycisphaerales	2.8884	-	-	-
k__Bacteria.p__Actinobacteria.c__Thermoleophilia.o__Solirubrobacterales.f__Solirubrobacteraceae.g__Solirubrobacter	2.28364	-	-	0.0354093
k__Bacteria.p__Proteobacteria.c__Alphaproteobacteria.o__Azospirillales.f__Inquilinaceae	2.67929	-	-	-
k__Bacteria.p__Proteobacteria.c__Alphaproteobacteria.o__SAR11_clade.f__Clade_I.g__Clade_Ia	3.29965	-	-	0.0325419
k__Bacteria.p__Proteobacteria.c__Gammaproteobacteria.o__SAR86_clade	3.27273	-	-	0.0158425
k__Bacteria.p__Proteobacteria.c__Alphaproteobacteria.o__SAR11_clade.f__Clade_I.g__Clade_Ib	2.02282	-	-	0.0144981
k__Bacteria.p__Actinobacteria.c__Actinobacteria.o__uncultured_bacterium_c_Actinobacteria.f__uncultured_bacterium_c_Actinobacteria.g__uncultured_bacterium_c_Actinobacteria	3.17832	-	-	-
k__Bacteria.p__Gemmatimonadetes.c__BD2_11_terrestrial_group.o__uncultured_bacterium_c_BD2_11_terrestrial_group.f__uncultured_bacterium_c_BD2_11_terrestrial_group	1.99846	-	-	-
k__Bacteria.p__Firmicutes.c__Erysipelotrichia.o__Erysipelotrichales.f__Erysipelotrichaceae.g__Erysipelotrichaceae_UCG_003	2.77479	-	-	-
k__Bacteria.p__Acidobacteria.c__Holophagae	2.82038	-	-	0.00206397
k__Bacteria.p__Proteobacteria.c__Alphaproteobacteria.o__Rhodospirillales.f__uncultured_bacterium_o_Rhodospirillales.g__uncultured_bacterium_o_Rhodospirillales	2.79029	-	-	-
k__Bacteria.p__Bacteroidetes.c__Bacteroidia.o__Bacteroidales.f__p_251_o5.g__uncultured_bacterium_f_p_251_o5	2.13161	-	-	-
k__Bacteria.p__Firmicutes.c__Clostridia.o__Clostridiales.f__Family_XIII.g__Anaerovorax	2.458	-	-	-
k__Bacteria.p__Proteobacteria.c__Alphaproteobacteria.o__Rhizobiales.f__Xanthobacteraceae.g__GAS113	2.23551	-	-	-
k__Bacteria.p__Proteobacteria.c__Alphaproteobacteria.o__Azospirillales.f__Azospirillaceae.g__Skermanella	2.81721	-	-	-
k__Bacteria.p__Proteobacteria.c__Gammaproteobacteria.o__Oceanospirillales.f__Nitrincolaceae.g__Marinobacterium	2.59432	-	-	-
k__Bacteria.p__Proteobacteria.c__Alphaproteobacteria.o__Caulobacterales.f__Caulobacteraceae.g__uncultured_bacterium_f_Caulobacteraceae	3.32879	-	-	-
k__Bacteria.p__Chloroflexi.c__OLB14.o__uncultured_bacterium_c_OLB14.f__uncultured_bacterium_c_OLB14.g__uncultured_bacterium_c_OLB14	2.33195	-	-	0.0340717
k__Bacteria.p__Proteobacteria.c__Gammaproteobacteria.o__Betaproteobacteriales.f__Burkholderiaceae.g__Noviherbaspirillum	2.51056	-	-	-
k__Bacteria.p__Proteobacteria.c__Gammaproteobacteria.o__Xanthomonadales.f__Rhodanobacteraceae.g__Chujaibacter	3.19545	-	-	-
k__Bacteria.p__Acidobacteria.c__Subgroup_6.o__uncultivated_soil_bacterium_clone_C112.f__uncultured_bacterium_o_uncultivated_soil_bacterium_clone_C112.g__uncultured_bacterium_o_uncultivated_soil_bacterium_clone_C112	2.91057	-	-	-
k__Bacteria.p__Fusobacteria.c__Fusobacteriia.o__Fusobacteriales.f__Leptotrichiaceae.g__Leptotrichia	3.1433	-	-	-
k__Bacteria.p__Firmicutes.c__Clostridia.o__Clostridiales.f__Lachnospiraceae.g__Marvinbryantia	2.36718	-	-	-
k__Bacteria.p__Actinobacteria.c__Actinobacteria.o__Micromonosporales.f__Micromonosporaceae.g__uncultured_bacterium_f_Micromonosporaceae	2.81272	-	-	-
k__Bacteria.p__Proteobacteria.c__Gammaproteobacteria.o__Aeromonadales.f__Succinivibrionaceae.g__Succinivibrio	1.99208	-	-	-
k__Bacteria.p__Firmicutes.c__Bacilli.o__Bacillales.f__Planococcaceae.g__Solibacillus	2.35969	-	-	-
k__Bacteria.p__Actinobacteria.c__Actinobacteria.o__Micrococcales.f__Microbacteriaceae.g__Agromyces	2.20846	-	-	-
k__Bacteria.p__Acidobacteria.c__Acidobacteriia.o__Acidobacteriales.f__Acidobacteriaceae_Subgroup_1.g__Occallatibacter	2.57019	-	-	-
k__Bacteria.p__Proteobacteria.c__Alphaproteobacteria.o__Rhodospirillales	3.26999	-	-	-
k__Bacteria.p__Proteobacteria.c__Gammaproteobacteria.o__Betaproteobacteriales.f__Burkholderiaceae.g__Castellaniella	2.52991	-	-	-
k__Bacteria.p__Firmicutes.c__Bacilli.o__Lactobacillales.f__Leuconostocaceae.g__Leuconostoc	2.87479	-	-	0.0205381
k__Bacteria.p__Cyanobacteria.c__Oxyphotobacteria.o__Synechococcales.f__Cyanobiaceae.g__Prochlorococcus_MIT9313	2.14209	-	-	-
k__Bacteria.p__Proteobacteria.c__Gammaproteobacteria.o__Betaproteobacteriales.f__Burkholderiaceae.g__Pseudoduganella	2.15453	-	-	-
k__Bacteria.p__Actinobacteria.c__Acidimicrobiia.o__Actinomarinales.f__uncultured_bacterium_o_Actinomarinales	2.55906	-	-	-
k__Bacteria.p__Bacteroidetes.c__Bacteroidia.o__uncultured_bacterium_c_Bacteroidia.f__uncultured_bacterium_c_Bacteroidia.g__uncultured_bacterium_c_Bacteroidia	2.34068	-	-	-
k__Bacteria.p__Proteobacteria.c__Alphaproteobacteria.o__Rhizobiales.f__Rhizobiaceae.g__Allorhizobium_Neorhizobium_Pararhizobium_Rhizobium	3.61486	-	-	-
k__Bacteria.p__Actinobacteria.c__Actinobacteria.o__uncultured_bacterium_c_Actinobacteria.f__uncultured_bacterium_c_Actinobacteria	3.17832	-	-	-
k__Bacteria.p__Planctomycetes.c__vadinHA49.o__uncultured_bacterium_c_vadinHA49.f__uncultured_bacterium_c_vadinHA49.g__uncultured_bacterium_c_vadinHA49	3.047	-	-	-
k__Bacteria.p__Proteobacteria.c__Gammaproteobacteria.o__Betaproteobacteriales.f__Burkholderiaceae.g__Polynucleobacter	2.04239	-	-	0.00296956
k__Bacteria.p__Proteobacteria.c__Deltaproteobacteria.o__Sva0485.f__bacterium_enrichment_culture_clone_222013	2.1242	-	-	-
k__Bacteria.p__Acidobacteria.c__Blastocatellia_Subgroup_4.o__Blastocatellales.f__Blastocatellaceae.g__Blastocatella	2.03571	-	-	-
k__Bacteria.p__Spirochaetes.c__Spirochaetia.o__Spirochaetales.f__Spirochaetaceae	3.56464	-	-	-
k__Bacteria.p__Bacteroidetes.c__Bacteroidia.o__Bacteroidales.f__Prevotellaceae.g__Prevotella	3.25891	-	-	-
k__Bacteria.p__Firmicutes.c__Clostridia.o__Clostridiales.f__Lachnospiraceae.g__Lachnospiraceae_XPB1014_group	2.22885	-	-	-
k__Bacteria.p__Gemmatimonadetes.c__Gemmatimonadetes.o__Gemmatimonadales.f__Gemmatimonadaceae.g__Gemmatimonas	2.93721	-	-	0.00122191
k__Bacteria.p__Actinobacteria.c__Actinobacteria.o__Corynebacteriales.f__Mycobacteriaceae	3.18429	-	-	0.00909213
k__Bacteria.p__Actinobacteria.c__Coriobacteriia.o__Coriobacteriales.f__Coriobacteriaceae	2.76708	-	-	-
k__Bacteria.p__Firmicutes.c__Clostridia.o__Clostridiales.f__Lachnospiraceae.g__Butyrivibrio	2.5978	-	-	-
k__Bacteria.p__Proteobacteria.c__Alphaproteobacteria.o__Rhodobacterales.f__Rhodobacteraceae.g__Roseobacter_clade_CHAB_I_5_lineage	2.13998	-	-	-
k__Bacteria.p__Chloroflexi.c__Anaerolineae.o__C10_SB1A	2.80967	-	-	4.28505e-05
k__Bacteria.p__Actinobacteria.c__Actinobacteria.o__Frankiales.f__Acidothermaceae	3.79613	-	-	-
k__Bacteria.p__Proteobacteria.c__Gammaproteobacteria.o__CCD24.f__uncultured_bacterium_o_CCD24.g__uncultured_bacterium_o_CCD24	2.77171	-	-	0.00630031
k__Bacteria.p__Proteobacteria.c__Deltaproteobacteria.o__Myxococcales.f__Haliangiaceae	2.92476	-	-	-
k__Bacteria.p__Actinobacteria.c__Acidimicrobiia.o__IMCC26256	3.06712	-	-	0.00477333
k__Bacteria.p__Actinobacteria.c__Actinobacteria.o__PeM15	2.47096	-	-	-
k__Bacteria.p__Proteobacteria.c__Alphaproteobacteria.o__Caulobacterales.f__Caulobacteraceae	3.91459	-	-	-
k__Bacteria.p__Actinobacteria.c__Nitriliruptoria.o__Nitriliruptorales.f__Nitriliruptoraceae	3.73553	-	-	-
k__Bacteria.p__Acidobacteria.c__Subgroup_18.o__uncultured_bacterium_c_Subgroup_18.f__uncultured_bacterium_c_Subgroup_18	2.46379	-	-	-
k__Bacteria.p__Bacteroidetes.c__Bacteroidia.o__Chitinophagales.f__Saprospiraceae.g__Membranicola	2.16765	-	-	-
k__Bacteria.p__Chloroflexi.c__JG30_KF_CM66.o__uncultured_bacterium_c_JG30_KF_CM66	2.53811	-	-	-
k__Bacteria.p__Patescibacteria.c__Saccharimonadia.o__Saccharimonadales.f__Saccharum_hybrid_cultivar.g__uncultured_bacterium_f_Saccharum_hybrid_cultivar	2.65388	-	-	-
k__Bacteria.p__Proteobacteria.c__Gammaproteobacteria.o__Betaproteobacteriales.f__Rhodocyclaceae.g__Azospira	2.00762	-	-	-
k__Bacteria.p__Bacteroidetes.c__Bacteroidia.o__Sphingobacteriales.f__Sphingobacteriaceae.g__Sphingobacterium	2.26386	-	-	-
k__Bacteria.p__Firmicutes.c__Clostridia.o__Clostridiales.f__Ruminococcaceae.g__Anaerotruncus	2.74765	-	-	-
k__Bacteria.p__Elusimicrobia.c__Elusimicrobia.o__Lineage_IV	2.67396	-	-	-
k__Bacteria.p__Chloroflexi.c__Anaerolineae.o__C10_SB1A.f__uncultured_bacterium_o_C10_SB1A.g__uncultured_bacterium_o_C10_SB1A	2.80967	-	-	4.28505e-05
k__Bacteria.p__Proteobacteria.c__Alphaproteobacteria.o__Rhodobacterales.f__Rhodobacteraceae.g__HIMB11	3.03221	-	-	0.0101071
k__Bacteria.p__Patescibacteria.c__Gracilibacteria.o__Absconditabacteriales_SR1.f__candidate_division_SR1_bacterium_taxon_345	2.15189	-	-	-
k__Bacteria.p__Elusimicrobia.c__Elusimicrobia.o__Elusimicrobiales.f__Elusimicrobiaceae.g__Elusimicrobium	2.18752	-	-	-
k__Bacteria.p__Firmicutes.c__Erysipelotrichia.o__Erysipelotrichales.f__Erysipelotrichaceae.g__Candidatus_Stoquefichus	2.21875	-	-	-
k__Bacteria.p__Chloroflexi.c__Gitt_GS_136.o__uncultured_bacterium_c_Gitt_GS_136.f__uncultured_bacterium_c_Gitt_GS_136.g__uncultured_bacterium_c_Gitt_GS_136	2.92383	-	-	-
k__Bacteria.p__Bacteroidetes.c__Ignavibacteria.o__SJA_28	2.94294	-	-	0.039427
k__Bacteria.p__Chloroflexi.c__OLB14.o__uncultured_bacterium_c_OLB14	2.33195	-	-	0.0340717
k__Bacteria.p__Firmicutes.c__Negativicutes.o__Selenomonadales.f__Veillonellaceae.g__Selenomonas	2.28764	-	-	-
k__Bacteria.p__Firmicutes.c__Negativicutes.o__Selenomonadales.f__Veillonellaceae.g__Dialister	3.4054	-	-	-
k__Bacteria.p__Acidobacteria.c__Subgroup_5.o__uncultured_bacterium_c_Subgroup_5.f__uncultured_bacterium_c_Subgroup_5.g__uncultured_bacterium_c_Subgroup_5	2.65333	-	-	-
k__Bacteria.p__Cyanobacteria.c__Oxyphotobacteria.o__Chloroplast.f__Phalacroma_mitra	2.33996	-	-	0.0186767
k__Bacteria.p__Firmicutes.c__Clostridia.o__Clostridiales.f__Ruminococcaceae.g__Oscillibacter	2.96425	-	-	-
k__Bacteria.p__Bacteroidetes.c__Bacteroidia.o__Bacteroidales.f__Rs_E47_termite_group.g__uncultured_bacterium_f_Rs_E47_termite_group	2.17695	-	-	0.023172
k__Bacteria.p__Actinobacteria.c__Actinobacteria.o__Micrococcales.f__Cellulomonadaceae	2.33894	-	-	-
k__Bacteria.p__Acidobacteria.c__Blastocatellia_Subgroup_4.o__Blastocatellales.f__Blastocatellaceae.g__JGI_0001001_H03	2.46807	-	-	-
k__Bacteria.p__Bacteroidetes.c__Bacteroidia.o__Chitinophagales.f__Saprospiraceae.g__uncultured_bacterium_f_Saprospiraceae	2.78487	-	-	0.0315445
k__Bacteria.p__Verrucomicrobia.c__Verrucomicrobiae.o__Chthoniobacterales.f__Xiphinematobacteraceae	2.93939	-	-	-
k__Bacteria.p__Planctomycetes.c__Phycisphaerae.o__Phycisphaerales.f__Phycisphaeraceae.g__SM1A02	2.8884	-	-	-
k__Bacteria.p__Verrucomicrobia.c__Verrucomicrobiae.o__Verrucomicrobiales.f__Akkermansiaceae.g__Akkermansia	4.36791	-	-	-
k__Bacteria.p__Cyanobacteria.c__Melainabacteria	2.98709	-	-	-
k__Bacteria.p__Proteobacteria.c__Gammaproteobacteria.o__Xanthomonadales	4.31464	-	-	-
k__Bacteria.p__Proteobacteria.c__Alphaproteobacteria.o__Holosporales.f__Holosporaceae.g__uncultured_bacterium_f_Holosporaceae	2.02453	-	-	-
k__Bacteria.p__Actinobacteria.c__Actinobacteria.o__Streptomycetales.f__Streptomycetaceae.g__uncultured_bacterium_f_Streptomycetaceae	2.5525	-	-	-
k__Bacteria.p__Actinobacteria.c__Actinobacteria.o__Frankiales.f__Sporichthyaceae.g__hgcI_clade	2.14781	-	-	-
k__Bacteria.p__Firmicutes.c__Erysipelotrichia.o__Erysipelotrichales.f__Erysipelotrichaceae	4.38419	-	-	-
k__Bacteria.p__Acidobacteria.c__Subgroup_6.o__Acidobacteria_bacterium_IGE_011.f__uncultured_bacterium_o_Acidobacteria_bacterium_IGE_011.g__uncultured_bacterium_o_Acidobacteria_bacterium_IGE_011	2.80335	-	-	-
k__Bacteria.p__Proteobacteria.c__Gammaproteobacteria.o__Xanthomonadales.f__Rhodanobacteraceae.g__Rhodanobacter	3.14858	-	-	-
k__Bacteria.p__Proteobacteria.c__Alphaproteobacteria.o__Rickettsiales.f__Anaplasmataceae	2.40292	-	-	0.0060381
k__Bacteria.p__Acidobacteria.c__Subgroup_18.o__uncultured_bacterium_c_Subgroup_18.f__uncultured_bacterium_c_Subgroup_18.g__uncultured_bacterium_c_Subgroup_18	2.46379	-	-	-
k__Bacteria.p__Firmicutes.c__Clostridia.o__Clostridiales.f__uncultured_bacterium_o_Clostridiales	3.34949	-	-	-
k__Bacteria.p__Proteobacteria.c__Alphaproteobacteria.o__Rhodobacterales.f__Rhodobacteraceae.g__Lentibacter	2.29591	-	-	-
k__Bacteria.p__Firmicutes.c__Clostridia.o__Clostridiales.f__Lachnospiraceae.g__Catonella	2.01302	-	-	-
k__Bacteria.p__Firmicutes.c__Erysipelotrichia.o__Erysipelotrichales	4.38419	-	-	-
k__Bacteria.p__Bacteroidetes.c__Bacteroidia.o__Bacteroidales.f__Prevotellaceae.g__Prevotella_9	3.87797	-	-	-
k__Bacteria.p__Bacteroidetes.c__Bacteroidia.o__Bacteroidales.f__Prevotellaceae.g__Prevotella_7	3.22406	-	-	-
k__Bacteria.p__Bacteroidetes.c__Bacteroidia.o__Bacteroidales.f__Prevotellaceae.g__Prevotella_6	2.2561	-	-	-
k__Bacteria.p__Bacteroidetes.c__Bacteroidia.o__Bacteroidales.f__Prevotellaceae.g__Prevotella_2	2.41189	-	-	-
k__Bacteria.p__Bacteroidetes.c__Bacteroidia.o__Bacteroidales.f__Prevotellaceae.g__Prevotella_1	2.69781	-	-	-
k__Bacteria.p__Cyanobacteria.c__Oxyphotobacteria.o__Nostocales.f__Phormidiaceae	2.6751	-	-	-
k__Bacteria.p__Proteobacteria.c__Gammaproteobacteria.o__Betaproteobacteriales.f__Burkholderiaceae.g__Burkholderia_Caballeronia_Paraburkholderia	3.5678	-	-	-
k__Bacteria.p__Firmicutes.c__Bacilli.o__Bacillales.f__Family_XI.g__Gemella	2.94343	-	-	0.0440877
k__Bacteria.p__Actinobacteria.c__Actinobacteria.o__Micrococcales.f__Brevibacteriaceae.g__Brevibacterium	2.5865	-	-	-
k__Bacteria.p__Dadabacteria.c__Dadabacteriia.o__Dadabacteriales.f__uncultured_bacterium_o_Dadabacteriales.g__uncultured_bacterium_o_Dadabacteriales	2.48909	-	-	-
k__Bacteria.p__Proteobacteria.c__Alphaproteobacteria.o__Rhodobacterales.f__Rhodobacteraceae.g__Rubellimicrobium	2.5866	-	-	-
k__Bacteria.p__Proteobacteria.c__Gammaproteobacteria.o__Enterobacteriales.f__Enterobacteriaceae.g__Buchnera	3.00102	-	-	0.0243435
k__Bacteria.p__Proteobacteria.c__Gammaproteobacteria.o__Betaproteobacteriales.f__Burkholderiaceae.g__Bordetella	2.47144	-	-	-
k__Bacteria.p__Firmicutes.c__Clostridia.o__Clostridiales.f__Lachnospiraceae.g__Stomatobaculum	2.38547	-	-	-
k__Bacteria.p__Bacteroidetes.c__Bacteroidia.o__Bacteroidales.f__Rikenellaceae	4.40247	-	-	-
k__Bacteria.p__Acidobacteria.c__Subgroup_6.o__uncultivated_soil_bacterium_clone_C112	2.91057	-	-	-
k__Bacteria.p__Actinobacteria.c__Actinobacteria.o__Micrococcales.f__Dermabacteraceae.g__Brachybacterium	2.61875	-	-	-
k__Bacteria.p__Patescibacteria.c__uncultured_bacterium_p_Patescibacteria.o__uncultured_bacterium_p_Patescibacteria.f__uncultured_bacterium_p_Patescibacteria	1.91529	-	-	-
k__Bacteria.p__Actinobacteria.c__Actinobacteria.o__Propionibacteriales.f__Propionibacteriaceae	2.86395	-	-	-
k__Bacteria.p__Firmicutes.c__Clostridia.o__Clostridiales.f__Lachnospiraceae.g__Tyzzerella	2.36273	-	-	-
k__Bacteria.p__Actinobacteria.c__Actinobacteria.o__Micromonosporales	2.88126	-	-	-
k__Bacteria.p__Proteobacteria.c__Gammaproteobacteria.o__Cellvibrionales.f__Cellvibrionaceae.g__uncultured_bacterium_f_Cellvibrionaceae	2.04901	-	-	-
k__Bacteria.p__Firmicutes.c__Clostridia.o__Clostridiales.f__Peptococcaceae.g__uncultured_bacterium_f_Peptococcaceae	2.94294	-	-	-
k__Bacteria.p__Gemmatimonadetes.c__AKAU4049.o__uncultured_bacterium_c_AKAU4049.f__uncultured_bacterium_c_AKAU4049	2.57122	-	-	0.0327291
k__Bacteria.p__Proteobacteria.c__Alphaproteobacteria.o__Elsterales.f__Elsteraceae	2.21663	-	-	-
k__Bacteria.p__Actinobacteria.c__Actinobacteria.o__Micrococcales.f__Cellulomonadaceae.g__Cellulomonas	2.33894	-	-	-
k__Bacteria.p__Bacteroidetes.c__Bacteroidia.o__Chitinophagales.f__Saprospiraceae	2.87879	-	-	0.00802378
k__Bacteria.p__uncultured_bacterium_k_Bacteria.c__uncultured_bacterium_k_Bacteria	2.48625	-	-	-
k__Bacteria.p__Firmicutes.c__Bacilli.o__Lactobacillales.f__Streptococcaceae	4.10677	-	-	-
k__Bacteria.p__Acidobacteria.c__Subgroup_5.o__uncultured_bacterium_c_Subgroup_5.f__uncultured_bacterium_c_Subgroup_5	2.65333	-	-	-
k__Bacteria.p__Patescibacteria.c__Gracilibacteria.o__Absconditabacteriales_SR1	2.38749	-	-	-
k__Bacteria.p__Patescibacteria.c__Saccharimonadia.o__Saccharimonadales.f__Saccharimonadaceae.g__Candidatus_Saccharimonas	3.31538	-	-	-
k__Bacteria.p__Proteobacteria.c__Gammaproteobacteria.o__SAR86_clade.f__bacterium_WHC4_9	2.64886	-	-	0.0254899
k__Bacteria.p__Firmicutes.c__Clostridia.o__Clostridiales.f__Christensenellaceae.g__uncultured_bacterium_f_Christensenellaceae	2.71089	-	-	-
k__Bacteria.p__Proteobacteria.c__Gammaproteobacteria.o__CCD24	2.77171	-	-	0.00630031
k__Bacteria.p__Patescibacteria.c__WS6_Dojkabacteria	2.571	-	-	0.0412678
k__Bacteria.p__Bacteroidetes.c__Bacteroidia.o__Flavobacteriales.f__Crocinitomicaceae.g__Fluviicola	2.10392	-	-	-
k__Bacteria.p__Actinobacteria.c__Thermoleophilia.o__Gaiellales.f__Gaiellaceae	2.81549	-	-	0.0244414
k__Bacteria.p__Chloroflexi.c__Dehalococcoidia.o__S085.f__uncultured_bacterium_o_S085	1.92719	-	-	-
k__Bacteria.p__Bacteroidetes.c__Bacteroidia.o__Cytophagales.f__Spirosomaceae.g__Dyadobacter	2.58954	-	-	-
k__Bacteria.p__Firmicutes.c__Clostridia.o__Clostridiales.f__Lachnospiraceae.g__Robinsoniella	2.51304	-	-	0.0426835
k__Bacteria.p__Acidobacteria.c__Acidobacteriia.o__Acidobacteriales.f__Acidobacteriaceae_Subgroup_1.g__uncultured_bacterium_f_Acidobacteriaceae_Subgroup_1	3.89717	-	-	-
k__Bacteria.p__Actinobacteria.c__Actinobacteria.o__Micrococcales.f__uncultured_bacterium_o_Micrococcales.g__uncultured_bacterium_o_Micrococcales	2.28822	-	-	-
k__Bacteria.p__Nitrospirae.c__Nitrospira.o__Nitrospirales	3.79942	-	-	-
k__Bacteria.p__Cyanobacteria.c__Oxyphotobacteria.o__Nostocales.f__Nostocaceae	2.06259	-	-	-
k__Bacteria.p__Proteobacteria.c__Gammaproteobacteria	5.29087	-	-	-
k__Bacteria.p__Proteobacteria.c__Gammaproteobacteria.o__Betaproteobacteriales.f__Burkholderiaceae.g__Cupriavidus	2.37508	-	-	-
k__Bacteria.p__Firmicutes.c__Bacilli.o__Lactobacillales.f__Carnobacteriaceae	2.54846	-	-	-
k__Bacteria.p__Chloroflexi.c__Ktedonobacteria.o__Ktedonobacterales.f__Ktedonobacteraceae.g__Thermosporothrix	2.76141	-	-	-
k__Bacteria.p__Firmicutes.c__Bacilli.o__Bacillales.f__Bacillaceae.g__uncultured_bacterium_f_Bacillaceae	2.33574	-	-	0.0397479
k__Bacteria.p__Proteobacteria.c__Alphaproteobacteria.o__Holosporales	2.02453	-	-	-
k__Bacteria.p__Proteobacteria.c__Deltaproteobacteria.o__Desulfovibrionales.f__Desulfovibrionaceae.g__Bilophila	3.03015	-	-	0.00686013
k__Bacteria.p__Actinobacteria.c__Actinobacteria.o__Bifidobacteriales.f__Bifidobacteriaceae.g__Gardnerella	3.04269	-	-	0.00657266
k__Bacteria.p__Proteobacteria.c__Gammaproteobacteria.o__Xanthomonadales.f__Xanthomonadaceae.g__Arenimonas	2.72255	-	-	0.0146803
k__Bacteria.p__Patescibacteria.c__Saccharimonadia.o__Saccharimonadales.f__Saccharum_hybrid_cultivar	2.65388	-	-	-
k__Bacteria.p__Firmicutes.c__Negativicutes.o__Selenomonadales.f__Veillonellaceae.g__Selenomonas_3	2.72532	-	-	-
k__Bacteria.p__Actinobacteria.c__Actinobacteria.o__Micromonosporales.f__Micromonosporaceae	2.88126	-	-	-
k__Bacteria.p__Proteobacteria.c__Alphaproteobacteria.o__Caulobacterales	3.96257	-	-	-
k__Bacteria.p__Firmicutes.c__Bacilli.o__Bacillales.f__Staphylococcaceae.g__Jeotgalicoccus	2.08123	-	-	-
k__Bacteria.p__Acidobacteria.c__Blastocatellia_Subgroup_4.o__11_24.f__uncultured_bacterium_o_11_24	2.32059	-	-	-
k__Bacteria.p__Deinococcus_Thermus.c__Deinococci.o__Thermales.f__Thermaceae	2.21124	-	-	0.0469736
k__Bacteria.p__Actinobacteria.c__Actinobacteria.o__Micrococcales.f__Bogoriellaceae	2.22475	-	-	-
k__Bacteria.p__Proteobacteria.c__Alphaproteobacteria.o__Acetobacterales.f__Acetobacteraceae.g__Acetobacter	3.00752	-	-	0.0372792
k__Bacteria.p__Firmicutes.c__Bacilli.o__Bacillales.f__Sporolactobacillaceae	2.91197	-	-	-
k__Bacteria.p__Firmicutes.c__Bacilli.o__Bacillales.f__Family_XII	1.98644	-	-	-
k__Bacteria.p__Patescibacteria.c__Saccharimonadia.o__Saccharimonadales.f__soil_bacterium_WF55.g__uncultured_bacterium_f_soil_bacterium_WF55	2.16274	-	-	-
k__Bacteria.p__Proteobacteria.c__Deltaproteobacteria.o__Desulfobacterales.f__Desulfobulbaceae.g__uncultured_bacterium_f_Desulfobulbaceae	3.01896	-	-	0.012822
k__Bacteria.p__Actinobacteria.c__MB_A2_108.o__uncultured_bacterium_c_MB_A2_108.f__uncultured_bacterium_c_MB_A2_108.g__uncultured_bacterium_c_MB_A2_108	2.38671	-	-	-
k__Bacteria.p__Proteobacteria.c__Gammaproteobacteria.o__Aeromonadales.f__Aeromonadaceae.g__Aeromonas	3.88725	-	-	-
k__Bacteria.p__Proteobacteria.c__Gammaproteobacteria.o__Betaproteobacteriales.f__Burkholderiaceae	4.33507	-	-	-
k__Bacteria.p__Planctomycetes.c__vadinHA49.o__uncultured_bacterium_c_vadinHA49	3.047	-	-	-
k__Bacteria.p__Firmicutes.c__Erysipelotrichia.o__Erysipelotrichales.f__Erysipelotrichaceae.g__Ileibacterium	3.35663	-	-	-
k__Bacteria.p__Proteobacteria.c__Alphaproteobacteria.o__Caulobacterales.f__Hyphomonadaceae.g__SWB02	2.39006	-	-	0.00154169
k__Bacteria.p__Proteobacteria.c__Gammaproteobacteria.o__JG36_TzT_191.f__uncultured_bacterium_o_JG36_TzT_191	2.7273	-	-	-
k__Bacteria.p__Bacteroidetes.c__Bacteroidia.o__Bacteroidales.f__Marinifilaceae	3.98869	-	-	-
k__Bacteria.p__Acidobacteria.c__Holophagae.o__Subgroup_7.f__uncultured_bacterium_o_Subgroup_7	2.82038	-	-	0.00206397
k__Bacteria.p__Bacteroidetes.c__Bacteroidia.o__Flavobacteriales.f__Weeksellaceae.g__Cloacibacterium	2.76185	-	-	-
k__Bacteria.p__Proteobacteria.c__Gammaproteobacteria.o__KF_JG30_C25	2.82152	-	-	-
k__Bacteria.p__Proteobacteria.c__Gammaproteobacteria.o__Aeromonadales.f__Aeromonadaceae	3.88725	-	-	-
k__Bacteria.p__Proteobacteria.c__Gammaproteobacteria.o__Betaproteobacteriales.f__Rhodocyclaceae.g__Denitratisoma	2.43134	-	-	0.000612283
k__Bacteria.p__Proteobacteria.c__Deltaproteobacteria.o__Desulfovibrionales.f__Desulfovibrionaceae.g__Desulfovibrio	3.99598	-	-	-
k__Bacteria.p__Proteobacteria.c__Alphaproteobacteria.o__Rhizobiales.f__Beijerinckiaceae.g__Methylocella	3.40532	-	-	-
k__Bacteria.p__Bacteroidetes.c__Bacteroidia.o__Bacteroidales.f__Marinifilaceae.g__Butyricimonas	2.91041	-	-	-
k__Bacteria.p__Proteobacteria.c__Gammaproteobacteria.o__Betaproteobacteriales.f__Hydrogenophilaceae	2.90438	-	-	0.00762776
k__Bacteria.p__Firmicutes.c__Bacilli.o__Lactobacillales.f__Lactobacillaceae	4.75505	-	-	-
k__Bacteria.p__Verrucomicrobia.c__Verrucomicrobiae.o__Verrucomicrobiales.f__Rubritaleaceae.g__Roseibacillus	2.72513	-	-	-
k__Bacteria.p__Cyanobacteria.c__Oxyphotobacteria.o__Leptolyngbyales.f__Leptolyngbyaceae.g__Leptolyngbya_PCC_6306	2.20567	-	-	-
k__Bacteria.p__Proteobacteria.c__Gammaproteobacteria.o__Pasteurellales.f__Pasteurellaceae.g__Actinobacillus	2.87786	-	-	-
k__Bacteria.p__Bacteroidetes.c__Bacteroidia.o__Chitinophagales.f__Chitinophagaceae.g__uncultured_bacterium_f_Chitinophagaceae	3.45377	-	-	-
k__Bacteria.p__Firmicutes.c__Clostridia.o__Clostridiales.f__Lachnospiraceae.g___Eubacterium__xylanophilum_group	2.86255	-	-	-
k__Bacteria.p__Actinobacteria.c__Actinobacteria.o__Micrococcales.f__Micrococcaceae.g__Arthrobacter	2.69021	-	-	-
k__Bacteria.p__Firmicutes.c__Clostridia.o__Clostridiales.f__Lachnospiraceae.g__Hungatella	1.95869	-	-	-
k__Bacteria.p__Proteobacteria.c__Gammaproteobacteria.o__Steroidobacterales.f__Steroidobacteraceae	3.32323	-	-	0.00898283
k__Bacteria.p__Proteobacteria.c__Alphaproteobacteria.o__Rhodospirillales.f__Magnetospirillaceae	2.56963	-	-	-
k__Bacteria.p__Bacteroidetes.c__Bacteroidia.o__Bacteroidales.f__Barnesiellaceae	2.99004	-	-	0.0426853
k__Bacteria.p__Gemmatimonadetes.c__PAUC43f_marine_benthic_group.o__uncultured_bacterium_c_PAUC43f_marine_benthic_group.f__uncultured_bacterium_c_PAUC43f_marine_benthic_group.g__uncultured_bacterium_c_PAUC43f_marine_benthic_group	2.55508	-	-	0.0168208
k__Bacteria.p__Bacteroidetes.c__Bacteroidia.o__Flavobacteriales.f__Flavobacteriaceae.g__Hanstruepera	2.32326	-	-	-
k__Bacteria.p__Cyanobacteria.c__Melainabacteria.o__Gastranaerophilales	2.98709	-	-	-
k__Bacteria.p__Deferribacteres.c__Deferribacteres.o__Deferribacterales	3.68238	-	-	-
k__Bacteria.p__Proteobacteria.c__Deltaproteobacteria	4.41144	-	-	-
k__Bacteria.p__Proteobacteria.c__Gammaproteobacteria.o__Betaproteobacteriales.f__uncultured_bacterium_o_Betaproteobacteriales.g__uncultured_bacterium_o_Betaproteobacteriales	2.666	-	-	0.0112839
k__Bacteria.p__Actinobacteria.c__Acidimicrobiia.o__Microtrichales.f__Microtrichaceae.g__Sva0996_marine_group	2.0362	-	-	-
k__Bacteria.p__Chloroflexi.c__Anaerolineae.o__SBR1031.f__A4b.g__OLB13	2.13605	-	-	-
k__Bacteria.p__Bacteroidetes.c__Bacteroidia.o__Bacteroidales.f__Muribaculaceae	4.7344	-	-	-
k__Bacteria.p__Chloroflexi.c__Chloroflexia.o__Thermomicrobiales.f__AKYG1722	2.17067	-	-	-
k__Bacteria.p__Firmicutes.c__Clostridia.o__Clostridiales.f__Peptostreptococcaceae.g__Terrisporobacter	2.69118	-	-	-
k__Bacteria.p__Gemmatimonadetes.c__PAUC43f_marine_benthic_group	2.55508	-	-	0.0168208
k__Bacteria.p__Epsilonbacteraeota.c__Campylobacteria.o__Campylobacterales.f__Arcobacteraceae	3.09864	-	-	0.000337509
k__Bacteria.p__Planctomycetes.c__Pla3_lineage.o__uncultured_bacterium_c_Pla3_lineage.f__uncultured_bacterium_c_Pla3_lineage.g__uncultured_bacterium_c_Pla3_lineage	2.13536	-	-	-
k__Bacteria.p__Proteobacteria.c__Deltaproteobacteria.o__Syntrophobacterales.f__Syntrophobacteraceae	2.90632	-	-	-
k__Bacteria.p__Actinobacteria.c__Actinobacteria.o__Pseudonocardiales.f__Pseudonocardiaceae.g__uncultured_bacterium_f_Pseudonocardiaceae	3.64402	-	-	-
k__Bacteria.p__Proteobacteria.c__Alphaproteobacteria.o__Rhizobiales.f__Beijerinckiaceae.g__Methylobacterium	2.98665	-	-	-
k__Bacteria.p__Proteobacteria.c__Gammaproteobacteria.o__Salinisphaerales.f__Solimonadaceae	2.12332	-	-	-
k__Bacteria.p__WPS_2.c__uncultured_bacterium_p_WPS_2.o__uncultured_bacterium_p_WPS_2.f__uncultured_bacterium_p_WPS_2	3.37328	-	-	-
k__Bacteria.p__Firmicutes.c__Negativicutes.o__Selenomonadales.f__Acidaminococcaceae.g__Succiniclasticum	2.72054	-	-	-
k__Bacteria.p__Proteobacteria.c__Gammaproteobacteria.o__Betaproteobacteriales.f__Methylophilaceae.g__Methylotenera	2.56799	-	-	-
k__Bacteria.p__Firmicutes.c__Clostridia.o__Clostridiales.f__Lachnospiraceae.g__uncultured_bacterium_f_Lachnospiraceae	4.60085	-	-	-
k__Bacteria.p__Proteobacteria.c__Alphaproteobacteria.o__Rickettsiales.f__S25_593	2.11049	-	-	-
k__Bacteria.p__Firmicutes.c__Clostridia.o__Clostridiales.f__Christensenellaceae.g__Christensenellaceae_R_7_group	3.51181	-	-	-
k__Bacteria.p__Acidobacteria.c__Blastocatellia_Subgroup_4.o__Pyrinomonadales.f__Pyrinomonadaceae.g__RB41	3.55038	-	-	-
k__Bacteria.p__Fusobacteria.c__Fusobacteriia.o__Fusobacteriales.f__Fusobacteriaceae.g__Cetobacterium	3.43737	-	-	-
k__Bacteria.p__Firmicutes.c__Clostridia.o__Clostridiales.f__Family_XIII.g__Family_XIII_AD3011_group	2.44116	-	-	-
k__Bacteria.p__Acidobacteria.c__Blastocatellia_Subgroup_4.o__11_24	2.32059	-	-	-
k__Bacteria.p__Proteobacteria.c__Alphaproteobacteria.o__Rhizobiales.f__Beijerinckiaceae.g__Microvirga	2.78712	-	-	-
k__Bacteria.p__Chloroflexi.c__Anaerolineae.o__SBR1031.f__uncultured_bacterium_o_SBR1031	2.04667	-	-	-
k__Bacteria.p__Firmicutes.c__Clostridia.o__Clostridiales.f__Family_XIII.g___Eubacterium__nodatum_group	2.82356	-	-	-
k__Bacteria.p__Acidobacteria.c__Acidobacteriia.o__Acidobacteriales	4.34446	-	-	-
k__Bacteria.p__Bacteroidetes.c__Bacteroidia.o__Flavobacteriales.f__Weeksellaceae.g__Apibacter	2.39244	-	-	0.0145938
k__Bacteria.p__Acidobacteria.c__Acidobacteriia.o__Solibacterales.f__Solibacteraceae_Subgroup_3	3.89295	-	-	-
k__Bacteria.p__Proteobacteria.c__Gammaproteobacteria.o__Cellvibrionales.f__Halieaceae	3.0633	-	-	-
k__Bacteria.p__Proteobacteria.c__Gammaproteobacteria.o__Cellvibrionales	3.13505	-	-	-
k__Bacteria.p__Proteobacteria.c__Deltaproteobacteria.o__Desulfarculales.f__Desulfarculaceae.g__uncultured_bacterium_f_Desulfarculaceae	2.33101	-	-	-
k__Bacteria.p__Firmicutes.c__Bacilli.o__Bacillales.f__Planococcaceae.g__uncultured_bacterium_f_Planococcaceae	2.42617	-	-	-
k__Bacteria.p__Proteobacteria.c__Alphaproteobacteria.o__Rhodovibrionales.f__Kiloniellaceae	2.03977	-	-	-
k__Bacteria.p__Bacteroidetes.c__Bacteroidia.o__Flavobacteriales.f__Cryomorphaceae	2.49273	-	-	0.0486833
k__Bacteria.p__Proteobacteria.c__Alphaproteobacteria.o__Rickettsiales.f__Rickettsiaceae.g__Rickettsia	2.5758	-	-	0.0495122
k__Bacteria.p__Chloroflexi.c__Anaerolineae.o__Anaerolineales	1.96164	-	-	0.0448949
k__Bacteria.p__Chloroflexi.c__TK10.o__uncultured_bacterium_c_TK10	2.76968	-	-	-
k__Bacteria.p__Firmicutes.c__Clostridia.o__Clostridiales.f__Lachnospiraceae.g__Lachnospiraceae_UCG_001	2.00204	-	-	-
k__Bacteria.p__Firmicutes.c__Bacilli.o__Bacillales.f__Paenibacillaceae	2.49636	-	-	-
k__Bacteria.p__Firmicutes.c__Erysipelotrichia.o__Erysipelotrichales.f__Erysipelotrichaceae.g__Holdemanella	2.45091	-	-	-
k__Bacteria.p__Actinobacteria.c__Thermoleophilia.o__Solirubrobacterales.f__67_14	2.22359	-	-	-
k__Bacteria.p__Actinobacteria.c__Actinobacteria.o__Micrococcales.f__Micrococcaceae	3.89101	-	-	-
k__Bacteria.p__Proteobacteria.c__Gammaproteobacteria.o__OM182_clade	2.08125	-	-	-
k__Bacteria.p__Acidobacteria.c__Subgroup_5.o__uncultured_bacterium_c_Subgroup_5	2.65333	-	-	-
k__Bacteria.p__Chloroflexi.c__Chloroflexia.o__Chloroflexales.f__Roseiflexaceae	2.04622	-	-	-
k__Bacteria.p__Actinobacteria.c__Actinobacteria.o__Actinomycetales.f__Actinomycetaceae.g__F0332	2.18591	-	-	-
k__Bacteria.p__Proteobacteria.c__Gammaproteobacteria.o__Aeromonadales.f__Succinivibrionaceae	1.99208	-	-	-
k__Bacteria.p__Actinobacteria.c__Actinobacteria.o__Corynebacteriales.f__Nocardiaceae.g__Nocardia	2.87768	-	-	-
k__Bacteria.p__Proteobacteria.c__Alphaproteobacteria.o__Rhizobiales.f__Amb_16S_1323	2.44317	-	-	0.0380288
k__Bacteria.p__Epsilonbacteraeota.c__Campylobacteria.o__Campylobacterales.f__Campylobacteraceae	3.2184	-	-	-
k__Bacteria.p__Cyanobacteria.c__Oxyphotobacteria.o__Chloroplast.f__uncultured_Cryptomonadaceae.g__uncultured_Cryptomonadaceae	2.62846	-	-	-
k__Bacteria.p__Bacteroidetes.c__Bacteroidia.o__Bacteroidales.f__Bacteroidetes_vadinHA17	2.22195	-	-	0.0226604
k__Bacteria.p__Proteobacteria.c__Gammaproteobacteria.o__WD260.f__uncultured_bacterium_o_WD260.g__uncultured_bacterium_o_WD260	2.46959	-	-	-
k__Bacteria.p__Proteobacteria.c__Deltaproteobacteria.o__Myxococcales.f__bacteriap25.g__uncultured_bacterium_f_bacteriap25	2.53029	-	-	0.00962631
k__Bacteria.p__Proteobacteria.c__Alphaproteobacteria.o__Rhizobiales.f__Rhizobiaceae.g__Mesorhizobium	2.98928	-	-	-
k__Bacteria.p__Proteobacteria.c__Gammaproteobacteria.o__Betaproteobacteriales.f__Neisseriaceae.g__Snodgrassella	3.20919	-	-	0.00479873
k__Bacteria.p__Firmicutes.c__Erysipelotrichia.o__Erysipelotrichales.f__Erysipelotrichaceae.g___Clostridium__innocuum_group	2.29427	-	-	-
k__Bacteria.p__Proteobacteria.c__Alphaproteobacteria.o__Rhodobacterales.f__Rhodobacteraceae.g__Paracoccus	2.81063	-	-	-
k__Bacteria.p__Proteobacteria.c__Alphaproteobacteria.o__Azospirillales.f__Azospirillaceae.g__uncultured_bacterium_f_Azospirillaceae	2.02279	-	-	-
k__Bacteria.p__Proteobacteria.c__Alphaproteobacteria.o__Rhodobacterales.f__Rhodobacteraceae.g__Gemmobacter	2.94278	-	-	-
k__Bacteria.p__Marinimicrobia_SAR406_clade.c__Alteromonas_macleodii	2.43209	-	-	-
k__Bacteria.p__Bacteroidetes.c__Bacteroidia.o__Sphingobacteriales.f__Lentimicrobiaceae	2.42288	-	-	-
k__Bacteria.p__Proteobacteria.c__Alphaproteobacteria.o__Rickettsiales.f__Mitochondria	3.64885	-	-	-
k__Bacteria.p__Proteobacteria.c__Gammaproteobacteria.o__Nitrosococcales.f__Methylophagaceae	2.35322	-	-	-
k__Bacteria.p__Bacteroidetes.c__Bacteroidia.o__Flavobacteriales.f__NS9_marine_group.g__uncultured_bacterium_f_NS9_marine_group	1.96053	-	-	0.0339366
k__Bacteria.p__Firmicutes.c__Bacilli	4.94438	-	-	-
k__Bacteria.p__Acidobacteria.c__Acidobacteriia.o__Acidobacteriales.f__Acidobacteriaceae_Subgroup_1.g__Granulicella	3.17989	-	-	-
k__Bacteria.p__Actinobacteria.c__Acidimicrobiia.o__Microtrichales.f__uncultured_bacterium_o_Microtrichales	2.45134	-	-	0.00838424
k__Bacteria.p__Firmicutes.c__Clostridia.o__Clostridiales.f__Lachnospiraceae.g__Lachnospiraceae_AC2044_group	2.68339	-	-	-
k__Bacteria.p__Firmicutes.c__Negativicutes.o__Selenomonadales.f__Veillonellaceae.g__uncultured_bacterium_f_Veillonellaceae	2.47247	-	-	-
k__Bacteria.p__Actinobacteria.c__Acidimicrobiia.o__Microtrichales.f__Ilumatobacteraceae	3.30771	-	-	-
k__Bacteria.p__Proteobacteria.c__Alphaproteobacteria.o__Rhizobiales.f__Xanthobacteraceae.g__Pseudorhodoplanes	2.34063	-	-	-
k__Bacteria.p__Nitrospirae.c__Thermodesulfovibrionia.o__uncultured_bacterium_c_Thermodesulfovibrionia.f__uncultured_bacterium_c_Thermodesulfovibrionia	2.72029	-	-	-
k__Bacteria.p__Cyanobacteria.c__Oxyphotobacteria.o__Nostocales.f__Phormidiaceae.g__Trichocoleus_SAG_26_92	2.23461	-	-	-
k__Bacteria.p__Firmicutes.c__Clostridia.o__Clostridiales.f__Lachnospiraceae.g__Lachnospiraceae_ND3007_group	2.614	-	-	-
k__Bacteria.p__Chloroflexi.c__Anaerolineae.o__SBR1031	3.08545	-	-	0.0368317
k__Bacteria.p__Cyanobacteria.c__Oxyphotobacteria.o__Chloroplast.f__uncultured_bacterium_o_Chloroplast	4.66991	-	-	-
k__Bacteria.p__Actinobacteria.c__Acidimicrobiia.o__uncultured_bacterium_c_Acidimicrobiia.f__uncultured_bacterium_c_Acidimicrobiia	3.11221	-	-	0.0222903
k__Bacteria.p__Firmicutes.c__Clostridia.o__Clostridiales.f__Ruminococcaceae.g__Flavonifractor	2.978	-	-	-
k__Bacteria.p__Firmicutes.c__Clostridia.o__Clostridiales.f__Lachnospiraceae.g__Blautia	3.68883	-	-	-
k__Bacteria.p__Planctomycetes.c__Phycisphaerae.o__Phycisphaerales.f__Phycisphaeraceae	2.8884	-	-	-
k__Bacteria.p__Bacteroidetes.c__Bacteroidia.o__Bacteroidales.f__F082.g__uncultured_bacterium_f_F082	2.41239	-	-	-
k__Bacteria.p__Actinobacteria.c__Actinobacteria.o__Frankiales.f__uncultured_bacterium_o_Frankiales	2.60285	-	-	-
k__Bacteria.p__Proteobacteria.c__Gammaproteobacteria.o__Cardiobacteriales	2.4546	-	-	0.0451474
k__Bacteria.p__Proteobacteria.c__Gammaproteobacteria.o__Coxiellales.f__Coxiellaceae.g__Coxiella	2.02378	-	-	-
k__Bacteria.p__Actinobacteria.c__Actinobacteria.o__Frankiales.f__Geodermatophilaceae.g__Blastococcus	3.17866	-	-	-
k__Bacteria.p__Firmicutes.c__Bacilli.o__Bacillales.f__Bacillaceae.g__Ureibacillus	2.11794	-	-	-
k__Bacteria.p__Firmicutes.c__Bacilli.o__Lactobacillales.f__uncultured_bacterium_o_Lactobacillales	2.7431	-	-	-
k__Bacteria.p__Patescibacteria.c__Gracilibacteria.o__Absconditabacteriales_SR1.f__candidate_division_SR1_bacterium_taxon_345.g__uncultured_bacterium_f_candidate_division_SR1_bacterium_taxon_345	2.15189	-	-	-
k__Bacteria.p__Cyanobacteria.c__Oxyphotobacteria.o__Nostocales.f__Phormidiaceae.g__Tychonema_CCAP_1459_11B	2.50242	-	-	-
k__Bacteria.p__Firmicutes.c__Negativicutes.o__Selenomonadales.f__Acidaminococcaceae.g__Acidaminococcus	2.29843	-	-	-
k__Bacteria.p__Proteobacteria.c__Gammaproteobacteria.o__Alteromonadales.f__Psychromonadaceae.g__Motilimonas	2.9571	-	-	-
k__Bacteria.p__Proteobacteria.c__Alphaproteobacteria.o__Rhizobiales.f__Rhizobiales_Incertae_Sedis.g__uncultured_bacterium_f_Rhizobiales_Incertae_Sedis	2.80026	-	-	-
k__Bacteria.p__Firmicutes.c__Clostridia.o__Clostridiales.f__Ruminococcaceae.g__Oscillospira	2.82614	-	-	-
k__Bacteria.p__Proteobacteria.c__Alphaproteobacteria.o__SAR11_clade	3.36481	-	-	0.020088
k__Bacteria.p__Proteobacteria.c__Deltaproteobacteria.o__Myxococcales.f__Archangiaceae	2.18752	-	-	-
k__Bacteria.p__Proteobacteria.c__Gammaproteobacteria.o__Enterobacteriales.f__Enterobacteriaceae.g__Serratia	3.12837	-	-	-
k__Bacteria.p__Actinobacteria.c__Actinobacteria.o__Corynebacteriales	3.95976	-	-	-
k__Bacteria.p__Proteobacteria.c__Alphaproteobacteria.o__Rhizobiales.f__Xanthobacteraceae.g__Bradyrhizobium	3.9041	-	-	-
k__Bacteria.p__Cyanobacteria.c__Oxyphotobacteria.o__Synechococcales.f__Cyanobiaceae	3.25113	-	-	0.0170703
k__Bacteria.p__Actinobacteria.c__Coriobacteriia.o__Coriobacteriales.f__Atopobiaceae.g__Atopobium	2.76463	-	-	-
k__Bacteria.p__Actinobacteria.c__Acidimicrobiia.o__Microtrichales	3.47163	-	-	-
k__Bacteria.p__Firmicutes.c__Clostridia.o__Clostridiales.f__Ruminococcaceae.g__Fournierella	2.51623	-	-	-
k__Bacteria.p__Acidobacteria.c__Acidobacteriia.o__Subgroup_13.f__uncultured_bacterium_o_Subgroup_13	2.22836	-	-	-
k__Bacteria.p__Chloroflexi.c__Anaerolineae.o__1_20.f__uncultured_bacterium_o_1_20	2.12866	-	-	0.00120637
k__Bacteria.p__Proteobacteria.c__Gammaproteobacteria.o__Cellvibrionales.f__Halieaceae.g__Luminiphilus	2.03591	-	-	-
k__Bacteria.p__Actinobacteria.c__Coriobacteriia.o__Coriobacteriales.f__Atopobiaceae.g__Olsenella	2.40159	-	-	-
k__Bacteria.p__Patescibacteria.c__Saccharimonadia.o__Saccharimonadales.f__Saccharimonadaceae	3.51949	-	-	0.0467734
k__Bacteria.p__Bacteroidetes.c__Bacteroidia.o__Flavobacteriales.f__Flavobacteriaceae.g__Flavobacterium	3.21089	-	-	-
k__Bacteria.p__Proteobacteria.c__Alphaproteobacteria.o__uncultured_bacterium_c_Alphaproteobacteria.f__uncultured_bacterium_c_Alphaproteobacteria.g__uncultured_bacterium_c_Alphaproteobacteria	3.37521	-	-	0.0322615
k__Bacteria.p__Firmicutes.c__Clostridia.o__Clostridiales.f__Ruminococcaceae.g__Ruminococcus_1	3.37102	-	-	0.0376406
k__Bacteria.p__Proteobacteria.c__Gammaproteobacteria.o__Competibacterales	2.5126	-	-	0.00739899
k__Bacteria.p__Proteobacteria.c__Gammaproteobacteria.o__Betaproteobacteriales.f__Burkholderiaceae.g__Rhizobacter	2.23662	-	-	-
k__Bacteria.p__Actinobacteria.c__Thermoleophilia.o__Solirubrobacterales.f__Solirubrobacteraceae.g__Conexibacter	2.90031	-	-	-
k__Bacteria.p__Chloroflexi.c__Chloroflexia.o__Thermomicrobiales.f__JG30_KF_CM45	2.40232	-	-	-
k__Bacteria.p__Patescibacteria.c__Saccharimonadia.o__Saccharimonadales.f__soil_bacterium_WF55	2.16274	-	-	-
k__Bacteria.p__Proteobacteria.c__Gammaproteobacteria.o__Oceanospirillales.f__Nitrincolaceae.g__uncultured_bacterium_f_Nitrincolaceae	2.0727	-	-	-
k__Bacteria.p__Cyanobacteria.c__Oxyphotobacteria.o__Chloroplast.f__uncultured_Cryptomonadaceae	2.62846	-	-	-
k__Bacteria.p__Proteobacteria.c__Deltaproteobacteria.o__SAR324_cladeMarine_group_B.f__uncultured_bacterium_o_SAR324_cladeMarine_group_B.g__uncultured_bacterium_o_SAR324_cladeMarine_group_B	2.41609	-	-	-
k__Bacteria.p__Fusobacteria.c__Fusobacteriia.o__Fusobacteriales.f__Leptotrichiaceae	3.19467	-	-	-
k__Bacteria.p__Actinobacteria.c__Nitriliruptoria	3.73553	-	-	-
k__Bacteria.p__Firmicutes.c__Clostridia.o__Clostridiales.f__Family_XI	2.82193	-	-	-
k__Bacteria.p__Proteobacteria.c__Deltaproteobacteria.o__SAR324_cladeMarine_group_B.f__uncultured_bacterium_o_SAR324_cladeMarine_group_B	2.41609	-	-	-
k__Bacteria.p__Proteobacteria.c__Alphaproteobacteria.o__Acetobacterales.f__Acetobacteraceae.g__Rhodopila	2.0761	-	-	-
k__Bacteria.p__Acidobacteria.c__Blastocatellia_Subgroup_4.o__Blastocatellales.f__Blastocatellaceae.g__Aridibacter	2.48819	-	-	-
k__Bacteria.p__Tenericutes.c__Mollicutes.o__Mollicutes_RF39.f__uncultured_bacterium_o_Mollicutes_RF39.g__uncultured_bacterium_o_Mollicutes_RF39	2.95034	-	-	-
k__Bacteria.p__Proteobacteria.c__Deltaproteobacteria.o__Desulfarculales	2.33101	-	-	-
k__Bacteria.p__Bacteroidetes.c__Bacteroidia.o__Sphingobacteriales.f__CWT_CU03_E12.g__uncultured_bacterium_f_CWT_CU03_E12	2.00243	-	-	-
k__Bacteria.p__Verrucomicrobia.c__Verrucomicrobiae.o__Chthoniobacterales.f__Xiphinematobacteraceae.g__Candidatus_Xiphinematobacter	2.93939	-	-	-
k__Bacteria.p__Proteobacteria.c__Gammaproteobacteria.o__uncultured_bacterium_c_Gammaproteobacteria	3.86688	-	-	-
k__Bacteria.p__Patescibacteria.c__Saccharimonadia.o__Saccharimonadales.f__Saccharimonadaceae.g__uncultured_bacterium_f_Saccharimonadaceae	3.13757	-	-	0.0413246
k__Bacteria.p__Proteobacteria.c__Gammaproteobacteria.o__Steroidobacterales.f__Steroidobacteraceae.g__Steroidobacter	2.92397	-	-	0.0362029
k__Bacteria.p__Actinobacteria.c__Coriobacteriia.o__Coriobacteriales.f__Atopobiaceae	3.30566	-	-	-
k__Bacteria.p__Bacteroidetes.c__Ignavibacteria.o__SJA_28.f__uncultured_bacterium_o_SJA_28	2.94294	-	-	0.039427
k__Bacteria.p__Bacteroidetes.c__Bacteroidia.o__Bacteroidales.f__CR_115	3.1609	-	-	-
k__Bacteria.p__Acidobacteria.c__Subgroup_18	2.46379	-	-	-
k__Bacteria.p__Bacteroidetes.c__Bacteroidia.o__Bacteroidales.f__Prevotellaceae.g__Prevotellaceae_Ga6A1_group	2.31889	-	-	-
k__Bacteria.p__Proteobacteria.c__Alphaproteobacteria.o__Rhodospirillales.f__uncultured_bacterium_o_Rhodospirillales	2.79029	-	-	-
k__Bacteria.p__Acidobacteria.c__Subgroup_17	3.19463	-	-	0.0200784
k__Bacteria.p__Proteobacteria.c__Gammaproteobacteria.o__Betaproteobacteriales.f__Burkholderiaceae.g__Massilia	3.44253	-	-	0.0264739
k__Bacteria.p__Bacteroidetes.c__Bacteroidia.o__Cytophagales.f__Hymenobacteraceae.g__Hymenobacter	2.63076	-	-	0.0202794
k__Bacteria.p__Proteobacteria.c__Alphaproteobacteria.o__Rhodovibrionales	2.54021	-	-	-
k__Bacteria.p__Bacteroidetes.c__Bacteroidia.o__Bacteroidales.f__uncultured_bacterium_o_Bacteroidales	3.41576	-	-	-
k__Bacteria.p__Actinobacteria.c__Actinobacteria.o__Pseudonocardiales.f__Pseudonocardiaceae.g__Lechevalieria	1.96262	-	-	-
k__Bacteria.p__Actinobacteria.c__Actinobacteria.o__Micrococcales.f__Promicromonosporaceae	2.12688	-	-	0.0199882
k__Bacteria.p__Proteobacteria.c__Alphaproteobacteria.o__Rhizobiales.f__Rhizobiaceae.g__uncultured_bacterium_f_Rhizobiaceae	2.36034	-	-	-
k__Bacteria.p__Dadabacteria.c__Dadabacteriia.o__Dadabacteriales	2.48909	-	-	-
k__Bacteria.p__Firmicutes.c__Clostridia.o__Clostridiales.f__Christensenellaceae	3.57558	-	-	0.0320991
k__Bacteria.p__Actinobacteria.c__Actinobacteria.o__Bifidobacteriales.f__Bifidobacteriaceae	3.61846	-	-	-
k__Bacteria.p__Bacteroidetes.c__Bacteroidia.o__Cytophagales.f__Cyclobacteriaceae	1.99285	-	-	-
k__Bacteria.p__Proteobacteria.c__Gammaproteobacteria.o__Betaproteobacteriales.f__Burkholderiaceae.g__Acidovorax	2.40218	-	-	-
k__Bacteria.p__Verrucomicrobia.c__Verrucomicrobiae.o__Chthoniobacterales.f__Terrimicrobiaceae	2.12297	-	-	-
k__Bacteria.p__Rokubacteria.c__NC10.o__Rokubacteriales.f__bacterium_WX65.g__uncultured_bacterium_f_bacterium_WX65	2.39154	-	-	0.0459367
k__Bacteria.p__Proteobacteria.c__Alphaproteobacteria.o__Acetobacterales.f__Acetobacteraceae.g__Acidocella	2.41085	-	-	-
k__Bacteria.p__Bacteroidetes.c__Bacteroidia.o__Flavobacteriales.f__Flavobacteriaceae.g__uncultured_bacterium_f_Flavobacteriaceae	3.16168	-	-	-
k__Bacteria.p__Bacteroidetes.c__Bacteroidia.o__Bacteroidales.f__uncultured_bacterium_o_Bacteroidales.g__uncultured_bacterium_o_Bacteroidales	3.41576	-	-	-
k__Bacteria.p__Proteobacteria.c__Gammaproteobacteria.o__Orbales.f__Orbaceae.g__Gilliamella	3.12859	-	-	0.00907722
k__Bacteria.p__Acidobacteria.c__Acidobacteriia.o__Acidobacteriales.f__Acidobacteriaceae_Subgroup_1.g__Terriglobus	2.04365	-	-	-
k__Bacteria.p__Proteobacteria.c__Gammaproteobacteria.o__uncultured_bacterium_c_Gammaproteobacteria.f__uncultured_bacterium_c_Gammaproteobacteria.g__uncultured_bacterium_c_Gammaproteobacteria	3.86688	-	-	-
k__Bacteria.p__Verrucomicrobia.c__Verrucomicrobiae.o__Pedosphaerales.f__Pedosphaeraceae.g__ADurb_Bin063_1	2.50652	-	-	-
k__Bacteria.p__Proteobacteria.c__Alphaproteobacteria.o__Sphingomonadales.f__Sphingomonadaceae.g__Altererythrobacter	2.96948	-	-	-
k__Bacteria.p__Proteobacteria.c__Gammaproteobacteria.o__Orbales.f__Orbaceae	3.12859	-	-	0.00907722
k__Bacteria.p__Proteobacteria.c__Gammaproteobacteria.o__Thiomicrospirales.f__Thioglobaceae	2.35332	-	-	0.00262123
k__Bacteria.p__Deinococcus_Thermus.c__Deinococci.o__Thermales.f__Thermaceae.g__Meiothermus	2.21124	-	-	0.0469736
k__Bacteria.p__Firmicutes.c__Bacilli.o__Lactobacillales.f__Aerococcaceae.g__Abiotrophia	2.82817	-	-	-
k__Bacteria.p__Proteobacteria.c__Alphaproteobacteria.o__Sphingomonadales.f__Sphingomonadaceae.g__uncultured_bacterium_f_Sphingomonadaceae	3.41226	-	-	0.0430489
k__Bacteria.p__Firmicutes.c__Clostridia.o__Clostridiales.f__Lachnospiraceae.g__CHKCI001	2.32132	-	-	0.00163555
k__Bacteria.p__Proteobacteria.c__Alphaproteobacteria.o__Sphingomonadales.f__Sphingomonadaceae.g__Novosphingobium	2.67707	-	-	-
k__Bacteria.p__Patescibacteria.c__Gracilibacteria.o__Absconditabacteriales_SR1.f__SR1_bacterium_oral_taxon_875	2.00938	-	-	-
k__Bacteria.p__Chloroflexi.c__KD4_96.o__uncultured_bacterium_c_KD4_96.f__uncultured_bacterium_c_KD4_96	3.27656	-	-	-
k__Bacteria.p__Proteobacteria.c__Gammaproteobacteria.o__UBA10353_marine_group.f__uncultured_bacterium_o_UBA10353_marine_group	2.39778	-	-	-
k__Bacteria.p__Firmicutes.c__Erysipelotrichia.o__Erysipelotrichales.f__Erysipelotrichaceae.g__Solobacterium	2.45979	-	-	-
k__Bacteria.p__Acidobacteria.c__Subgroup_18.o__uncultured_bacterium_c_Subgroup_18	2.46379	-	-	-
k__Bacteria.p__Acidobacteria.c__Acidobacteriia.o__Acidobacteriales.f__Acidobacteriaceae_Subgroup_1.g__Acidipila	3.33418	-	-	-
k__Bacteria.p__Bacteroidetes.c__Bacteroidia.o__Sphingobacteriales.f__Sphingobacteriaceae	3.23857	-	-	0.0182829
k__Bacteria.p__Actinobacteria.c__Actinobacteria.o__Propionibacteriales.f__Nocardioidaceae	3.26934	-	-	-
k__Bacteria.p__Actinobacteria.c__Nitriliruptoria.o__Nitriliruptorales	3.73553	-	-	-
k__Bacteria.p__Fusobacteria.c__Fusobacteriia.o__Fusobacteriales.f__Leptotrichiaceae.g__Hypnocyclicus	2.24214	-	-	-
k__Bacteria.p__Actinobacteria.c__Actinobacteria.o__Bifidobacteriales.f__Bifidobacteriaceae.g__Bifidobacterium	3.4626	-	-	-
k__Bacteria.p__Proteobacteria.c__Gammaproteobacteria.o__Xanthomonadales.f__Rhodanobacteraceae.g__Luteibacter	1.99261	-	-	-
k__Bacteria.p__Bacteroidetes.c__Bacteroidia.o__Chitinophagales.f__Chitinophagaceae.g__Flavisolibacter	3.0071	-	-	0.000370036
k__Bacteria.p__Proteobacteria.c__Gammaproteobacteria.o__CCD24.f__uncultured_bacterium_o_CCD24	2.77171	-	-	0.00630031
k__Bacteria.p__Proteobacteria.c__Gammaproteobacteria.o__Cellvibrionales.f__Cellvibrionaceae.g__Cellvibrio	2.01364	-	-	-
k__Bacteria.p__Bacteroidetes.c__Ignavibacteria.o__Ignavibacteriales	1.97181	-	-	-
k__Bacteria.p__Acidobacteria.c__Acidobacteriia.o__Acidobacteriales.f__uncultured_bacterium_o_Acidobacteriales.g__uncultured_bacterium_o_Acidobacteriales	3.96834	-	-	-
k__Bacteria.p__Actinobacteria.c__Actinobacteria.o__Frankiales.f__Frankiaceae	2.5841	-	-	-
k__Bacteria.p__Actinobacteria.c__Actinobacteria.o__Micrococcales.f__Micrococcaceae.g__Rothia	3.48934	-	-	-
k__Bacteria.p__Chloroflexi.c__AD3	3.21865	-	-	-
k__Bacteria.p__Chloroflexi.c__Anaerolineae.o__SBR1031.f__A4b.g__uncultured_bacterium_f_A4b	3.00118	-	-	0.00044343
k__Bacteria.p__Proteobacteria.c__Deltaproteobacteria.o__Syntrophobacterales.f__Syntrophobacteraceae.g__uncultured_bacterium_f_Syntrophobacteraceae	2.90632	-	-	-
k__Bacteria.p__Proteobacteria.c__Gammaproteobacteria.o__KF_JG30_C25.f__uncultured_bacterium_o_KF_JG30_C25	2.82152	-	-	-
k__Bacteria.p__Proteobacteria.c__Gammaproteobacteria.o__Enterobacteriales.f__Enterobacteriaceae.g__Proteus	3.02658	-	-	-
k__Bacteria.p__Chloroflexi.c__TK10.o__uncultured_bacterium_c_TK10.f__uncultured_bacterium_c_TK10.g__uncultured_bacterium_c_TK10	2.76968	-	-	-
k__Bacteria.p__Proteobacteria.c__Gammaproteobacteria.o__Betaproteobacteriales.f__Burkholderiaceae.g__Ralstonia	3.0464	-	-	-
k__Bacteria.p__Firmicutes.c__Clostridia.o__Clostridiales.f__Clostridiaceae_1.g__Clostridium_sensu_stricto_11	2.72969	-	-	-
k__Bacteria.p__Firmicutes.c__Clostridia.o__Clostridiales.f__Clostridiaceae_1.g__Clostridium_sensu_stricto_12	2.3617	-	-	-
k__Bacteria.p__Acidobacteria.c__Blastocatellia_Subgroup_4.o__Pyrinomonadales.f__Pyrinomonadaceae	3.55038	-	-	-
k__Bacteria.p__Proteobacteria.c__Gammaproteobacteria.o__Betaproteobacteriales.f__TRA3_20	2.76558	-	-	-
k__Bacteria.p__Proteobacteria.c__Alphaproteobacteria.o__Rhodobacterales.f__Rhodobacteraceae.g__Ruegeria	3.55472	-	-	-
k__Bacteria.p__Proteobacteria.c__Gammaproteobacteria.o__Oceanospirillales.f__Pseudohongiellaceae.g__BIyi10	1.95171	-	-	-
k__Bacteria.p__Fusobacteria.c__Fusobacteriia	4.00489	-	-	-
k__Bacteria.p__Bacteroidetes.c__Bacteroidia.o__Sphingobacteriales.f__Sphingobacteriaceae.g__Mucilaginibacter	2.53157	-	-	0.0265034
k__Bacteria.p__Nitrospirae.c__Thermodesulfovibrionia	2.72029	-	-	-
k__Bacteria.p__Firmicutes.c__Clostridia.o__Clostridiales.f__Ruminococcaceae.g__Ruminococcaceae_UCG_009	2.61912	-	-	-
k__Bacteria.p__Chloroflexi.c__Dehalococcoidia	1.92719	-	-	-
k__Bacteria.p__Proteobacteria.c__Alphaproteobacteria.o__Rhizobiales.f__Rhizobiales_Incertae_Sedis	2.86412	-	-	-
k__Bacteria.p__Firmicutes.c__Bacilli.o__Lactobacillales.f__P5D1_392.g__uncultured_bacterium_f_P5D1_392	2.24594	-	-	-
k__Bacteria.p__Proteobacteria.c__Gammaproteobacteria.o__B2M28	2.47014	-	-	-
k__Bacteria.p__Acidobacteria.c__Acidobacteriia.o__Subgroup_13.f__uncultured_bacterium_o_Subgroup_13.g__uncultured_bacterium_o_Subgroup_13	2.22836	-	-	-
k__Bacteria.p__Acidobacteria.c__Acidobacteriia.o__Acidobacteriales.f__Koribacteraceae	2.94912	-	-	-
k__Bacteria.p__Patescibacteria.c__Parcubacteria.o__Candidatus_Kaiserbacteria.f__uncultured_bacterium_o_Candidatus_Kaiserbacteria	3.0816	-	-	-
k__Bacteria.p__Acidobacteria.c__Acidobacteriia.o__Solibacterales.f__Solibacteraceae_Subgroup_3.g__Paludibaculum	2.23659	-	-	-
k__Bacteria.p__Proteobacteria.c__Gammaproteobacteria.o__Betaproteobacteriales.f__Methylophilaceae	3.05285	-	-	0.00205449
k__Bacteria.p__Planctomycetes.c__Planctomycetacia	3.39436	-	-	-
k__Bacteria.p__Chloroflexi.c__TK10.o__bacterium_Ellin6543.f__uncultured_bacterium_o_bacterium_Ellin6543.g__uncultured_bacterium_o_bacterium_Ellin6543	2.01925	-	-	-
k__Bacteria.p__Proteobacteria.c__Alphaproteobacteria.o__Rhodobacterales	4.08179	-	-	-
k__Bacteria.p__Epsilonbacteraeota.c__Campylobacteria.o__Campylobacterales.f__Campylobacteraceae.g__Campylobacter	3.2184	-	-	-
k__Bacteria.p__Chloroflexi.c__TK10.o__uncultured_bacterium_c_TK10.f__uncultured_bacterium_c_TK10	2.76968	-	-	-
k__Bacteria.p__Bacteroidetes.c__Bacteroidia.o__Bacteroidales.f__Rikenellaceae.g__Rikenellaceae_RC9_gut_group	4.01241	-	-	-
k__Bacteria.p__Bacteroidetes.c__Bacteroidia.o__Cytophagales.f__Microscillaceae	3.13873	-	-	-
k__Bacteria.p__Proteobacteria.c__Alphaproteobacteria.o__Acetobacterales.f__Acetobacteraceae.g__Acidicaldus	2.30698	-	-	-
k__Bacteria.p__Firmicutes.c__Erysipelotrichia.o__Erysipelotrichales.f__Erysipelotrichaceae.g__Catenibacterium	2.07453	-	-	-
k__Bacteria.p__Planctomycetes.c__Pla3_lineage.o__uncultured_bacterium_c_Pla3_lineage	2.13536	-	-	-
k__Bacteria.p__Chloroflexi.c__Anaerolineae.o__RBG_13_54_9	2.91682	-	-	0.00150468
k__Bacteria.p__Proteobacteria.c__Gammaproteobacteria.o__Enterobacteriales	4.8984	-	-	-
k__Bacteria.p__Proteobacteria.c__Gammaproteobacteria.o__Betaproteobacteriales.f__Burkholderiaceae.g__Aquabacterium	2.20676	-	-	-
k__Bacteria.p__Proteobacteria.c__Gammaproteobacteria.o__Enterobacteriales.f__Enterobacteriaceae.g__Candidatus_Blochmannia	2.17467	-	-	-
k__Bacteria.p__Proteobacteria.c__Alphaproteobacteria.o__Elsterales.f__Elsteraceae.g__Aliidongia	2.21663	-	-	-
k__Bacteria.p__Firmicutes.c__Bacilli.o__Lactobacillales.f__Enterococcaceae.g__Catellicoccus	2.15647	-	-	-
k__Bacteria.p__Cyanobacteria.c__Oxyphotobacteria.o__Leptolyngbyales.f__Leptolyngbyaceae	2.20567	-	-	-
k__Bacteria.p__Actinobacteria.c__Actinobacteria.o__Micrococcales.f__Brevibacteriaceae	2.5865	-	-	-
k__Bacteria.p__Firmicutes.c__Bacilli.o__Bacillales.f__Staphylococcaceae.g__Staphylococcus	3.45856	-	-	-
k__Bacteria.p__Tenericutes.c__Mollicutes.o__Mycoplasmatales.f__Mycoplasmataceae	3.69633	-	-	-
k__Bacteria.p__Firmicutes.c__Bacilli.o__Bacillales.f__Paenibacillaceae.g__Paenibacillus	2.49636	-	-	-
k__Bacteria.p__Proteobacteria.c__Gammaproteobacteria.o__Alteromonadales.f__Alteromonadaceae.g__uncultured_bacterium_f_Alteromonadaceae	2.37546	-	-	-
k__Bacteria.p__Chloroflexi.c__JG30_KF_CM66.o__uncultured_bacterium_c_JG30_KF_CM66.f__uncultured_bacterium_c_JG30_KF_CM66	2.53811	-	-	-
k__Bacteria.p__Proteobacteria.c__Deltaproteobacteria.o__Myxococcales.f__uncultured_bacterium_o_Myxococcales.g__uncultured_bacterium_o_Myxococcales	2.06259	-	-	-
k__Bacteria.p__Proteobacteria.c__Deltaproteobacteria.o__Myxococcales.f__BIrii41.g__uncultured_bacterium_f_BIrii41	2.91371	-	-	-
k__Bacteria.p__Verrucomicrobia.c__Verrucomicrobiae.o__Verrucomicrobiales.f__Rubritaleaceae.g__Luteolibacter	2.60768	-	-	0.00668573
k__Bacteria.p__Actinobacteria.c__Thermoleophilia.o__Solirubrobacterales.f__67_14.g__uncultured_bacterium_f_67_14	2.22359	-	-	-
k__Bacteria.p__Actinobacteria.c__Actinobacteria.o__Micrococcales.f__Microbacteriaceae.g__Amnibacterium	2.31467	-	-	-
k__Bacteria.p__Proteobacteria.c__Alphaproteobacteria.o__Rhizobiales.f__Devosiaceae	3.16273	-	-	-
k__Bacteria.p__Proteobacteria.c__Gammaproteobacteria.o__Pseudomonadales.f__Moraxellaceae	3.74851	-	-	-
k__Bacteria.p__Firmicutes.c__Bacilli.o__Lactobacillales.f__Streptococcaceae.g__Streptococcus	4.00126	-	-	-
k__Bacteria.p__Bacteroidetes.c__Bacteroidia.o__Flavobacteriales.f__Crocinitomicaceae	2.10392	-	-	-
k__Bacteria.p__Gemmatimonadetes.c__PAUC43f_marine_benthic_group.o__uncultured_bacterium_c_PAUC43f_marine_benthic_group	2.55508	-	-	0.0168208
k__Bacteria.p__Firmicutes.c__Clostridia.o__Clostridiales.f__Ruminococcaceae.g__Butyricicoccus	2.74989	-	-	0.00114339
k__Bacteria.p__Proteobacteria.c__Alphaproteobacteria.o__Rickettsiales.f__Mitochondria.g__uncultured_bacterium_f_Mitochondria	3.64885	-	-	-
k__Bacteria.p__Acidobacteria.c__Subgroup_6.o__uncultivated_soil_bacterium_clone_C028	2.02339	-	-	-
k__Bacteria.p__Firmicutes.c__Erysipelotrichia.o__Erysipelotrichales.f__Erysipelotrichaceae.g__Faecalibaculum	3.20358	-	-	0.00978247
k__Bacteria.p__Proteobacteria.c__Alphaproteobacteria.o__Acetobacterales.f__Acetobacteraceae.g__Gluconobacter	2.98971	-	-	-
k__Bacteria.p__Actinobacteria.c__Actinobacteria.o__Corynebacteriales.f__Dietziaceae	3.62771	-	-	-
k__Bacteria.p__Actinobacteria.c__Acidimicrobiia.o__uncultured_bacterium_c_Acidimicrobiia.f__uncultured_bacterium_c_Acidimicrobiia.g__uncultured_bacterium_c_Acidimicrobiia	3.11221	-	-	0.0222903
k__Bacteria.p__Proteobacteria.c__Alphaproteobacteria.o__Rhizobiales.f__Xanthobacteraceae.g__Pseudolabrys	3.0473	-	-	0.00168188
k__Bacteria.p__Proteobacteria.c__Gammaproteobacteria.o__Alteromonadales.f__Marinobacteraceae	2.49722	-	-	-
k__Bacteria.p__Proteobacteria.c__Gammaproteobacteria.o__Enterobacteriales.f__Enterobacteriaceae.g__Escherichia_Shigella	4.23125	-	-	-
k__Bacteria.p__WPS_2.c__uncultured_bacterium_p_WPS_2	3.37328	-	-	-
k__Bacteria.p__Proteobacteria.c__Gammaproteobacteria.o__Cardiobacteriales.f__Wohlfahrtiimonadaceae	2.4546	-	-	0.0451474
k__Bacteria.p__Acidobacteria.c__Subgroup_11.o__uncultured_bacterium_c_Subgroup_11.f__uncultured_bacterium_c_Subgroup_11	2.26521	-	-	-
k__Bacteria.p__Proteobacteria.c__Gammaproteobacteria.o__Steroidobacterales	3.44061	-	-	0.00753493
k__Bacteria.p__Latescibacteria.c__uncultured_bacterium_p_Latescibacteria.o__uncultured_bacterium_p_Latescibacteria.f__uncultured_bacterium_p_Latescibacteria.g__uncultured_bacterium_p_Latescibacteria	2.4521	-	-	0.0303713
k__Bacteria.p__Acidobacteria.c__Thermoanaerobaculia.o__Thermoanaerobaculales.f__Thermoanaerobaculaceae.g__Subgroup_10	2.91273	-	-	-
k__Bacteria.p__Bacteroidetes.c__Bacteroidia.o__Bacteroidales.f__Prolixibacteraceae.g__Draconibacterium	2.84192	-	-	0.0125062
k__Bacteria.p__Actinobacteria.c__Actinobacteria.o__Bifidobacteriales.f__Bifidobacteriaceae.g__Bombiscardovia	2.17394	-	-	-
k__Bacteria.p__Actinobacteria.c__uncultured_bacterium_p_Actinobacteria.o__uncultured_bacterium_p_Actinobacteria.f__uncultured_bacterium_p_Actinobacteria.g__uncultured_bacterium_p_Actinobacteria	2.19216	-	-	0.0173087
k__Bacteria.p__Cyanobacteria.c__Oxyphotobacteria.o__Nostocales.f__uncultured_bacterium_o_Nostocales	2.14649	-	-	-
k__Bacteria.p__Firmicutes.c__Negativicutes.o__Selenomonadales.f__Veillonellaceae.g__Veillonellaceae_UCG_001	2.22871	-	-	-
k__Bacteria.p__Actinobacteria.c__uncultured_bacterium_p_Actinobacteria	2.19216	-	-	0.0173087
k__Bacteria.p__Bacteroidetes.c__Bacteroidia.o__Bacteroidales.f__Prolixibacteraceae.g__uncultured_bacterium_f_Prolixibacteraceae	2.47359	-	-	-
k__Bacteria.p__Firmicutes.c__Clostridia.o__Clostridiales.f__Lachnospiraceae.g__Tyzzerella_3	2.45947	-	-	-
k__Bacteria.p__Firmicutes.c__Clostridia.o__Clostridiales.f__Lachnospiraceae.g__Tyzzerella_4	2.37587	-	-	-
k__Bacteria.p__Firmicutes.c__Clostridia.o__Clostridiales.f__Lachnospiraceae.g__Johnsonella	1.95106	-	-	-
k__Bacteria.p__Proteobacteria.c__Alphaproteobacteria.o__Rhizobiales.f__Devosiaceae.g__Devosia	3.16273	-	-	-
k__Bacteria.p__Firmicutes.c__Clostridia.o__Clostridiales.f__Lachnospiraceae.g__GCA_900066575	2.64271	-	-	-
k__Bacteria.p__Actinobacteria.c__Actinobacteria.o__Streptosporangiales.f__Thermomonosporaceae.g__Actinomadura	2.52505	-	-	-
k__Bacteria.p__Actinobacteria.c__Actinobacteria.o__Propionibacteriales.f__Nocardioidaceae.g__Kribbella	2.18241	-	-	-
k__Bacteria.p__Bacteroidetes.c__Bacteroidia.o__Flavobacteriales.f__Flavobacteriaceae.g__Planktosalinus	2.26296	-	-	-
k__Bacteria.p__Actinobacteria.c__Actinobacteria.o__Corynebacteriales.f__Mycobacteriaceae.g__Mycobacterium	3.18429	-	-	0.00909213
k__Bacteria.p__Actinobacteria.c__Actinobacteria.o__Corynebacteriales.f__Corynebacteriaceae	3.41306	-	-	-
k__Bacteria.p__Proteobacteria.c__Deltaproteobacteria.o__Desulfovibrionales	4.18195	-	-	-
k__Bacteria.p__Firmicutes.c__Bacilli.o__Lactobacillales.f__Lactobacillaceae.g__Lactobacillus	4.74448	-	-	-
k__Bacteria.p__Cyanobacteria.c__Oxyphotobacteria.o__Chloroplast.f__Virgulinella_fragilis.g__Virgulinella_fragilis	2.12884	-	-	-
k__Bacteria.p__Bacteroidetes.c__Bacteroidia.o__uncultured_bacterium_c_Bacteroidia.f__uncultured_bacterium_c_Bacteroidia	2.34068	-	-	-
k__Bacteria.p__Proteobacteria.c__Gammaproteobacteria.o__Betaproteobacteriales.f__Neisseriaceae	3.70517	-	-	-
k__Bacteria.p__Actinobacteria.c__Actinobacteria.o__Corynebacteriales.f__Nocardiaceae	2.87768	-	-	-
k__Bacteria.p__Proteobacteria.c__Gammaproteobacteria.o__Betaproteobacteriales.f__Burkholderiaceae.g__Pandoraea	2.3217	-	-	0.035413
k__Bacteria.p__Proteobacteria.c__Gammaproteobacteria.o__Xanthomonadales.f__Xanthomonadaceae.g__Luteimonas	2.70475	-	-	-
k__Bacteria.p__Proteobacteria.c__Gammaproteobacteria.o__Betaproteobacteriales.f__Burkholderiaceae.g__Achromobacter	2.66361	-	-	-
k__Bacteria.p__Bacteroidetes.c__Bacteroidia.o__Cytophagales	3.36395	-	-	-
k__Bacteria.p__Actinobacteria.c__Acidimicrobiia.o__Microtrichales.f__Microtrichaceae	2.0362	-	-	-
k__Bacteria.p__Acidobacteria.c__Holophagae.o__Subgroup_7.f__uncultured_bacterium_o_Subgroup_7.g__uncultured_bacterium_o_Subgroup_7	2.82038	-	-	0.00206397
k__Bacteria.p__Actinobacteria.c__MB_A2_108.o__uncultured_bacterium_c_MB_A2_108.f__uncultured_bacterium_c_MB_A2_108	2.38671	-	-	-
k__Bacteria.p__Acidobacteria.c__Acidobacteriia.o__Subgroup_2.f__uncultured_bacterium_o_Subgroup_2.g__uncultured_bacterium_o_Subgroup_2	3.77982	-	-	-
k__Bacteria.p__Actinobacteria.c__Actinobacteria.o__Micrococcales.f__Microbacteriaceae.g__uncultured_bacterium_f_Microbacteriaceae	3.2478	-	-	-
k__Bacteria.p__Bacteroidetes.c__Bacteroidia.o__Flavobacteriales.f__Flavobacteriaceae.g__Spongiimonas	2.24271	-	-	-
k__Bacteria.p__Planctomycetes.c__vadinHA49.o__bacterium_09_96_18.f__uncultured_bacterium_o_bacterium_09_96_18.g__uncultured_bacterium_o_bacterium_09_96_18	2.25239	-	-	-
k__Bacteria.p__Elusimicrobia.c__Elusimicrobia	2.75809	-	-	-
k__Bacteria.p__Proteobacteria.c__Gammaproteobacteria.o__B2M28.f__uncultured_bacterium_o_B2M28.g__uncultured_bacterium_o_B2M28	2.47014	-	-	-
k__Bacteria.p__Proteobacteria.c__Gammaproteobacteria.o__Betaproteobacteriales.f__Hydrogenophilaceae.g__Thiobacillus	2.90438	-	-	0.00762776
k__Bacteria.p__Acidobacteria.c__Acidobacteriia	4.55599	-	-	-
k__Bacteria.p__Firmicutes.c__Clostridia.o__Clostridiales.f__Peptostreptococcaceae	3.71002	-	-	-
k__Bacteria.p__Proteobacteria.c__Gammaproteobacteria.o__Alteromonadales.f__Marinobacteraceae.g__Marinobacter	2.49722	-	-	-
k__Bacteria.p__Planctomycetes.c__vadinHA49.o__bacterium_09_96_18	2.25239	-	-	-
k__Bacteria.p__Proteobacteria.c__Gammaproteobacteria.o__Alteromonadales.f__Alteromonadaceae.g__Glaciecola	2.32557	-	-	-
k__Bacteria.p__RsaHF231.c__uncultured_bacterium_p_RsaHF231.o__uncultured_bacterium_p_RsaHF231	2.2585	-	-	-
k__Bacteria.p__Proteobacteria.c__Gammaproteobacteria.o__Cellvibrionales.f__Cellvibrionaceae	2.31766	-	-	-
k__Bacteria.p__Proteobacteria.c__Alphaproteobacteria.o__Rhizobiales.f__Beijerinckiaceae	3.90846	-	-	-
k__Bacteria.p__Actinobacteria.c__Actinobacteria.o__Micrococcales	4.12447	-	-	-
k__Bacteria.p__Planctomycetes.c__vadinHA49	3.11163	-	-	-
k__Bacteria.p__Bacteroidetes.c__Bacteroidia.o__Bacteroidales.f__Prevotellaceae	4.34474	-	-	-
k__Bacteria.p__Bacteroidetes.c__Bacteroidia.o__Chitinophagales.f__Chitinophagaceae.g__Ferruginibacter	2.12042	-	-	-
k__Bacteria.p__Actinobacteria.c__Thermoleophilia.o__Solirubrobacterales	3.15621	-	-	-
k__Bacteria.p__Bacteroidetes.c__Bacteroidia.o__Bacteroidales.f__Tannerellaceae	3.97863	-	-	-
k__Bacteria.p__Actinobacteria.c__Actinobacteria.o__Micrococcales.f__Intrasporangiaceae	2.98204	-	-	0.0101691
k__Bacteria.p__Proteobacteria.c__Gammaproteobacteria.o__UBA10353_marine_group	2.39778	-	-	-
k__Bacteria.p__Actinobacteria.c__Acidimicrobiia.o__Microtrichales.f__uncultured_bacterium_o_Microtrichales.g__uncultured_bacterium_o_Microtrichales	2.45134	-	-	0.00838424
k__Bacteria.p__Proteobacteria.c__Gammaproteobacteria.o__Orbales	3.12859	-	-	0.00907722
k__Bacteria.p__Proteobacteria.c__Alphaproteobacteria.o__Elsterales.f__URHD0088	2.49258	-	-	-
k__Bacteria.p__Proteobacteria.c__Alphaproteobacteria.o__Rhodobacterales.f__Rhodobacteraceae.g__Rhodobacter	2.34285	-	-	-
k__Bacteria.p__Chloroflexi.c__Ktedonobacteria.o__Ktedonobacterales.f__JG30_KF_AS9	2.43277	-	-	-
k__Bacteria.p__Actinobacteria.c__Coriobacteriia.o__Coriobacteriales	3.46429	-	-	-
k__Bacteria.p__Acidobacteria.c__Subgroup_6.o__Acidobacteria_bacterium_IGE_011.f__uncultured_bacterium_o_Acidobacteria_bacterium_IGE_011	2.80335	-	-	-
k__Bacteria.p__Proteobacteria.c__Alphaproteobacteria.o__Rhizobiales.f__Beijerinckiaceae.g__Bosea	2.83012	-	-	-
k__Bacteria.p__Firmicutes.c__Erysipelotrichia.o__Erysipelotrichales.f__Erysipelotrichaceae.g__Dubosiella	3.30267	-	-	-
k__Bacteria.p__Proteobacteria.c__Gammaproteobacteria.o__Xanthomonadales.f__uncultured_bacterium_o_Xanthomonadales	2.09682	-	-	-
k__Bacteria.p__Proteobacteria.c__Deltaproteobacteria.o__Rs_K70_termite_group.f__uncultured_bacterium_o_Rs_K70_termite_group.g__uncultured_bacterium_o_Rs_K70_termite_group	2.63176	-	-	-
k__Bacteria.p__Proteobacteria.c__Alphaproteobacteria.o__SAR11_clade.f__Clade_II.g__uncultured_bacterium_f_Clade_II	2.34041	-	-	-
k__Bacteria.p__Acidobacteria.c__Thermoanaerobaculia.o__Thermoanaerobaculales.f__Thermoanaerobaculaceae.g__Subgroup_23	2.4363	-	-	0.0275262
k__Bacteria.p__Latescibacteria.c__Latescibacteria.o__Latescibacterales.f__Latescibacteraceae	2.19029	-	-	-
k__Bacteria.p__Proteobacteria.c__Alphaproteobacteria.o__Elsterales.f__uncultured_bacterium_o_Elsterales.g__uncultured_bacterium_o_Elsterales	3.55287	-	-	-
k__Bacteria.p__Proteobacteria.c__Alphaproteobacteria.o__Caulobacterales.f__Hyphomonadaceae.g__Hirschia	2.31639	-	-	-
k__Bacteria.p__Actinobacteria.c__Actinobacteria.o__Frankiales.f__Frankiaceae.g__Jatrophihabitans	2.5841	-	-	-
k__Bacteria.p__Actinobacteria.c__Acidimicrobiia.o__Microtrichales.f__Iamiaceae.g__Iamia	2.77903	-	-	-
k__Bacteria.p__Rokubacteria.c__NC10.o__Rokubacteriales.f__uncultured_bacterium_o_Rokubacteriales	3.49229	-	-	-
k__Bacteria.p__Proteobacteria.c__Gammaproteobacteria.o__R7C24	2.02385	-	-	0.0167802
k__Bacteria.p__Proteobacteria.c__Alphaproteobacteria.o__Caulobacterales.f__Caulobacteraceae.g__Asticcacaulis	2.50074	-	-	-
k__Bacteria.p__Actinobacteria.c__Actinobacteria.o__Micrococcales.f__Intrasporangiaceae.g__uncultured_bacterium_f_Intrasporangiaceae	2.98204	-	-	0.0101691
k__Bacteria.p__Proteobacteria.c__Gammaproteobacteria.o__Alteromonadales.f__Pseudoalteromonadaceae	2.88077	-	-	-
k__Bacteria.p__Proteobacteria.c__Gammaproteobacteria.o__Gammaproteobacteria_Incertae_Sedis.f__uncultured_bacterium_o_Gammaproteobacteria_Incertae_Sedis.g__uncultured_bacterium_o_Gammaproteobacteria_Incertae_Sedis	3.92391	-	-	-
k__Bacteria.p__Proteobacteria.c__Gammaproteobacteria.o__Competibacterales.f__Competibacteraceae.g__Candidatus_Competibacter	2.5126	-	-	0.00739899
k__Bacteria.p__Firmicutes.c__Clostridia.o__Clostridiales.f__Family_XIII	3.17416	-	-	-
k__Bacteria.p__Proteobacteria.c__Gammaproteobacteria.o__Betaproteobacteriales.f__Nitrosomonadaceae.g__MND1	3.34924	-	-	-
k__Bacteria.p__Cyanobacteria.c__Oxyphotobacteria	4.71105	-	-	-
k__Bacteria.p__Proteobacteria.c__Deltaproteobacteria.o__Desulfarculales.f__Desulfarculaceae	2.33101	-	-	-
k__Bacteria.p__Chloroflexi.c__KD4_96.o__uncultured_bacterium_c_KD4_96	3.27656	-	-	-
k__Bacteria.p__Chloroflexi.c__Anaerolineae.o__C10_SB1A.f__uncultured_bacterium_o_C10_SB1A	2.80967	-	-	4.28505e-05
k__Bacteria.p__Proteobacteria.c__Alphaproteobacteria.o__Rhodobacterales.f__Rhodobacteraceae.g__Marivita	2.43871	-	-	-
k__Bacteria.p__Acidobacteria.c__Subgroup_17.o__uncultured_bacterium_c_Subgroup_17.f__uncultured_bacterium_c_Subgroup_17	3.19463	-	-	0.0200784
k__Bacteria.p__Bacteroidetes.c__Bacteroidia.o__Flavobacteriales.f__Flavobacteriaceae.g__Capnocytophaga	2.54051	-	-	-
k__Bacteria.p__Acidobacteria.c__Blastocatellia_Subgroup_4.o__Blastocatellales.f__Blastocatellaceae.g__uncultured_bacterium_f_Blastocatellaceae	3.19733	-	-	0.015229
k__Bacteria.p__Proteobacteria.c__Alphaproteobacteria.o__Azospirillales	3.40936	-	-	-
k__Bacteria.p__Firmicutes.c__Clostridia.o__Clostridiales.f__Clostridiales_vadinBB60_group	3.11753	-	-	-
k__Bacteria.p__Proteobacteria.c__Alphaproteobacteria.o__Azospirillales.f__Azospirillaceae	3.19803	-	-	-
k__Bacteria.p__Actinobacteria.c__Actinobacteria.o__Frankiales.f__Geodermatophilaceae.g__Geodermatophilus	2.49287	-	-	-
k__Bacteria.p__Verrucomicrobia.c__Verrucomicrobiae	4.40571	-	-	-
k__Bacteria.p__Actinobacteria.c__Thermoleophilia.o__Gaiellales.f__uncultured_bacterium_o_Gaiellales	3.11161	-	-	-
k__Bacteria.p__Actinobacteria.c__Actinobacteria.o__Corynebacteriales.f__Corynebacteriaceae.g__Corynebacterium_1	3.17091	-	-	-
k__Bacteria.p__Actinobacteria.c__Thermoleophilia	3.50862	-	-	-
k__Bacteria.p__Acidobacteria.c__Blastocatellia_Subgroup_4.o__Blastocatellales	3.34978	-	-	0.00753481
k__Bacteria.p__Actinobacteria.c__Coriobacteriia	3.46429	-	-	-
k__Bacteria.p__Chloroflexi.c__Anaerolineae.o__SJA_15.f__uncultured_bacterium_o_SJA_15.g__uncultured_bacterium_o_SJA_15	2.11905	-	-	0.0479853
k__Bacteria.p__Acidobacteria.c__Acidobacteriia.o__Subgroup_2	3.77982	-	-	-
k__Bacteria.p__Proteobacteria.c__Gammaproteobacteria.o__Oceanospirillales.f__Pseudohongiellaceae	1.95171	-	-	-
k__Bacteria.p__Proteobacteria.c__Alphaproteobacteria.o__Rhizobiales.f__Amb_16S_1323.g__uncultured_bacterium_f_Amb_16S_1323	2.44317	-	-	0.0380288
k__Bacteria.p__Verrucomicrobia.c__Verrucomicrobiae.o__Verrucomicrobiales.f__Akkermansiaceae	4.36791	-	-	-
k__Bacteria.p__Verrucomicrobia.c__Verrucomicrobiae.o__Chthoniobacterales.f__Chthoniobacteraceae.g__Chthoniobacter	2.04373	-	-	-
k__Bacteria.p__Actinobacteria.c__Coriobacteriia.o__Coriobacteriales.f__Coriobacteriaceae.g__Collinsella	2.76708	-	-	-
k__Bacteria.p__Acidobacteria.c__Acidobacteriia.o__Solibacterales	3.89295	-	-	-
k__Bacteria.p__Actinobacteria.c__Thermoleophilia.o__Solirubrobacterales.f__Solirubrobacteraceae	3.13296	-	-	-
k__Bacteria.p__Proteobacteria.c__Gammaproteobacteria.o__R7C24.f__uncultured_bacterium_o_R7C24.g__uncultured_bacterium_o_R7C24	2.02385	-	-	0.0167802
k__Bacteria.p__Acidobacteria.c__Subgroup_6.o__uncultivated_soil_bacterium_clone_C028.f__uncultured_bacterium_o_uncultivated_soil_bacterium_clone_C028.g__uncultured_bacterium_o_uncultivated_soil_bacterium_clone_C028	2.02339	-	-	-
k__Bacteria.p__Proteobacteria.c__Gammaproteobacteria.o__R7C24.f__uncultured_bacterium_o_R7C24	2.02385	-	-	0.0167802
k__Bacteria.p__Proteobacteria.c__Gammaproteobacteria.o__Betaproteobacteriales.f__Burkholderiaceae.g__Oligella	2.00801	-	-	-
k__Bacteria.p__Epsilonbacteraeota.c__Campylobacteria.o__Campylobacterales.f__Sulfurovaceae	2.75993	-	-	0.00154055
k__Bacteria.p__Actinobacteria.c__Actinobacteria.o__Micrococcales.f__Bogoriellaceae.g__Georgenia	2.22475	-	-	-
k__Bacteria.p__Firmicutes.c__Clostridia.o__Clostridiales.f__Ruminococcaceae.g__Ruminiclostridium	2.82728	-	-	-
k__Bacteria.p__Chloroflexi.c__Dehalococcoidia.o__S085	1.92719	-	-	-
k__Bacteria.p__Acidobacteria.c__Acidobacteriia.o__Solibacterales.f__Solibacteraceae_Subgroup_3.g__Candidatus_Solibacter	3.66061	-	-	-
k__Bacteria.p__Bacteroidetes.c__Bacteroidia.o__Flavobacteriales.f__Flavobacteriaceae.g__Tamlana	2.68808	-	-	-
k__Bacteria.p__Patescibacteria.c__Parcubacteria	3.23491	-	-	-
k__Bacteria.p__Bacteroidetes.c__Bacteroidia.o__Bacteroidales.f__Dysgonomonadaceae	3.87806	-	-	-
k__Archaea.p__Euryarchaeota.c__Methanobacteria.o__Methanobacteriales.f__Methanobacteriaceae	2.14137	-	-	-
k__Bacteria.p__Chloroflexi.c__Anaerolineae.o__SJA_15.f__uncultured_bacterium_o_SJA_15	2.11905	-	-	0.0479853
k__Bacteria.p__Proteobacteria.c__Gammaproteobacteria.o__JG36_TzT_191	2.7273	-	-	-
k__Bacteria.p__Bacteroidetes.c__Bacteroidia.o__Bacteroidales.f__Bacteroidetes_vadinHA17.g__uncultured_bacterium_f_Bacteroidetes_vadinHA17	2.22195	-	-	0.0226604
k__Bacteria.p__Chloroflexi.c__AD3.o__uncultured_bacterium_c_AD3.f__uncultured_bacterium_c_AD3.g__uncultured_bacterium_c_AD3	3.21865	-	-	-
k__Bacteria.p__Cyanobacteria.c__Oxyphotobacteria.o__Chloroplast.f__uncultured_bacterium_o_Chloroplast.g__uncultured_bacterium_o_Chloroplast	4.66991	-	-	-
k__Bacteria.p__Cyanobacteria.c__Oxyphotobacteria.o__Synechococcales.f__Cyanobiaceae.g__Synechococcus_CC9902	2.89587	-	-	0.0103113
k__Bacteria.p__Proteobacteria.c__Gammaproteobacteria.o__Cellvibrionales.f__Halieaceae.g__OM60NOR5_clade	2.82952	-	-	-
k__Bacteria.p__Firmicutes.c__Clostridia.o__Clostridiales.f__Lachnospiraceae.g__Eisenbergiella	2.22859	-	-	-
k__Bacteria.p__Chlamydiae.c__Chlamydiae.o__Chlamydiales.f__uncultured_bacterium_o_Chlamydiales.g__uncultured_bacterium_o_Chlamydiales	2.12884	-	-	-
k__Bacteria.p__Proteobacteria.c__Alphaproteobacteria.o__Caulobacterales.f__Parvularculaceae	2.70495	-	-	-
k__Bacteria.p__Proteobacteria.c__Gammaproteobacteria.o__WD260.f__uncultured_bacterium_o_WD260	2.46959	-	-	-
k__Bacteria.p__Halanaerobiaeota.c__Halanaerobiia.o__Halanaerobiales.f__Halanaerobiaceae	1.99112	-	-	-
k__Bacteria.p__Spirochaetes.c__Spirochaetia.o__Spirochaetales	3.56464	-	-	-
k__Bacteria.p__Bacteroidetes.c__Bacteroidia.o__Flavobacteriales.f__Flavobacteriaceae.g__Galbibacter	2.18489	-	-	-
k__Bacteria.p__Proteobacteria.c__Alphaproteobacteria.o__Rhodobacterales.f__Rhodobacteraceae.g__Dinoroseobacter	2.00278	-	-	-
k__Bacteria.p__Bacteroidetes.c__Bacteroidia.o__uncultured_bacterium_c_Bacteroidia	2.34068	-	-	-
k__Bacteria.p__Proteobacteria.c__Gammaproteobacteria.o__Enterobacteriales.f__Enterobacteriaceae.g__Arsenophonus	2.10233	-	-	-
k__Bacteria.p__Bacteroidetes.c__Bacteroidia.o__Cytophagales.f__Hymenobacteraceae.g__Pontibacter	2.01959	-	-	-
k__Bacteria.p__Proteobacteria.c__Alphaproteobacteria.o__Reyranellales.f__Reyranellaceae.g__uncultured_bacterium_f_Reyranellaceae	2.6352	-	-	-
k__Bacteria.p__Proteobacteria.c__Alphaproteobacteria.o__Micropepsales	3.43956	-	-	-
k__Bacteria.p__Actinobacteria.c__Thermoleophilia.o__Solirubrobacterales.f__Solirubrobacteraceae.g__uncultured_bacterium_f_Solirubrobacteraceae	2.56956	-	-	-
k__Bacteria.p__Cyanobacteria.c__Oxyphotobacteria.o__Nostocales.f__uncultured_bacterium_o_Nostocales.g__uncultured_bacterium_o_Nostocales	2.14649	-	-	-
k__Bacteria.p__Bacteroidetes.c__Bacteroidia.o__Flavobacteriales.f__Flavobacteriaceae.g__Winogradskyella	2.15774	-	-	0.0052539
k__Bacteria.p__Proteobacteria.c__Deltaproteobacteria.o__Desulfovibrionales.f__Desulfovibrionaceae.g__uncultured_bacterium_f_Desulfovibrionaceae	3.65741	-	-	-
k__Bacteria.p__Proteobacteria.c__Gammaproteobacteria.o__SAR86_clade.f__bacterium_WHC4_9.g__uncultured_bacterium_f_bacterium_WHC4_9	2.64886	-	-	0.0254899
k__Bacteria.p__Proteobacteria.c__Deltaproteobacteria.o__Desulfuromonadales.f__Geobacteraceae	1.97865	-	-	-
k__Bacteria.p__Patescibacteria.c__WS6_Dojkabacteria.o__uncultured_bacterium_c_WS6_Dojkabacteria.f__uncultured_bacterium_c_WS6_Dojkabacteria	2.571	-	-	0.0412678
k__Bacteria.p__Actinobacteria.c__Actinobacteria.o__Corynebacteriales.f__Corynebacteriaceae.g__Corynebacterium	2.92703	-	-	-
k__Bacteria.p__Proteobacteria.c__Alphaproteobacteria.o__Rhizobiales.f__Rhizobiaceae.g__Ochrobactrum	2.30958	-	-	-
k__Bacteria.p__Acidobacteria.c__Acidobacteriia.o__Acidobacteriales.f__Acidobacteriaceae_Subgroup_1.g__Acidicapsa	2.05921	-	-	-
k__Bacteria.p__Proteobacteria.c__Gammaproteobacteria.o__Betaproteobacteriales.f__Rhodocyclaceae.g__C39	2.76023	-	-	3.15695e-05
k__Bacteria.p__Firmicutes.c__Clostridia.o__Clostridiales.f__Lachnospiraceae.g__ASF356	2.31335	-	-	-
k__Bacteria.p__Firmicutes.c__Bacilli.o__Lactobacillales.f__Carnobacteriaceae.g__Dolosigranulum	2.17766	-	-	-
k__Bacteria.p__Bacteroidetes.c__Bacteroidia.o__Bacteroidales.f__CR_115.g__uncultured_bacterium_f_CR_115	3.1609	-	-	-
k__Bacteria.p__Actinobacteria.c__Acidimicrobiia.o__Actinomarinales.f__Actinomarinaceae	3.15535	-	-	0.0311934
k__Bacteria.p__Firmicutes.c__Clostridia.o__Clostridiales.f__Ruminococcaceae.g__UBA1819	2.66196	-	-	-
k__Bacteria.p__Bacteroidetes.c__Bacteroidia.o__Flavobacteriales.f__Weeksellaceae.g__Elizabethkingia	2.69813	-	-	0.0184376
k__Bacteria.p__Proteobacteria.c__Alphaproteobacteria.o__Rhizobiales.f__Rhizobiaceae	3.93441	-	-	-
k__Bacteria.p__Bacteroidetes.c__Bacteroidia.o__Chitinophagales.f__Chitinophagaceae.g__Terrimonas	2.87006	-	-	-
k__Bacteria.p__Proteobacteria.c__Alphaproteobacteria.o__Holosporales.f__Holosporaceae	2.02453	-	-	-
k__Bacteria.p__Proteobacteria.c__Alphaproteobacteria.o__Rhizobiales.f__Beijerinckiaceae.g__1174_901_12	3.08786	-	-	-
k__Bacteria.p__Actinobacteria.c__Coriobacteriia.o__Coriobacteriales.f__Eggerthellaceae	2.59791	-	-	-
k__Bacteria.p__Bacteroidetes.c__Bacteroidia.o__Bacteroidales.f__Prevotellaceae.g__Alloprevotella	3.65828	-	-	-
k__Bacteria.p__Proteobacteria.c__Alphaproteobacteria.o__Puniceispirillales.f__SAR116_clade.g__alpha_proteobacterium_SCGC_AAA015_N04	2.05819	-	-	-
k__Bacteria.p__Proteobacteria.c__Alphaproteobacteria.o__Rhodobacterales.f__Rhodobacteraceae.g__uncultured_bacterium_f_Rhodobacteraceae	3.64538	-	-	-
k__Bacteria.p__Chloroflexi.c__JG30_KF_CM66	2.53811	-	-	-
k__Bacteria.p__Firmicutes.c__Bacilli.o__Bacillales.f__Staphylococcaceae	3.47055	-	-	-
k__Bacteria.p__Elusimicrobia.c__Elusimicrobia.o__Elusimicrobiales	2.18752	-	-	-
k__Bacteria.p__Chloroflexi.c__Chloroflexia.o__Thermomicrobiales.f__AKYG1722.g__uncultured_bacterium_f_AKYG1722	2.17067	-	-	-
k__Bacteria.p__Acidobacteria.c__Blastocatellia_Subgroup_4.o__11_24.f__uncultured_bacterium_o_11_24.g__uncultured_bacterium_o_11_24	2.32059	-	-	-
k__Bacteria.p__Firmicutes.c__Clostridia.o__Clostridiales.f__Lachnospiraceae.g__Oribacterium	2.49978	-	-	-
k__Bacteria.p__Actinobacteria.c__Actinobacteria.o__Pseudonocardiales.f__Pseudonocardiaceae.g__Amycolatopsis	2.50399	-	-	-
k__Bacteria.p__Bacteroidetes.c__Bacteroidia.o__Bacteroidales.f__F082	2.41239	-	-	-
k__Bacteria.p__Cyanobacteria.c__Oxyphotobacteria.o__Leptolyngbyales	2.20567	-	-	-
k__Bacteria.p__Proteobacteria.c__Alphaproteobacteria.o__Rhizobiales.f__A0839.g__uncultured_bacterium_f_A0839	3.14156	-	-	-
k__Bacteria.p__Bacteroidetes.c__Bacteroidia.o__Bacteroidales.f__Barnesiellaceae.g__Barnesiella	2.99004	-	-	0.0426853
k__Bacteria.p__Chloroflexi.c__Gitt_GS_136.o__uncultured_bacterium_c_Gitt_GS_136	2.92383	-	-	-
k__Bacteria.p__Proteobacteria.c__Deltaproteobacteria.o__Myxococcales.f__Polyangiaceae	2.87357	-	-	0.0458137
k__Bacteria.p__Deinococcus_Thermus.c__Deinococci.o__Deinococcales	2.5599	-	-	-
k__Bacteria.p__Proteobacteria.c__Gammaproteobacteria.o__Nitrosococcales	2.35322	-	-	-
k__Bacteria.p__Firmicutes.c__Erysipelotrichia.o__Erysipelotrichales.f__Erysipelotrichaceae.g__Erysipelatoclostridium	4.12008	-	-	-
k__Bacteria.p__Actinobacteria.c__Coriobacteriia.o__Coriobacteriales.f__Eggerthellaceae.g__Enterorhabdus	2.44901	-	-	-
k__Bacteria.p__Proteobacteria.c__Deltaproteobacteria.o__Sva0485	2.40236	-	-	-
k__Bacteria.p__Acidobacteria.c__Thermoanaerobaculia	3.03784	-	-	-
k__Bacteria.p__Proteobacteria.c__Deltaproteobacteria.o__Sva0485.f__uncultured_bacterium_o_Sva0485	2.07718	-	-	-
k__Bacteria.p__Patescibacteria.c__Gracilibacteria.o__uncultured_bacterium_c_Gracilibacteria	2.27347	-	-	-
k__Bacteria.p__Bacteroidetes.c__Bacteroidia.o__Bacteroidales.f__Porphyromonadaceae.g__Porphyromonas	3.20426	-	-	-
k__Bacteria.p__Bacteroidetes.c__Bacteroidia.o__Bacteroidales.f__Muribaculaceae.g__uncultured_bacterium_f_Muribaculaceae	4.72419	-	-	-
k__Bacteria.p__Proteobacteria.c__Gammaproteobacteria.o__Oceanospirillales	3.75894	-	-	-
k__Bacteria.p__Proteobacteria.c__Alphaproteobacteria.o__Caulobacterales.f__Hyphomonadaceae	2.65582	-	-	0.0447816
k__Bacteria.p__Firmicutes.c__Clostridia.o__Clostridiales.f__uncultured_bacterium_o_Clostridiales.g__uncultured_bacterium_o_Clostridiales	3.34949	-	-	-
k__Bacteria.p__Actinobacteria.c__Actinobacteria.o__Micrococcales.f__Promicromonosporaceae.g__Promicromonospora	2.12688	-	-	0.0199882
k__Bacteria.p__Bacteroidetes.c__Ignavibacteria	2.98704	-	-	0.0234749
k__Bacteria.p__Proteobacteria.c__Alphaproteobacteria.o__Elsterales.f__URHD0088.g__uncultured_bacterium_f_URHD0088	2.49258	-	-	-
k__Bacteria.p__Acidobacteria.c__Acidobacteriia.o__Acidobacteriales.f__Acidobacteriaceae_Subgroup_1	4.10821	-	-	-
k__Bacteria.p__Chloroflexi.c__Dehalococcoidia.o__S085.f__uncultured_bacterium_o_S085.g__uncultured_bacterium_o_S085	1.92719	-	-	-
k__Bacteria.p__Nitrospirae.c__Nitrospira	3.79942	-	-	-
k__Bacteria.p__Acidobacteria.c__Acidobacteriia.o__Acidobacteriales.f__uncultured_bacterium_o_Acidobacteriales	3.96834	-	-	-
k__Bacteria.p__Patescibacteria.c__Saccharimonadia	3.78592	-	-	-
k__Bacteria.p__Proteobacteria.c__Alphaproteobacteria.o__Sphingomonadales.f__Sphingomonadaceae.g__Sphingomonas	4.01413	-	-	-
k__Bacteria.p__Proteobacteria.c__Deltaproteobacteria.o__Bdellovibrionales.f__Bdellovibrionaceae	2.46712	-	-	-
k__Bacteria.p__Firmicutes.c__Clostridia.o__Clostridiales.f__Clostridiaceae_1.g__Candidatus_Arthromitus	2.47194	-	-	-
k__Bacteria.p__Actinobacteria.c__Acidimicrobiia.o__IMCC26256.f__uncultured_bacterium_o_IMCC26256	2.7944	-	-	0.0195363
k__Bacteria.p__Cyanobacteria.c__Oxyphotobacteria.o__Oxyphotobacteria_Incertae_Sedis	2.29581	-	-	-
k__Bacteria.p__Proteobacteria.c__Alphaproteobacteria.o__Rhizobiales.f__Hyphomicrobiaceae.g__Hyphomicrobium	3.07651	-	-	-
k__Bacteria.p__Bacteroidetes.c__Bacteroidia.o__Bacteroidales.f__Tannerellaceae.g__uncultured_bacterium_f_Tannerellaceae	3.06189	-	-	-
k__Bacteria.p__Bacteroidetes.c__Bacteroidia.o__Bacteroidales.f__Rikenellaceae.g__Rikenella	3.14646	-	-	-
k__Bacteria.p__Actinobacteria.c__Acidimicrobiia.o__Actinomarinales	3.2195	-	-	0.037081
k__Bacteria.p__Actinobacteria.c__Actinobacteria.o__Pseudonocardiales.f__Pseudonocardiaceae.g__Pseudonocardia	3.61695	-	-	-
k__Bacteria.p__Proteobacteria.c__Gammaproteobacteria.o__Betaproteobacteriales.f__Burkholderiaceae.g__Hydrogenophaga	2.91706	-	-	0.032661
k__Bacteria.p__Proteobacteria.c__Deltaproteobacteria.o__Myxococcales.f__BIrii41	2.91371	-	-	-
k__Bacteria.p__Chloroflexi.c__Gitt_GS_136	2.92383	-	-	-
k__Bacteria.p__Proteobacteria.c__Gammaproteobacteria.o__Steroidobacterales.f__Steroidobacteraceae.g__uncultured_bacterium_f_Steroidobacteraceae	3.14196	-	-	0.045291
k__Bacteria.p__Proteobacteria.c__Alphaproteobacteria.o__Rhodospirillales.f__Magnetospirillaceae.g__uncultured_bacterium_f_Magnetospirillaceae	2.56963	-	-	-
k__Bacteria.p__Bacteroidetes.c__Ignavibacteria.o__Ignavibacteriales.f__PHOS_HE36	1.97181	-	-	-
k__Bacteria.p__Chloroflexi.c__Anaerolineae.o__SJA_15	2.11905	-	-	0.0479853
k__Bacteria.p__Chloroflexi.c__Chloroflexia	2.64372	-	-	-
k__Bacteria.p__Cyanobacteria.c__Oxyphotobacteria.o__Nostocales.f__Coleofasciculaceae.g__uncultured_bacterium_f_Coleofasciculaceae	2.08377	-	-	-
k__Bacteria.p__Chloroflexi.c__Ktedonobacteria.o__Ktedonobacterales.f__JG30_KF_AS9.g__uncultured_bacterium_f_JG30_KF_AS9	2.43277	-	-	-
k__Bacteria.p__Firmicutes.c__Negativicutes.o__Selenomonadales.f__Veillonellaceae.g__Veillonella	3.54934	-	-	-
k__Bacteria.p__Proteobacteria.c__Alphaproteobacteria.o__Azospirillales.f__Inquilinaceae.g__Inquilinus	2.67929	-	-	-
k__Bacteria.p__Proteobacteria.c__Gammaproteobacteria.o__Thiomicrospirales.f__Thioglobaceae.g__SUP05_cluster	2.35332	-	-	0.00262123
k__Bacteria.p__Firmicutes.c__Bacilli.o__Lactobacillales.f__Enterococcaceae.g__Tetragenococcus	2.06762	-	-	-
k__Bacteria.p__uncultured_bacterium_k_Bacteria.c__uncultured_bacterium_k_Bacteria.o__uncultured_bacterium_k_Bacteria	2.48625	-	-	-
k__Bacteria.p__Actinobacteria.c__Actinobacteria.o__Corynebacteriales.f__Corynebacteriaceae.g__Lawsonella	2.44132	-	-	-
k__Bacteria.p__Actinobacteria.c__Actinobacteria.o__Micrococcales.f__Micrococcaceae.g__Nesterenkonia	3.31134	-	-	-
k__Bacteria.p__Firmicutes.c__Clostridia.o__Clostridiales.f__Lachnospiraceae.g__Lachnoanaerobaculum	2.63206	-	-	-
k__Bacteria.p__Actinobacteria.c__Actinobacteria.o__Actinomycetales.f__Actinomycetaceae.g__Actinomyces	3.15636	-	-	-
k__Bacteria.p__Firmicutes.c__Clostridia.o__Clostridiales.f__Ruminococcaceae.g__Candidatus_Soleaferrea	3.32268	-	-	-
k__Bacteria.p__Proteobacteria.c__Deltaproteobacteria.o__NB1_j	2.97274	-	-	0.00809847
k__Bacteria.p__Firmicutes.c__Clostridia.o__Clostridiales.f__Lachnospiraceae.g__Lachnospiraceae_UCG_010	2.97143	-	-	0.038795
k__Bacteria.p__Proteobacteria.c__Gammaproteobacteria.o__Cellvibrionales.f__Halieaceae.g__uncultured_bacterium_f_Halieaceae	2.58934	-	-	-
k__Bacteria.p__Proteobacteria.c__Gammaproteobacteria.o__Betaproteobacteriales.f__uncultured_bacterium_o_Betaproteobacteriales	2.666	-	-	0.0112839
k__Bacteria.p__Proteobacteria.c__Deltaproteobacteria.o__Myxococcales.f__uncultured_bacterium_o_Myxococcales	2.06259	-	-	-
k__Bacteria.p__Latescibacteria.c__uncultured_bacterium_p_Latescibacteria.o__uncultured_bacterium_p_Latescibacteria	2.4521	-	-	0.0303713
k__Bacteria.p__Firmicutes.c__Clostridia.o__Clostridiales.f__Clostridiales_vadinBB60_group.g__uncultured_bacterium_f_Clostridiales_vadinBB60_group	3.11753	-	-	-
k__Bacteria.p__Bacteroidetes.c__Bacteroidia.o__Bacteroidales.f__Bacteroidales_RF16_group.g__uncultured_bacterium_f_Bacteroidales_RF16_group	1.98473	-	-	-
k__Bacteria.p__Actinobacteria.c__Actinobacteria.o__Micrococcales.f__uncultured_bacterium_o_Micrococcales	2.28822	-	-	-
k__Bacteria.p__Firmicutes.c__Bacilli.o__Bacillales.f__Family_XII.g__Exiguobacterium	1.98644	-	-	-
k__Bacteria.p__Deferribacteres.c__Deferribacteres.o__Deferribacterales.f__Deferribacteraceae	3.68238	-	-	-
k__Bacteria.p__Firmicutes.c__Bacilli.o__Lactobacillales.f__Enterococcaceae	3.87413	-	-	-
k__Bacteria.p__Actinobacteria.c__Actinobacteria.o__Propionibacteriales.f__Nocardioidaceae.g__Nocardioides	2.70351	-	-	-
k__Bacteria.p__Actinobacteria.c__Actinobacteria.o__Catenulisporales.f__Actinospicaceae	2.99518	-	-	-
k__Bacteria.p__Chloroflexi.c__Ktedonobacteria	2.91719	-	-	-
k__Bacteria.p__Gemmatimonadetes.c__S0134_terrestrial_group.o__uncultured_bacterium_c_S0134_terrestrial_group.f__uncultured_bacterium_c_S0134_terrestrial_group.g__uncultured_bacterium_c_S0134_terrestrial_group	2.42619	-	-	0.0160995
k__Bacteria.p__Bacteroidetes.c__Bacteroidia.o__Bacteroidales.f__p_251_o5	2.13161	-	-	-
k__Bacteria.p__Proteobacteria.c__Gammaproteobacteria.o__Betaproteobacteriales.f__Rhodocyclaceae.g__Methyloversatilis	2.1874	-	-	-
k__Bacteria.p__Actinobacteria.c__Actinobacteria.o__Micrococcales.f__Microbacteriaceae.g__Candidatus_Aquiluna	2.54768	-	-	-
k__Bacteria.p__Firmicutes.c__Erysipelotrichia.o__Erysipelotrichales.f__Erysipelotrichaceae.g__Holdemania	2.23276	-	-	-
k__Bacteria.p__Acidobacteria.c__Thermoanaerobaculia.o__Thermoanaerobaculales	3.03784	-	-	-
k__Bacteria.p__Tenericutes.c__Mollicutes.o__Mycoplasmatales.f__Mycoplasmataceae.g__Mycoplasma	3.23807	-	-	-
k__Bacteria.p__RsaHF231.c__uncultured_bacterium_p_RsaHF231.o__uncultured_bacterium_p_RsaHF231.f__uncultured_bacterium_p_RsaHF231.g__uncultured_bacterium_p_RsaHF231	2.2585	-	-	-
k__Bacteria.p__Actinobacteria.c__Actinobacteria.o__Propionibacteriales.f__Propionibacteriaceae.g__Cutibacterium	2.86395	-	-	-
k__Archaea.p__Euryarchaeota.c__Methanobacteria.o__Methanobacteriales.f__Methanobacteriaceae.g__Methanobrevibacter	2.14137	-	-	-
k__Bacteria.p__Actinobacteria.c__Actinobacteria.o__Micromonosporales.f__Micromonosporaceae.g__Dactylosporangium	2.04563	-	-	-
k__Bacteria.p__Verrucomicrobia.c__Verrucomicrobiae.o__Chthoniobacterales	3.4386	-	-	0.015057
k__Bacteria.p__Proteobacteria.c__Gammaproteobacteria.o__Betaproteobacteriales.f__SC_I_84	3.21054	-	-	-
k__Bacteria.p__Chlamydiae.c__Chlamydiae.o__Chlamydiales	2.12884	-	-	-
k__Bacteria.p__Firmicutes.c__Clostridia.o__Clostridiales.f__Peptococcaceae	2.94294	-	-	-
k__Bacteria.p__RsaHF231.c__uncultured_bacterium_p_RsaHF231.o__uncultured_bacterium_p_RsaHF231.f__uncultured_bacterium_p_RsaHF231	2.2585	-	-	-
k__Bacteria.p__Proteobacteria.c__Deltaproteobacteria.o__Desulfobacterales.f__Desulfobulbaceae	3.01896	-	-	0.012822
k__Bacteria.p__Firmicutes.c__Clostridia.o__Clostridiales.f__Clostridiaceae_1	3.99923	-	-	-
k__Bacteria.p__Acidobacteria.c__Acidobacteriia.o__Subgroup_13	2.22836	-	-	-
k__Bacteria.p__Proteobacteria.c__Gammaproteobacteria.o__Pseudomonadales.f__Moraxellaceae.g__Enhydrobacter	2.34357	-	-	-
k__Bacteria.p__Actinobacteria.c__Actinobacteria.o__Catenulisporales.f__Actinospicaceae.g__Actinospica	2.99518	-	-	-
k__Bacteria.p__Proteobacteria.c__Gammaproteobacteria.o__Enterobacteriales.f__Enterobacteriaceae.g__uncultured_bacterium_f_Enterobacteriaceae	3.77839	-	-	-
k__Bacteria.p__Firmicutes.c__Clostridia.o__Clostridiales.f__Peptostreptococcaceae.g__Peptostreptococcus	2.60656	-	-	-
k__Bacteria.p__Proteobacteria.c__Alphaproteobacteria.o__Azospirillales.f__Azospirillaceae.g__Azospirillum	2.96424	-	-	-
k__Bacteria.p__Acidobacteria.c__Subgroup_5	2.65333	-	-	-
k__Bacteria.p__Proteobacteria.c__Gammaproteobacteria.o__Xanthomonadales.f__Xanthomonadaceae.g__Xanthomonas	3.80448	-	-	-
k__Bacteria.p__Patescibacteria.c__Parcubacteria.o__Candidatus_Kaiserbacteria	3.0816	-	-	-
k__Bacteria.p__Proteobacteria.c__Alphaproteobacteria.o__Azospirillales.f__uncultured_bacterium_o_Azospirillales	2.70846	-	-	-
k__Bacteria.p__Proteobacteria.c__Deltaproteobacteria.o__Desulfovibrionales.f__Desulfovibrionaceae	4.17676	-	-	-
k__Bacteria.p__Acidobacteria.c__Acidobacteriia.o__Acidobacteriales.f__Acidobacteriaceae_Subgroup_1.g__Edaphobacter	2.78398	-	-	-
k__Bacteria.p__Firmicutes.c__Clostridia.o__Clostridiales.f__Lachnospiraceae.g__Roseburia	3.48001	-	-	0.000524217
k__Bacteria.p__Proteobacteria.c__Gammaproteobacteria.o__Gammaproteobacteria_Incertae_Sedis.f__uncultured_bacterium_o_Gammaproteobacteria_Incertae_Sedis	3.92391	-	-	-
k__Bacteria.p__Rokubacteria.c__NC10.o__Rokubacteriales.f__bacterium_WX65	2.39154	-	-	0.0459367
k__Bacteria.p__Proteobacteria.c__Gammaproteobacteria.o__Betaproteobacteriales.f__Burkholderiaceae.g__uncultured_bacterium_f_Burkholderiaceae	3.59439	-	-	0.0123322
k__Bacteria.p__Proteobacteria.c__Gammaproteobacteria.o__SAR86_clade.f__uncultured_bacterium_o_SAR86_clade.g__uncultured_bacterium_o_SAR86_clade	3.15483	-	-	0.0151441
k__Bacteria.p__Bacteroidetes.c__Bacteroidia.o__Chitinophagales.f__Chitinophagaceae.g__Niastella	1.96946	-	-	-
k__Bacteria.p__Proteobacteria.c__Gammaproteobacteria.o__Competibacterales.f__Competibacteraceae	2.5126	-	-	0.00739899
k__Bacteria.p__Bacteroidetes.c__Bacteroidia.o__Bacteroidales.f__Porphyromonadaceae	3.20426	-	-	-
k__Bacteria.p__Chloroflexi.c__Gitt_GS_136.o__uncultured_bacterium_c_Gitt_GS_136.f__uncultured_bacterium_c_Gitt_GS_136	2.92383	-	-	-
k__Bacteria.p__Proteobacteria.c__Gammaproteobacteria.o__Betaproteobacteriales.f__Burkholderiaceae.g__Rhodoferax	2.19955	-	-	-
k__Bacteria.p__Firmicutes.c__Clostridia.o__Clostridiales.f__Lachnospiraceae.g__Lachnospiraceae_UCG_006	2.92706	-	-	-
k__Bacteria.p__Fusobacteria.c__Fusobacteriia.o__Fusobacteriales	4.00489	-	-	-
k__Bacteria.p__Firmicutes.c__Clostridia.o__Clostridiales.f__Lachnospiraceae.g__Lachnospiraceae_UCG_004	2.98666	-	-	-
k__Bacteria.p__Firmicutes.c__Clostridia.o__Clostridiales.f__Lachnospiraceae.g__Lachnospiraceae_UCG_003	3.11804	-	-	-
k__Bacteria.p__uncultured_bacterium_k_Bacteria.c__uncultured_bacterium_k_Bacteria.o__uncultured_bacterium_k_Bacteria.f__uncultured_bacterium_k_Bacteria.g__uncultured_bacterium_k_Bacteria	2.48625	-	-	-
k__Bacteria.p__Actinobacteria.c__Thermoleophilia.o__Gaiellales.f__uncultured_bacterium_o_Gaiellales.g__uncultured_bacterium_o_Gaiellales	3.11161	-	-	-
k__Bacteria.p__Bacteroidetes.c__Bacteroidia.o__Sphingobacteriales.f__Lentimicrobiaceae.g__Lentimicrobium	2.42288	-	-	-
k__Bacteria.p__Firmicutes.c__Clostridia.o__Clostridiales.f__Lachnospiraceae.g___Eubacterium__ventriosum_group	2.9002	-	-	0.00885838
k__Bacteria.p__Patescibacteria.c__uncultured_bacterium_p_Patescibacteria.o__uncultured_bacterium_p_Patescibacteria	1.91529	-	-	-
k__Bacteria.p__Patescibacteria.c__Gracilibacteria.o__uncultured_bacterium_c_Gracilibacteria.f__uncultured_bacterium_c_Gracilibacteria.g__uncultured_bacterium_c_Gracilibacteria	2.27347	-	-	-
k__Bacteria.p__Proteobacteria.c__Alphaproteobacteria.o__Rhizobiales.f__Beijerinckiaceae.g__Roseiarcus	3.11853	-	-	0.043842
k__Bacteria.p__Actinobacteria.c__Actinobacteria.o__Streptomycetales.f__Streptomycetaceae	3.05626	-	-	-
k__Bacteria.p__Gemmatimonadetes.c__BD2_11_terrestrial_group.o__uncultured_bacterium_c_BD2_11_terrestrial_group	1.99846	-	-	-
k__Bacteria.p__Spirochaetes.c__Spirochaetia.o__Spirochaetales.f__Spirochaetaceae.g__uncultured_bacterium_f_Spirochaetaceae	3.27149	-	-	-
k__Bacteria.p__Actinobacteria.c__Actinobacteria.o__Streptosporangiales.f__Thermomonosporaceae	2.52505	-	-	-
k__Bacteria.p__Proteobacteria.c__Alphaproteobacteria.o__SAR11_clade.f__Clade_I	3.32202	-	-	0.0214805
k__Bacteria.p__Patescibacteria.c__Parcubacteria.o__Candidatus_Jorgensenbacteria	2.7083	-	-	-
k__Bacteria.p__Bacteroidetes.c__Bacteroidia.o__Bacteroidales.f__Prevotellaceae.g__uncultured_bacterium_f_Prevotellaceae	3.40855	-	-	0.0253616
k__Bacteria.p__Proteobacteria.c__Alphaproteobacteria.o__Tistrellales	2.86814	-	-	0.0440751
k__Bacteria.p__Firmicutes.c__Clostridia.o__Clostridiales.f__Family_XIII.g___Eubacterium__brachy_group	2.23434	-	-	-
k__Bacteria.p__Proteobacteria.c__Deltaproteobacteria.o__Desulfobacterales.f__Desulfobacteraceae.g__Sva0081_sediment_group	2.51545	-	-	-
k__Bacteria.p__Actinobacteria.c__Actinobacteria.o__Micrococcales.f__Demequinaceae.g__Demequina	2.11918	-	-	-
k__Bacteria.p__Proteobacteria.c__Gammaproteobacteria.o__Enterobacteriales.f__Enterobacteriaceae.g__Morganella	2.33304	-	-	-
k__Bacteria.p__Gemmatimonadetes.c__AKAU4049.o__uncultured_bacterium_c_AKAU4049	2.57122	-	-	0.0327291
k__Bacteria.p__Acidobacteria.c__Subgroup_11	2.26521	-	-	-
k__Bacteria.p__Epsilonbacteraeota.c__Campylobacteria.o__Campylobacterales.f__Arcobacteraceae.g__Arcobacter	3.09864	-	-	0.000337509
k__Bacteria.p__Acidobacteria.c__Subgroup_6.o__Acidobacteria_bacterium_IGE_011	2.80335	-	-	-
k__Bacteria.p__Firmicutes.c__Erysipelotrichia.o__Erysipelotrichales.f__Erysipelotrichaceae.g__uncultured_bacterium_f_Erysipelotrichaceae	3.08718	-	-	-
k__Bacteria.p__Actinobacteria.c__Actinobacteria.o__PeM15.f__uncultured_bacterium_o_PeM15.g__uncultured_bacterium_o_PeM15	2.47096	-	-	-
k__Bacteria.p__Deinococcus_Thermus.c__Deinococci.o__Deinococcales.f__Deinococcaceae.g__Deinococcus	2.5599	-	-	-
k__Bacteria.p__Actinobacteria.c__Acidimicrobiia.o__IMCC26256.f__actinobacterium_BGR_88.g__uncultured_bacterium_f_actinobacterium_BGR_88	2.73582	-	-	-
k__Bacteria.p__Proteobacteria.c__Alphaproteobacteria.o__Puniceispirillales.f__SAR116_clade.g__Candidatus_Puniceispirillum	2.46304	-	-	0.0174255
k__Bacteria.p__Proteobacteria.c__Alphaproteobacteria.o__Rhodobacterales.f__Rhodobacteraceae.g__Nautella	2.53783	-	-	-
k__Bacteria.p__Firmicutes.c__Clostridia.o__Clostridiales.f__Lachnospiraceae.g__Acetatifactor	2.03474	-	-	-
k__Bacteria.p__Tenericutes.c__Mollicutes.o__Mycoplasmatales	3.69633	-	-	-
k__Bacteria.p__Proteobacteria.c__Gammaproteobacteria.o__Vibrionales.f__Vibrionaceae	3.88339	-	-	-
k__Bacteria.p__Firmicutes.c__Clostridia.o__Clostridiales.f__Ruminococcaceae.g__Intestinimonas	3.07613	-	-	-
k__Bacteria.p__Proteobacteria.c__Alphaproteobacteria.o__Dongiales.f__Dongiaceae.g__Dongia	2.96979	-	-	-
k__Bacteria.p__Bacteroidetes.c__Bacteroidia.o__Bacteroidales.f__Prevotellaceae.g__Prevotellaceae_UCG_004	2.50557	-	-	-
k__Bacteria.p__Bacteroidetes.c__Bacteroidia.o__Bacteroidales.f__Prevotellaceae.g__Prevotellaceae_UCG_001	3.78816	-	-	-
k__Bacteria.p__Bacteroidetes.c__Bacteroidia.o__Bacteroidales.f__Prevotellaceae.g__Prevotellaceae_UCG_003	2.38386	-	-	-
k__Bacteria.p__Bacteroidetes.c__Bacteroidia.o__Flavobacteriales.f__Weeksellaceae.g__Chryseobacterium	2.44654	-	-	-
k__Bacteria.p__Firmicutes.c__Bacilli.o__Lactobacillales.f__Leuconostocaceae.g__Fructobacillus	2.31013	-	-	-
k__Bacteria.p__Cyanobacteria.c__Oxyphotobacteria.o__Nostocales.f__Coleofasciculaceae	2.08377	-	-	-
k__Bacteria.p__uncultured_bacterium_k_Bacteria.c__uncultured_bacterium_k_Bacteria.o__uncultured_bacterium_k_Bacteria.f__uncultured_bacterium_k_Bacteria	2.48625	-	-	-
k__Bacteria.p__Firmicutes.c__Bacilli.o__Lactobacillales.f__Aerococcaceae	2.85098	-	-	-
k__Bacteria.p__Planctomycetes.c__Pla3_lineage	2.13536	-	-	-
k__Bacteria.p__Latescibacteria.c__uncultured_bacterium_p_Latescibacteria	2.4521	-	-	0.0303713
k__Bacteria.p__Bacteroidetes.c__Bacteroidia.o__Cytophagales.f__Spirosomaceae	2.58954	-	-	-
k__Bacteria.p__Firmicutes.c__Clostridia.o__Clostridiales.f__Ruminococcaceae.g__Saccharofermentans	2.19672	-	-	-
k__Bacteria.p__Proteobacteria.c__Gammaproteobacteria.o__OM182_clade.f__uncultured_bacterium_o_OM182_clade.g__uncultured_bacterium_o_OM182_clade	2.08125	-	-	-
k__Bacteria.p__Acidobacteria.c__Subgroup_17.o__uncultured_bacterium_c_Subgroup_17	3.19463	-	-	0.0200784
k__Bacteria.p__Cyanobacteria.c__Oxyphotobacteria.o__Synechococcales	3.25113	-	-	0.0170703
k__Bacteria.p__Actinobacteria.c__Actinobacteria.o__Pseudonocardiales.f__Pseudonocardiaceae.g__Prauserella	2.43671	-	-	-
k__Bacteria.p__Actinobacteria.c__Actinobacteria.o__Corynebacteriales.f__Dietziaceae.g__Dietzia	3.62771	-	-	-
k__Bacteria.p__Bacteroidetes.c__Bacteroidia.o__Flavobacteriales.f__NS9_marine_group	1.96053	-	-	0.0339366
k__Bacteria.p__Bacteroidetes.c__Bacteroidia.o__Flavobacteriales.f__Flavobacteriaceae.g__NS4_marine_group	2.81419	-	-	-
k__Bacteria.p__Cyanobacteria.c__Oxyphotobacteria.o__Chloroplast.f__Phalacroma_mitra.g__Phalacroma_mitra	2.33996	-	-	0.0186767
k__Bacteria.p__Cyanobacteria.c__Oxyphotobacteria.o__Synechococcales.f__Cyanobiaceae.g__Cyanobium_PCC_6307	2.93384	-	-	-
k__Bacteria.p__Proteobacteria.c__Gammaproteobacteria.o__Betaproteobacteriales.f__Burkholderiaceae.g__Piscinibacter	2.58112	-	-	-
k__Bacteria.p__Actinobacteria.c__Acidimicrobiia.o__Microtrichales.f__Ilumatobacteraceae.g__Ilumatobacter	2.96493	-	-	-
k__Bacteria.p__Chloroflexi.c__Chloroflexia.o__Chloroflexales.f__Roseiflexaceae.g__uncultured_bacterium_f_Roseiflexaceae	2.04622	-	-	-
k__Bacteria.p__Proteobacteria.c__Deltaproteobacteria.o__RCP2_54	2.39467	-	-	-
k__Bacteria.p__Proteobacteria.c__Alphaproteobacteria.o__Rhizobiales.f__Rhizobiaceae.g__Phyllobacterium	3.42324	-	-	-
k__Bacteria.p__Proteobacteria.c__Alphaproteobacteria.o__Rickettsiales.f__Anaplasmataceae.g__Wolbachia	2.40292	-	-	0.0060381
k__Bacteria.p__Firmicutes.c__Clostridia.o__Clostridiales.f__Clostridiaceae_1.g__Sarcina	3.50658	-	-	-
k__Bacteria.p__Proteobacteria.c__Gammaproteobacteria.o__Betaproteobacteriales.f__Nitrosomonadaceae.g__Nitrosomonas	2.03031	-	-	-
k__Bacteria.p__Proteobacteria.c__Gammaproteobacteria.o__Betaproteobacteriales.f__Burkholderiaceae.g__Oxalobacter	2.25641	-	-	-
k__Bacteria.p__Actinobacteria.c__Actinobacteria.o__uncultured_bacterium_c_Actinobacteria	3.17832	-	-	-
k__Bacteria.p__Firmicutes.c__Clostridia.o__Clostridiales.f__Ruminococcaceae.g__Caproiciproducens	3.01832	-	-	-
k__Bacteria.p__Gemmatimonadetes.c__S0134_terrestrial_group	2.42619	-	-	0.0160995
k__Bacteria.p__Proteobacteria.c__Gammaproteobacteria.o__Thiomicrospirales	2.35332	-	-	0.00262123
k__Bacteria.p__Chloroflexi.c__Chloroflexia.o__Thermomicrobiales.f__JG30_KF_CM45.g__uncultured_bacterium_f_JG30_KF_CM45	2.40232	-	-	-
k__Bacteria.p__Gemmatimonadetes.c__S0134_terrestrial_group.o__uncultured_bacterium_c_S0134_terrestrial_group.f__uncultured_bacterium_c_S0134_terrestrial_group	2.42619	-	-	0.0160995
k__Bacteria.p__Bacteroidetes.c__Bacteroidia.o__Chitinophagales.f__Chitinophagaceae.g__Flavitalea	2.29185	-	-	-
k__Bacteria.p__Proteobacteria.c__Alphaproteobacteria.o__Rhizobiales.f__Hyphomicrobiaceae.g__Pedomicrobium	2.49258	-	-	-
k__Bacteria.p__Proteobacteria.c__Alphaproteobacteria.o__Rhizobiales.f__Hyphomicrobiaceae	3.17711	-	-	-
k__Bacteria.p__Proteobacteria.c__Alphaproteobacteria.o__Reyranellales	3.28262	-	-	0.0195909
k__Bacteria.p__Firmicutes.c__Clostridia.o__Clostridiales.f__Lachnospiraceae.g__Dorea	3.14989	-	-	-
k__Bacteria.p__Firmicutes.c__Clostridia.o__Clostridiales.f__Ruminococcaceae.g___Eubacterium__coprostanoligenes_group	3.86906	-	-	-
k__Bacteria.p__Bacteroidetes.c__Bacteroidia.o__Bacteroidales.f__Muribaculaceae.g__Muribaculum	3.16221	-	-	-
k__Bacteria.p__Actinobacteria.c__Actinobacteria.o__Streptosporangiales	2.52505	-	-	-
k__Bacteria.p__Proteobacteria.c__Alphaproteobacteria.o__Puniceispirillales.f__SAR116_clade	2.60721	-	-	0.0227148
k__Bacteria.p__Patescibacteria.c__WS6_Dojkabacteria.o__uncultured_bacterium_c_WS6_Dojkabacteria	2.571	-	-	0.0412678
k__Bacteria.p__Actinobacteria.c__Acidimicrobiia.o__Actinomarinales.f__Actinomarinaceae.g__Candidatus_Actinomarina	3.15535	-	-	0.0311934
k__Bacteria.p__Firmicutes.c__Bacilli.o__Bacillales.f__Planococcaceae	2.60866	-	-	-
k__Bacteria.p__Proteobacteria.c__Deltaproteobacteria.o__Myxococcales.f__Sandaracinaceae	2.65565	-	-	0.00859098
k__Bacteria.p__Bacteroidetes.c__Bacteroidia.o__Sphingobacteriales	3.32772	-	-	-
k__Bacteria.p__Proteobacteria.c__Gammaproteobacteria.o__Pasteurellales	3.60817	-	-	-
k__Archaea.p__Euryarchaeota.c__Methanobacteria.o__Methanobacteriales	2.14137	-	-	-
k__Bacteria.p__Proteobacteria.c__Alphaproteobacteria.o__Rhizobiales.f__uncultured_bacterium_o_Rhizobiales.g__uncultured_bacterium_o_Rhizobiales	2.26948	-	-	-
k__Bacteria.p__Proteobacteria.c__Gammaproteobacteria.o__Methylococcales	2.80129	-	-	0.0126794
k__Bacteria.p__Cyanobacteria.c__Oxyphotobacteria.o__Nostocales.f__Chroococcidiopsaceae.g__uncultured_bacterium_f_Chroococcidiopsaceae	2.01918	-	-	-
k__Bacteria.p__Proteobacteria.c__Deltaproteobacteria.o__Desulfuromonadales.f__Geobacteraceae.g__Geothermobacter	1.97865	-	-	-
k__Bacteria.p__Proteobacteria.c__Gammaproteobacteria.o__PLTA13.f__uncultured_bacterium_o_PLTA13.g__uncultured_bacterium_o_PLTA13	3.06541	-	-	0.0447171
k__Bacteria.p__Bacteroidetes.c__Bacteroidia.o__Flavobacteriales.f__Flavobacteriaceae.g__Maribacter	2.97363	-	-	-
k__Bacteria.p__Firmicutes.c__Bacilli.o__Bacillales.f__Bacillaceae.g__Bacillus	3.95609	-	-	-
k__Bacteria.p__Bacteroidetes.c__Bacteroidia.o__Flavobacteriales.f__Flavobacteriaceae.g__Gillisia	2.11122	-	-	-
k__Bacteria.p__Patescibacteria.c__Gracilibacteria.o__Absconditabacteriales_SR1.f__SR1_bacterium_oral_taxon_875.g__uncultured_bacterium_f_SR1_bacterium_oral_taxon_875	2.00938	-	-	-
k__Bacteria.p__Proteobacteria.c__Deltaproteobacteria.o__Myxococcales.f__Sandaracinaceae.g__uncultured_bacterium_f_Sandaracinaceae	2.65565	-	-	0.00859098
k__Bacteria.p__Bacteroidetes.c__Bacteroidia.o__Bacteroidales.f__Rikenellaceae.g__dgA_11_gut_group	2.13157	-	-	-
k__Bacteria.p__Nitrospirae.c__Thermodesulfovibrionia.o__uncultured_bacterium_c_Thermodesulfovibrionia.f__uncultured_bacterium_c_Thermodesulfovibrionia.g__uncultured_bacterium_c_Thermodesulfovibrionia	2.72029	-	-	-
k__Bacteria.p__Verrucomicrobia.c__Verrucomicrobiae.o__Chthoniobacterales.f__Chthoniobacteraceae	3.24127	-	-	0.00778334
k__Bacteria.p__Proteobacteria.c__Gammaproteobacteria.o__Pasteurellales.f__Pasteurellaceae.g__Aggregatibacter	2.66088	-	-	-
k__Bacteria.p__Proteobacteria.c__Alphaproteobacteria.o__Rhodospirillales.f__Rhodospirillaceae.g__uncultured_bacterium_f_Rhodospirillaceae	2.4021	-	-	-
k__Bacteria.p__Acidobacteria.c__Subgroup_6.o__uncultivated_soil_bacterium_clone_C028.f__uncultured_bacterium_o_uncultivated_soil_bacterium_clone_C028	2.02339	-	-	-
k__Bacteria.p__Verrucomicrobia.c__Verrucomicrobiae.o__Pedosphaerales	2.96347	-	-	-
k__Bacteria.p__Proteobacteria.c__Gammaproteobacteria.o__Xanthomonadales.f__Rhodanobacteraceae.g__Dokdonella	2.27787	-	-	-
k__Bacteria.p__Patescibacteria.c__Parcubacteria.o__Candidatus_Kaiserbacteria.f__uncultured_bacterium_o_Candidatus_Kaiserbacteria.g__uncultured_bacterium_o_Candidatus_Kaiserbacteria	3.0816	-	-	-
k__Bacteria.p__Bacteroidetes.c__Bacteroidia.o__Bacteroidales.f__Marinifilaceae.g__Odoribacter	3.93439	-	-	-
k__Bacteria.p__Proteobacteria.c__Alphaproteobacteria.o__Elsterales.f__uncultured_bacterium_o_Elsterales	3.55287	-	-	-
k__Bacteria.p__Proteobacteria.c__Gammaproteobacteria.o__Oceanospirillales.f__Halomonadaceae	3.72811	-	-	-
k__Bacteria.p__Deinococcus_Thermus.c__Deinococci.o__Deinococcales.f__Deinococcaceae	2.5599	-	-	-
k__Bacteria.p__Proteobacteria.c__Alphaproteobacteria.o__Caulobacterales.f__Parvularculaceae.g__Amphiplicatus	2.70495	-	-	-
k__Bacteria.p__Proteobacteria.c__Deltaproteobacteria.o__Desulfovibrionales.f__Desulfomicrobiaceae.g__Desulfomicrobium	2.25677	-	-	-
k__Bacteria.p__Proteobacteria.c__Gammaproteobacteria.o__Oceanospirillales.f__Nitrincolaceae	2.68627	-	-	-
k__Bacteria.p__Proteobacteria.c__Deltaproteobacteria.o__SAR324_cladeMarine_group_B	2.41609	-	-	-
k__Bacteria.p__Proteobacteria.c__Gammaproteobacteria.o__Betaproteobacteriales.f__Neisseriaceae.g__Neisseria	3.52708	-	-	-
k__Bacteria.p__Firmicutes.c__Clostridia.o__Clostridiales.f__Lachnospiraceae.g__Lachnospiraceae_FCS020_group	1.93615	-	-	-
k__Bacteria.p__Firmicutes.c__Bacilli.o__Lactobacillales.f__P5D1_392	2.24594	-	-	-
k__Bacteria.p__Proteobacteria.c__Gammaproteobacteria.o__Betaproteobacteriales.f__SC_I_84.g__uncultured_bacterium_f_SC_I_84	3.21054	-	-	-
k__Bacteria.p__Latescibacteria.c__uncultured_bacterium_p_Latescibacteria.o__uncultured_bacterium_p_Latescibacteria.f__uncultured_bacterium_p_Latescibacteria	2.4521	-	-	0.0303713
k__Bacteria.p__Proteobacteria.c__Gammaproteobacteria.o__Betaproteobacteriales.f__Rhodocyclaceae.g__Thauera	2.33775	-	-	-
k__Bacteria.p__Proteobacteria.c__Gammaproteobacteria.o__OM182_clade.f__uncultured_bacterium_o_OM182_clade	2.08125	-	-	-
k__Bacteria.p__Actinobacteria.c__Actinobacteria.o__Propionibacteriales.f__Nocardioidaceae.g__Marmoricola	2.27881	-	-	-
k__Bacteria.p__Acidobacteria.c__Acidobacteriia.o__Solibacterales.f__Solibacteraceae_Subgroup_3.g__PAUC26f	1.95214	-	-	-
k__Bacteria.p__Patescibacteria.c__Parcubacteria.o__Candidatus_Jorgensenbacteria.f__Candidatus_Adlerbacteria_bacterium_GW2011_GWC1_50_9.g__uncultured_bacterium_f_Candidatus_Adlerbacteria_bacterium_GW2011_GWC1_50_9	2.7083	-	-	-
k__Bacteria.p__Proteobacteria.c__Gammaproteobacteria.o__Enterobacteriales.f__Enterobacteriaceae.g__Providencia	2.4187	-	-	0.0041441
k__Bacteria.p__Proteobacteria.c__Gammaproteobacteria.o__Enterobacteriales.f__Enterobacteriaceae.g__Plesiomonas	3.19099	-	-	-
k__Bacteria.p__Patescibacteria.c__Saccharimonadia.o__Saccharimonadales	3.78592	-	-	-
k__Bacteria.p__Elusimicrobia.c__Elusimicrobia.o__Elusimicrobiales.f__Elusimicrobiaceae	2.18752	-	-	-
k__Bacteria.p__Epsilonbacteraeota.c__Campylobacteria.o__Campylobacterales.f__Sulfurovaceae.g__Sulfurovum	2.75993	-	-	0.00154055
k__Bacteria.p__Firmicutes.c__Clostridia.o__Clostridiales.f__Family_XI.g__Finegoldia	2.14907	-	-	-
k__Bacteria.p__Chloroflexi.c__Anaerolineae.o__uncultured_bacterium_c_Anaerolineae.f__uncultured_bacterium_c_Anaerolineae.g__uncultured_bacterium_c_Anaerolineae	2.00442	-	-	-
k__Bacteria.p__Spirochaetes.c__Spirochaetia.o__Brevinematales.f__Brevinemataceae	2.33653	-	-	-
k__Bacteria.p__Actinobacteria.c__Actinobacteria.o__Propionibacteriales.f__Nocardioidaceae.g__uncultured_bacterium_f_Nocardioidaceae	2.83045	-	-	0.0156055
k__Bacteria.p__Proteobacteria.c__Gammaproteobacteria.o__Betaproteobacteriales.f__Burkholderiaceae.g__Comamonas	2.50842	-	-	-
k__Bacteria.p__Proteobacteria.c__Deltaproteobacteria.o__Sva0485.f__uncultured_bacterium_o_Sva0485.g__uncultured_bacterium_o_Sva0485	2.07718	-	-	-
k__Bacteria.p__Proteobacteria.c__Alphaproteobacteria.o__Rhizobiales.f__Methyloligellaceae	1.94357	-	-	-
k__Bacteria.p__Proteobacteria.c__Gammaproteobacteria.o__Acidithiobacillales.f__Acidithiobacillaceae.g__Acidithiobacillus	2.02986	-	-	-
k__Bacteria.p__Cyanobacteria.c__Oxyphotobacteria.o__Chloroplast	4.68723	-	-	-
k__Bacteria.p__Verrucomicrobia.c__Verrucomicrobiae.o__Chthoniobacterales.f__Chthoniobacteraceae.g__LD29	2.19453	-	-	-
k__Bacteria.p__Chloroflexi.c__Chloroflexia.o__Chloroflexales	2.04622	-	-	-
k__Bacteria.p__Bacteroidetes.c__Bacteroidia.o__Cytophagales.f__Hymenobacteraceae.g__Adhaeribacter	2.08464	-	-	-
k__Bacteria.p__Proteobacteria.c__Gammaproteobacteria.o__Xanthomonadales.f__Rhodanobacteraceae.g__Dyella	2.82829	-	-	-
k__Bacteria.p__Firmicutes.c__Clostridia.o__Clostridiales.f__Peptostreptococcaceae.g__Peptoclostridium	2.08725	-	-	0.0407862
k__Bacteria.p__Proteobacteria.c__Gammaproteobacteria.o__PLTA13.f__uncultured_bacterium_o_PLTA13	3.06541	-	-	0.0447171
k__Bacteria.p__Firmicutes.c__Clostridia.o__Clostridiales.f__Ruminococcaceae.g__Ruminococcaceae_NK4A214_group	3.04743	-	-	-
k__Bacteria.p__Proteobacteria.c__Gammaproteobacteria.o__Pseudomonadales	4.23493	-	-	-
k__Bacteria.p__Proteobacteria.c__Alphaproteobacteria.o__Azospirillales.f__uncultured_bacterium_o_Azospirillales.g__uncultured_bacterium_o_Azospirillales	2.70846	-	-	-
k__Bacteria.p__Proteobacteria.c__Alphaproteobacteria.o__Reyranellales.f__Reyranellaceae	3.28262	-	-	0.0195909
k__Bacteria.p__Cyanobacteria.c__Oxyphotobacteria.o__Oxyphotobacteria_Incertae_Sedis.f__uncultured_bacterium_o_Oxyphotobacteria_Incertae_Sedis.g__uncultured_bacterium_o_Oxyphotobacteria_Incertae_Sedis	2.29581	-	-	-
k__Bacteria.p__Proteobacteria.c__Deltaproteobacteria.o__Desulfuromonadales.f__Sva1033	2.39255	-	-	-
k__Bacteria.p__Proteobacteria.c__Alphaproteobacteria.o__Dongiales.f__Dongiaceae	2.96979	-	-	-
k__Bacteria.p__Proteobacteria.c__Gammaproteobacteria.o__Betaproteobacteriales.f__Rhodocyclaceae	3.2269	-	-	-
k__Bacteria.p__Tenericutes.c__Mollicutes.o__Mycoplasmatales.f__Mycoplasmataceae.g__Ureaplasma	2.94906	-	-	-
k__Bacteria.p__Proteobacteria.c__Deltaproteobacteria.o__Desulfuromonadales	2.53418	-	-	-
k__Bacteria.p__Proteobacteria.c__Gammaproteobacteria.o__Betaproteobacteriales.f__Burkholderiaceae.g__Ramlibacter	2.72431	-	-	-
k__Bacteria.p__Proteobacteria.c__Gammaproteobacteria.o__Coxiellales	2.02378	-	-	-
k__Bacteria.p__Patescibacteria.c__Saccharimonadia.o__Saccharimonadales.f__uncultured_bacterium_o_Saccharimonadales	3.35423	-	-	-
k__Bacteria.p__Proteobacteria.c__Alphaproteobacteria.o__Rhodospirillales.f__Rhodospirillaceae	2.4021	-	-	-
k__Bacteria.p__Patescibacteria.c__Parcubacteria.o__Candidatus_Jorgensenbacteria.f__Candidatus_Adlerbacteria_bacterium_GW2011_GWC1_50_9	2.7083	-	-	-
k__Bacteria.p__Firmicutes.c__Clostridia.o__Clostridiales.f__Family_XI.g__Anaerococcus	2.33986	-	-	-
k__Bacteria.p__Actinobacteria.c__Actinobacteria.o__Streptomycetales	3.05626	-	-	-
k__Bacteria.p__Verrucomicrobia.c__Verrucomicrobiae.o__Chthoniobacterales.f__Terrimicrobiaceae.g__Terrimicrobium	2.12297	-	-	-
k__Bacteria.p__Dadabacteria.c__Dadabacteriia	2.48909	-	-	-
k__Bacteria.p__Acidobacteria.c__Blastocatellia_Subgroup_4.o__Blastocatellales.f__Blastocatellaceae	3.34978	-	-	0.00753481
k__Bacteria.p__Firmicutes.c__Bacilli.o__Lactobacillales.f__uncultured_bacterium_o_Lactobacillales.g__uncultured_bacterium_o_Lactobacillales	2.7431	-	-	-
k__Bacteria.p__Proteobacteria.c__Gammaproteobacteria.o__Betaproteobacteriales.f__Burkholderiaceae.g__Polaromonas	2.37096	-	-	-
k__Bacteria.p__Cyanobacteria.c__Oxyphotobacteria.o__Oxyphotobacteria_Incertae_Sedis.f__uncultured_bacterium_o_Oxyphotobacteria_Incertae_Sedis	2.29581	-	-	-
k__Bacteria.p__Bacteroidetes.c__Bacteroidia.o__Flavobacteriales.f__Cryomorphaceae.g__uncultured_bacterium_f_Cryomorphaceae	2.49273	-	-	0.0486833
k__Bacteria.p__Actinobacteria.c__MB_A2_108	2.38671	-	-	-
k__Bacteria.p__Cyanobacteria.c__Oxyphotobacteria.o__Nostocales	2.96398	-	-	0.0367007
k__Bacteria.p__Latescibacteria.c__Latescibacteria.o__Latescibacterales	2.19029	-	-	-
k__Bacteria.p__Proteobacteria.c__Gammaproteobacteria.o__UBA10353_marine_group.f__uncultured_bacterium_o_UBA10353_marine_group.g__uncultured_bacterium_o_UBA10353_marine_group	2.39778	-	-	-
k__Bacteria.p__Proteobacteria.c__Alphaproteobacteria.o__Acetobacterales.f__Acetobacteraceae.g__Endobacter	2.97148	-	-	0.0268714
k__Bacteria.p__Chloroflexi.c__TK10.o__bacterium_Ellin6543.f__uncultured_bacterium_o_bacterium_Ellin6543	2.01925	-	-	-
k__Bacteria.p__Proteobacteria.c__Alphaproteobacteria.o__Rhodovibrionales.f__Fodinicurvataceae.g__uncultured_bacterium_f_Fodinicurvataceae	2.45053	-	-	-
k__Bacteria.p__Patescibacteria.c__uncultured_bacterium_p_Patescibacteria	1.91529	-	-	-
k__Bacteria.p__Verrucomicrobia.c__Verrucomicrobiae.o__Opitutales.f__Opitutaceae	2.12553	-	-	-
k__Bacteria.p__Chloroflexi.c__Anaerolineae.o__uncultured_bacterium_c_Anaerolineae	2.00442	-	-	-
k__Bacteria.p__Firmicutes.c__Clostridia.o__Clostridiales.f__Lachnospiraceae.g__Fusicatenibacter	2.7734	-	-	-
k__Bacteria.p__Bacteroidetes.c__Bacteroidia.o__Bacteroidales.f__Marinifilaceae.g__Sanguibacteroides	2.52039	-	-	-
k__Bacteria.p__Proteobacteria.c__Deltaproteobacteria.o__Rs_K70_termite_group.f__uncultured_bacterium_o_Rs_K70_termite_group	2.63176	-	-	-
k__Bacteria.p__Firmicutes.c__Negativicutes.o__Selenomonadales.f__Veillonellaceae	4.10876	-	-	-
k__Bacteria.p__Actinobacteria.c__Acidimicrobiia.o__uncultured_bacterium_c_Acidimicrobiia	3.11221	-	-	0.0222903
k__Bacteria.p__Acidobacteria.c__Acidobacteriia.o__Solibacterales.f__Solibacteraceae_Subgroup_3.g__Bryobacter	3.55622	-	-	-
k__Bacteria.p__Actinobacteria.c__Acidimicrobiia.o__Microtrichales.f__Ilumatobacteraceae.g__uncultured_bacterium_f_Ilumatobacteraceae	3.01169	-	-	-
k__Bacteria.p__Halanaerobiaeota.c__Halanaerobiia.o__Halanaerobiales.f__Halanaerobiaceae.g__Halocella	1.99112	-	-	-
k__Bacteria.p__Proteobacteria.c__Gammaproteobacteria.o__Betaproteobacteriales.f__Nitrosomonadaceae.g__Ellin6067	3.24439	-	-	0.0218302
k__Bacteria.p__Proteobacteria.c__Deltaproteobacteria.o__Sva0485.f__bacterium_enrichment_culture_clone_222013.g__uncultured_bacterium_f_bacterium_enrichment_culture_clone_222013	2.1242	-	-	-
k__Bacteria.p__Chloroflexi.c__Ktedonobacteria.o__Ktedonobacterales	2.91719	-	-	-
k__Bacteria.p__Actinobacteria.c__Actinobacteria.o__Propionibacteriales.f__Nocardioidaceae.g__Aeromicrobium	2.52504	-	-	-
k__Bacteria.p__Proteobacteria.c__Gammaproteobacteria.o__Betaproteobacteriales.f__Burkholderiaceae.g__Sutterella	2.98815	-	-	-
k__Bacteria.p__Actinobacteria.c__Actinobacteria.o__Frankiales	3.94951	-	-	-
k__Bacteria.p__Bacteroidetes.c__Bacteroidia.o__Flavobacteriales.f__Flavobacteriaceae.g__NS5_marine_group	2.23663	-	-	0.0151165
k__Bacteria.p__Planctomycetes.c__Phycisphaerae	2.8884	-	-	-
k__Bacteria.p__Proteobacteria.c__Deltaproteobacteria.o__Bdellovibrionales.f__Bdellovibrionaceae.g__Bdellovibrio	2.46712	-	-	-
k__Bacteria.p__Actinobacteria.c__Actinobacteria.o__Micrococcales.f__Microbacteriaceae.g__Microbacterium	3.00756	-	-	-
k__Bacteria.p__Proteobacteria.c__Gammaproteobacteria.o__Xanthomonadales.f__Xanthomonadaceae.g__uncultured_bacterium_f_Xanthomonadaceae	3.11987	-	-	-
k__Bacteria.p__Patescibacteria.c__Saccharimonadia.o__Saccharimonadales.f__uncultured_bacterium_o_Saccharimonadales.g__uncultured_bacterium_o_Saccharimonadales	3.35423	-	-	-
k__Bacteria.p__Proteobacteria.c__Deltaproteobacteria.o__Rs_K70_termite_group	2.63176	-	-	-
k__Bacteria.p__Proteobacteria.c__Gammaproteobacteria.o__PLTA13	3.06541	-	-	0.0447171
k__Bacteria.p__Proteobacteria.c__Gammaproteobacteria.o__Alteromonadales.f__Shewanellaceae.g__Shewanella	2.80559	-	-	-
k__Bacteria.p__Planctomycetes.c__vadinHA49.o__bacterium_09_96_18.f__uncultured_bacterium_o_bacterium_09_96_18	2.25239	-	-	-
k__Bacteria.p__Actinobacteria.c__Actinobacteria.o__Frankiales.f__Acidothermaceae.g__Acidothermus	3.79613	-	-	-
k__Bacteria.p__Acidobacteria.c__Subgroup_17.o__uncultured_bacterium_c_Subgroup_17.f__uncultured_bacterium_c_Subgroup_17.g__uncultured_bacterium_c_Subgroup_17	3.19463	-	-	0.0200784
k__Bacteria.p__Verrucomicrobia.c__Verrucomicrobiae.o__Pedosphaerales.f__Pedosphaeraceae.g__bacterium_Ellin516	2.28936	-	-	-
k__Bacteria.p__Chlamydiae.c__Chlamydiae.o__Chlamydiales.f__uncultured_bacterium_o_Chlamydiales	2.12884	-	-	-
k__Bacteria.p__Chloroflexi.c__OLB14.o__uncultured_bacterium_c_OLB14.f__uncultured_bacterium_c_OLB14	2.33195	-	-	0.0340717
k__Bacteria.p__Proteobacteria.c__Gammaproteobacteria.o__Betaproteobacteriales.f__Burkholderiaceae.g__Lautropia	2.74183	-	-	-
k__Bacteria.p__Proteobacteria.c__Alphaproteobacteria.o__Reyranellales.f__Reyranellaceae.g__Reyranella	3.17181	-	-	-
k__Bacteria.p__Bacteroidetes.c__Bacteroidia.o__Cytophagales.f__Hymenobacteraceae	2.78645	-	-	0.00729137
k__Bacteria.p__Acidobacteria.c__Thermoanaerobaculia.o__Thermoanaerobaculales.f__Thermoanaerobaculaceae	3.03784	-	-	-
k__Bacteria.p__RsaHF231.c__uncultured_bacterium_p_RsaHF231	2.2585	-	-	-
k__Bacteria.p__Chloroflexi.c__TK10	2.8407	-	-	0.049438
k__Bacteria.p__Proteobacteria.c__Gammaproteobacteria.o__Alteromonadales	3.5479	-	-	-
k__Bacteria.p__Proteobacteria.c__Gammaproteobacteria.o__Methylococcales.f__Methylomonaceae.g__Methylomonas	2.7545	-	-	0.00329157
k__Bacteria.p__Verrucomicrobia.c__Verrucomicrobiae.o__Methylacidiphilales	2.14195	-	-	-
k__Bacteria.p__Proteobacteria.c__Alphaproteobacteria.o__Rhizobiales.f__uncultured_bacterium_o_Rhizobiales	2.26948	-	-	-
k__Bacteria.p__Bacteroidetes.c__Bacteroidia.o__Bacteroidales.f__Rikenellaceae.g__uncultured_bacterium_f_Rikenellaceae	2.46637	-	-	-
k__Bacteria.p__Chloroflexi.c__Anaerolineae.o__RBG_13_54_9.f__uncultured_bacterium_o_RBG_13_54_9.g__uncultured_bacterium_o_RBG_13_54_9	2.91682	-	-	0.00150468
k__Bacteria.p__Actinobacteria.c__Actinobacteria.o__Frankiales.f__Geodermatophilaceae	3.26007	-	-	-
k__Bacteria.p__Proteobacteria.c__Gammaproteobacteria.o__JG36_TzT_191.f__uncultured_bacterium_o_JG36_TzT_191.g__uncultured_bacterium_o_JG36_TzT_191	2.7273	-	-	-
k__Bacteria.p__Proteobacteria.c__Alphaproteobacteria.o__Rhizobiales.f__Rhizobiaceae.g__Ensifer	2.92176	-	-	-
k__Bacteria.p__Gemmatimonadetes.c__BD2_11_terrestrial_group	1.99846	-	-	-
k__Bacteria.p__Proteobacteria.c__Alphaproteobacteria.o__Rhizobiales.f__Methyloligellaceae.g__Methyloceanibacter	1.94357	-	-	-
k__Bacteria.p__Chloroflexi.c__Chloroflexia.o__Thermomicrobiales	2.58017	-	-	-
k__Bacteria.p__Proteobacteria.c__Deltaproteobacteria.o__Desulfobacterales	3.13745	-	-	0.00903114
k__Bacteria.p__Proteobacteria.c__Gammaproteobacteria.o__Betaproteobacteriales.f__Burkholderiaceae.g__Pusillimonas	2.22463	-	-	-
k__Bacteria.p__Actinobacteria.c__Acidimicrobiia.o__IMCC26256.f__uncultured_bacterium_o_IMCC26256.g__uncultured_bacterium_o_IMCC26256	2.7944	-	-	0.0195363
k__Bacteria.p__Proteobacteria.c__Alphaproteobacteria.o__Rickettsiales	3.68724	-	-	-
k__Bacteria.p__Proteobacteria.c__Gammaproteobacteria.o__Oceanospirillales.f__Halomonadaceae.g__Halomonas	3.72811	-	-	-
k__Bacteria.p__Verrucomicrobia.c__Verrucomicrobiae.o__Chthoniobacterales.f__Chthoniobacteraceae.g__Candidatus_Udaeobacter	3.16902	-	-	0.014261
k__Bacteria.p__Actinobacteria.c__Actinobacteria.o__Actinomycetales.f__Actinomycetaceae	3.20053	-	-	-
k__Bacteria.p__Proteobacteria.c__Alphaproteobacteria.o__Tistrellales.f__Geminicoccaceae	2.86814	-	-	0.0440751
k__Bacteria.p__Deinococcus_Thermus.c__Deinococci.o__Thermales	2.21124	-	-	0.0469736
k__Bacteria.p__Actinobacteria.c__MB_A2_108.o__uncultured_bacterium_c_MB_A2_108	2.38671	-	-	-
k__Bacteria.p__Proteobacteria.c__Alphaproteobacteria.o__Sphingomonadales.f__Sphingomonadaceae.g__Sphingobium	2.46984	-	-	-
k__Bacteria.p__Cyanobacteria.c__Oxyphotobacteria.o__Nostocales.f__Nostocaceae.g__Mastigocladopsis_PCC_10914	2.06259	-	-	-
k__Bacteria.p__Proteobacteria.c__Gammaproteobacteria.o__Methylococcales.f__Methylomonaceae.g__Methylobacter	2.03704	-	-	-
k__Bacteria.p__Bacteroidetes.c__Bacteroidia.o__Flavobacteriales.f__Flavobacteriaceae.g__Lutibacter	2.86141	-	-	0.00582472
k__Bacteria.p__Chloroflexi.c__KD4_96.o__uncultured_bacterium_c_KD4_96.f__uncultured_bacterium_c_KD4_96.g__uncultured_bacterium_c_KD4_96	3.27656	-	-	-
k__Bacteria.p__Firmicutes.c__Erysipelotrichia	4.38419	-	-	-
k__Bacteria.p__Proteobacteria.c__Gammaproteobacteria.o__Steroidobacterales.f__Woeseiaceae	2.81503	-	-	-
k__Bacteria.p__Proteobacteria.c__Gammaproteobacteria.o__Aeromonadales	3.88912	-	-	-
k__Bacteria.p__Acidobacteria.c__Subgroup_6.o__uncultivated_soil_bacterium_clone_C112.f__uncultured_bacterium_o_uncultivated_soil_bacterium_clone_C112	2.91057	-	-	-
k__Bacteria.p__Bacteroidetes.c__Bacteroidia.o__Flavobacteriales.f__Flavobacteriaceae.g__Lutimonas	2.31712	-	-	0.0260727
k__Bacteria.p__Proteobacteria.c__Gammaproteobacteria.o__Methylococcales.f__Methylomonaceae	2.80129	-	-	0.0126794
k__Bacteria.p__Proteobacteria.c__Deltaproteobacteria.o__NB1_j.f__uncultured_bacterium_o_NB1_j	2.97274	-	-	0.00809847
k__Bacteria.p__Proteobacteria.c__Alphaproteobacteria.o__Sphingomonadales.f__Sphingomonadaceae.g__Sphingopyxis	2.39051	-	-	-
k__Bacteria.p__Actinobacteria.c__Thermoleophilia.o__Gaiellales	3.25354	-	-	-
k__Bacteria.p__Actinobacteria.c__Actinobacteria.o__Frankiales.f__Sporichthyaceae	2.14781	-	-	-
k__Bacteria.p__Proteobacteria.c__Deltaproteobacteria.o__Desulfovibrionales.f__Desulfomicrobiaceae	2.25677	-	-	-
k__Bacteria.p__Proteobacteria.c__Alphaproteobacteria.o__Elsterales	3.60716	-	-	-
k__Bacteria.p__Proteobacteria.c__Deltaproteobacteria.o__RCP2_54.f__uncultured_bacterium_o_RCP2_54.g__uncultured_bacterium_o_RCP2_54	2.39467	-	-	-
k__Bacteria.p__Actinobacteria.c__Acidimicrobiia.o__Actinomarinales.f__uncultured_bacterium_o_Actinomarinales.g__uncultured_bacterium_o_Actinomarinales	2.55906	-	-	-
k__Bacteria.p__Planctomycetes.c__Planctomycetacia.o__Isosphaerales	3.39436	-	-	-
k__Bacteria.p__WPS_2.c__uncultured_bacterium_p_WPS_2.o__uncultured_bacterium_p_WPS_2.f__uncultured_bacterium_p_WPS_2.g__uncultured_bacterium_p_WPS_2	3.37328	-	-	-
k__Bacteria.p__Proteobacteria.c__Gammaproteobacteria.o__B2M28.f__uncultured_bacterium_o_B2M28	2.47014	-	-	-
k__Bacteria.p__Firmicutes.c__Clostridia.o__Clostridiales.f__Family_XI.g__Parvimonas	2.62484	-	-	-
k__Bacteria.p__Planctomycetes.c__Planctomycetacia.o__Isosphaerales.f__Isosphaeraceae	3.39436	-	-	-
k__Bacteria.p__Chloroflexi.c__Anaerolineae.o__1_20	2.12866	-	-	0.00120637
k__Bacteria.p__Proteobacteria.c__Gammaproteobacteria.o__Enterobacteriales.f__Enterobacteriaceae.g__Klebsiella	4.60453	-	-	-
k__Bacteria.p__Actinobacteria.c__Actinobacteria.o__Micrococcales.f__Demequinaceae	2.11918	-	-	-
k__Bacteria.p__Proteobacteria.c__Alphaproteobacteria.o__Rhizobiales.f__Pleomorphomonadaceae	2.31637	-	-	-
k__Bacteria.p__Nitrospirae.c__Nitrospira.o__Nitrospirales.f__Nitrospiraceae.g__Nitrospira	3.79942	-	-	-
k__Bacteria.p__Bacteroidetes.c__Bacteroidia.o__Chitinophagales.f__Chitinophagaceae	3.70659	-	-	0.0438005
k__Bacteria.p__Proteobacteria.c__Gammaproteobacteria.o__Betaproteobacteriales.f__Burkholderiaceae.g__Duganella	2.51769	-	-	-
k__Bacteria.p__Gemmatimonadetes.c__S0134_terrestrial_group.o__uncultured_bacterium_c_S0134_terrestrial_group	2.42619	-	-	0.0160995
k__Bacteria.p__Proteobacteria.c__Alphaproteobacteria.o__Dongiales	2.96979	-	-	-
k__Bacteria.p__Actinobacteria.c__Actinobacteria.o__Streptomycetales.f__Streptomycetaceae.g__Streptomyces	2.8942	-	-	-
k__Bacteria.p__Proteobacteria.c__Alphaproteobacteria.o__Rhizobiales.f__Xanthobacteraceae.g__Rhodoplanes	2.45884	-	-	-
k__Bacteria.p__Bacteroidetes.c__Bacteroidia.o__Bacteroidales.f__Tannerellaceae.g__Parabacteroides	3.9206	-	-	-
k__Bacteria.p__Proteobacteria.c__Alphaproteobacteria.o__Rickettsiales.f__S25_593.g__uncultured_bacterium_f_S25_593	2.11049	-	-	-
k__Bacteria.p__Actinobacteria.c__Actinobacteria.o__Bifidobacteriales	3.61846	-	-	-
k__Bacteria.p__Nitrospirae.c__Nitrospira.o__Nitrospirales.f__Nitrospiraceae	3.79942	-	-	-
k__Bacteria.p__Actinobacteria.c__Thermoleophilia.o__Gaiellales.f__Gaiellaceae.g__Gaiella	2.81549	-	-	0.0244414
k__Bacteria.p__Chloroflexi.c__AD3.o__uncultured_bacterium_c_AD3.f__uncultured_bacterium_c_AD3	3.21865	-	-	-
k__Bacteria.p__Firmicutes.c__Erysipelotrichia.o__Erysipelotrichales.f__Erysipelotrichaceae.g__Breznakia	2.34977	-	-	-
k__Bacteria.p__Proteobacteria.c__Alphaproteobacteria.o__Rhizobiales.f__A0839	3.14156	-	-	-
k__Bacteria.p__Firmicutes.c__Clostridia.o__Clostridiales.f__Lachnospiraceae.g__Incertae_Sedis	2.58701	-	-	-
k__Bacteria.p__Verrucomicrobia.c__Verrucomicrobiae.o__Pedosphaerales.f__Pedosphaeraceae	2.96347	-	-	-
k__Bacteria.p__Cyanobacteria.c__Oxyphotobacteria.o__Chloroplast.f__Grateloupia_livida	2.39006	-	-	-
k__Bacteria.p__Acidobacteria.c__Acidobacteriia.o__Acidobacteriales.f__Acidobacteriaceae_Subgroup_1.g__Bryocella	2.20379	-	-	0.0113029
k__Bacteria.p__Proteobacteria.c__Gammaproteobacteria.o__Alteromonadales.f__Alteromonadaceae	2.96938	-	-	-
k__Bacteria.p__Bacteroidetes.c__Ignavibacteria.o__SJA_28.f__uncultured_bacterium_o_SJA_28.g__uncultured_bacterium_o_SJA_28	2.94294	-	-	0.039427
k__Bacteria.p__Firmicutes.c__Clostridia.o__Clostridiales.f__Lachnospiraceae.g___Eubacterium__eligens_group	3.21988	-	-	0.0227239
k__Bacteria.p__Bacteroidetes.c__Bacteroidia.o__Bacteroidales.f__Dysgonomonadaceae.g__Dysgonomonas	3.83536	-	-	-
k__Bacteria.p__Actinobacteria.c__Acidimicrobiia.o__IMCC26256.f__actinobacterium_BGR_88	2.73582	-	-	-
k__Bacteria.p__Gemmatimonadetes.c__AKAU4049	2.57122	-	-	0.0327291
k__Bacteria.p__Verrucomicrobia.c__Verrucomicrobiae.o__Verrucomicrobiales	4.37543	-	-	-
k__Bacteria.p__Deinococcus_Thermus.c__Deinococci	2.72069	-	-	0.0204304
k__Bacteria.p__Proteobacteria.c__Deltaproteobacteria.o__Myxococcales.f__Haliangiaceae.g__Haliangium	2.92476	-	-	-
k__Bacteria.p__Proteobacteria.c__Gammaproteobacteria.o__Xanthomonadales.f__Xanthomonadaceae	4.20564	-	-	-
k__Bacteria.p__Firmicutes.c__Bacilli.o__Bacillales.f__Family_XI	2.94343	-	-	0.0440877
k__Bacteria.p__Rokubacteria.c__NC10.o__Rokubacteriales.f__uncultured_bacterium_o_Rokubacteriales.g__uncultured_bacterium_o_Rokubacteriales	3.49229	-	-	-
k__Bacteria.p__Proteobacteria.c__Gammaproteobacteria.o__Enterobacteriales.f__Enterobacteriaceae	4.8984	-	-	-
k__Bacteria.p__Proteobacteria.c__Gammaproteobacteria.o__Betaproteobacteriales.f__Burkholderiaceae.g__Limnobacter	2.52728	-	-	-
k__Bacteria.p__Proteobacteria.c__Alphaproteobacteria.o__Caulobacterales.f__Caulobacteraceae.g__Caulobacter	2.86466	-	-	-
k__Bacteria.p__Proteobacteria.c__Gammaproteobacteria.o__Betaproteobacteriales.f__Methylophilaceae.g__OM43_clade	2.71181	-	-	0.00820378
k__Bacteria.p__Proteobacteria.c__Alphaproteobacteria.o__Rhizobiales.f__Rhizobiales_Incertae_Sedis.g__Bauldia	2.06014	-	-	0.0264842
k__Bacteria.p__Proteobacteria.c__Alphaproteobacteria.o__Rhodospirillales.f__AEGEAN_169_marine_group	2.94379	-	-	-
k__Bacteria.p__Planctomycetes.c__Pla3_lineage.o__uncultured_bacterium_c_Pla3_lineage.f__uncultured_bacterium_c_Pla3_lineage	2.13536	-	-	-
k__Bacteria.p__Firmicutes.c__Clostridia.o__Clostridiales.f__Lachnospiraceae.g___Ruminococcus__torques_group	3.07703	-	-	-
k__Bacteria.p__Actinobacteria.c__Actinobacteria.o__PeM15.f__uncultured_bacterium_o_PeM15	2.47096	-	-	-
k__Bacteria.p__Firmicutes.c__Erysipelotrichia.o__Erysipelotrichales.f__Erysipelotrichaceae.g__Turicibacter	3.53138	-	-	-
k__Bacteria.p__Firmicutes.c__Bacilli.o__Bacillales.f__Bacillaceae	3.96462	-	-	-
k__Bacteria.p__Proteobacteria.c__Gammaproteobacteria.o__Pasteurellales.f__Pasteurellaceae.g__Haemophilus	3.22895	-	-	-
k__Bacteria.p__Acidobacteria.c__Subgroup_11.o__uncultured_bacterium_c_Subgroup_11.f__uncultured_bacterium_c_Subgroup_11.g__uncultured_bacterium_c_Subgroup_11	2.26521	-	-	-
k__Bacteria.p__Proteobacteria.c__Gammaproteobacteria.o__WD260	2.46959	-	-	-
k__Bacteria.p__Firmicutes.c__Clostridia.o__Clostridiales.f__Lachnospiraceae.g__Cellulosilyticum	3.13347	-	-	-
k__Bacteria.p__Chloroflexi.c__JG30_KF_CM66.o__uncultured_bacterium_c_JG30_KF_CM66.f__uncultured_bacterium_c_JG30_KF_CM66.g__uncultured_bacterium_c_JG30_KF_CM66	2.53811	-	-	-
k__Bacteria.p__Firmicutes.c__Clostridia.o__Clostridiales.f__Lachnospiraceae.g__Coprococcus_1	1.95535	-	-	-
k__Bacteria.p__Firmicutes.c__Clostridia.o__Clostridiales.f__Lachnospiraceae.g__Coprococcus_3	2.56195	-	-	-
k__Bacteria.p__Proteobacteria.c__Gammaproteobacteria.o__Xanthomonadales.f__Xanthomonadaceae.g__Stenotrophomonas	3.74588	-	-	-
k__Bacteria.p__Proteobacteria.c__Gammaproteobacteria.o__Betaproteobacteriales.f__Rhodocyclaceae.g__Dechloromonas	2.74983	-	-	-
k__Bacteria.p__Planctomycetes.c__Planctomycetacia.o__Isosphaerales.f__Isosphaeraceae.g__uncultured_bacterium_f_Isosphaeraceae	2.68122	-	-	-
k__Bacteria.p__Proteobacteria.c__Gammaproteobacteria.o__Coxiellales.f__Coxiellaceae	2.02378	-	-	-
k__Bacteria.p__Proteobacteria.c__Alphaproteobacteria.o__Puniceispirillales	2.60721	-	-	0.0227148
k__Bacteria.p__Proteobacteria.c__Gammaproteobacteria.o__Alteromonadales.f__Shewanellaceae	2.80559	-	-	-
k__Bacteria.p__Firmicutes.c__Bacilli.o__Lactobacillales.f__Streptococcaceae.g__Lactococcus	3.4549	-	-	-
k__Bacteria.p__Firmicutes.c__Clostridia.o__Clostridiales.f__Ruminococcaceae.g__Negativibacillus	2.41337	-	-	-
k__Bacteria.p__Proteobacteria.c__Alphaproteobacteria.o__Caulobacterales.f__Caulobacteraceae.g__Brevundimonas	3.56216	-	-	-
k__Bacteria.p__Proteobacteria.c__Deltaproteobacteria.o__Syntrophobacterales	2.90632	-	-	-
k__Bacteria.p__Proteobacteria.c__Alphaproteobacteria.o__Rhizobiales.f__Rhizobiales_Incertae_Sedis.g__Nordella	1.98211	-	-	-
k__Bacteria.p__Proteobacteria.c__Gammaproteobacteria.o__Betaproteobacteriales.f__Burkholderiaceae.g__Delftia	2.73414	-	-	-
k__Bacteria.p__Marinimicrobia_SAR406_clade.c__Alteromonas_macleodii.o__uncultured_bacterium_c_Alteromonas_macleodii	2.43209	-	-	-
k__Bacteria.p__Proteobacteria.c__Alphaproteobacteria.o__Tistrellales.f__Geminicoccaceae.g__uncultured_bacterium_f_Geminicoccaceae	2.86814	-	-	0.0440751
k__Bacteria.p__Firmicutes.c__Clostridia.o__Clostridiales.f__Ruminococcaceae.g__Ruminiclostridium_9	3.26492	-	-	-
k__Bacteria.p__Firmicutes.c__Clostridia.o__Clostridiales.f__Ruminococcaceae.g__Ruminiclostridium_6	3.30273	-	-	-
k__Bacteria.p__Firmicutes.c__Clostridia.o__Clostridiales.f__Ruminococcaceae.g__Ruminiclostridium_5	3.15269	-	-	-
k__Bacteria.p__Cyanobacteria.c__Oxyphotobacteria.o__Chloroplast.f__Grateloupia_livida.g__Grateloupia_livida	2.39006	-	-	-
k__Bacteria.p__Firmicutes.c__Bacilli.o__Lactobacillales.f__Carnobacteriaceae.g__Jeotgalibaca	2.00434	-	-	-
k__Bacteria.p__Verrucomicrobia.c__Verrucomicrobiae.o__Opitutales.f__Opitutaceae.g__Lacunisphaera	2.12553	-	-	-
k__Bacteria.p__Patescibacteria.c__Saccharimonadia.o__Saccharimonadales.f__TM7_phylum_sp__oral_clone_FR058	2.13637	-	-	-
k__Bacteria.p__Proteobacteria.c__Deltaproteobacteria.o__Myxococcales	3.47202	-	-	0.0311826
k__Bacteria.p__Actinobacteria.c__Actinobacteria.o__Pseudonocardiales.f__Pseudonocardiaceae	3.95194	-	-	-
k__Bacteria.p__Proteobacteria.c__Alphaproteobacteria.o__uncultured_bacterium_c_Alphaproteobacteria.f__uncultured_bacterium_c_Alphaproteobacteria	3.37521	-	-	0.0322615
k__Bacteria.p__Planctomycetes.c__vadinHA49.o__uncultured_bacterium_c_vadinHA49.f__uncultured_bacterium_c_vadinHA49	3.047	-	-	-
k__Bacteria.p__Bacteroidetes.c__Bacteroidia.o__Bacteroidales.f__Prolixibacteraceae	2.99672	-	-	0.0321677
k__Bacteria.p__Firmicutes.c__Bacilli.o__Lactobacillales	4.87964	-	-	-
k__Bacteria.p__Proteobacteria.c__Gammaproteobacteria.o__Salinisphaerales	2.12332	-	-	-
k__Bacteria.p__Proteobacteria.c__Gammaproteobacteria.o__Vibrionales.f__Vibrionaceae.g__Vibrio	3.66488	-	-	-
k__Bacteria.p__Spirochaetes.c__Spirochaetia.o__Spirochaetales.f__Spirochaetaceae.g__Treponema_2	3.27361	-	-	-
k__Bacteria.p__Verrucomicrobia.c__Verrucomicrobiae.o__Verrucomicrobiales.f__Rubritaleaceae	3.18223	-	-	-
k__Bacteria.p__Firmicutes.c__Erysipelotrichia.o__Erysipelotrichales.f__Erysipelotrichaceae.g___Anaerorhabdus__furcosa_group	2.41685	-	-	-
k__Bacteria.p__Proteobacteria.c__Alphaproteobacteria.o__SAR11_clade.f__Clade_II	2.34041	-	-	-
k__Bacteria.p__Proteobacteria.c__Deltaproteobacteria.o__Myxococcales.f__bacteriap25	2.53029	-	-	0.00962631
k__Bacteria.p__Elusimicrobia.c__Elusimicrobia.o__Lineage_IV.f__uncultured_bacterium_o_Lineage_IV	2.67396	-	-	-
k__Bacteria.p__Patescibacteria.c__Gracilibacteria.o__uncultured_bacterium_c_Gracilibacteria.f__uncultured_bacterium_c_Gracilibacteria	2.27347	-	-	-
k__Bacteria.p__Chlamydiae.c__Chlamydiae	2.12884	-	-	-
k__Bacteria.p__Proteobacteria.c__Alphaproteobacteria.o__Rhodovibrionales.f__Kiloniellaceae.g__uncultured_bacterium_f_Kiloniellaceae	2.03977	-	-	-
k__Bacteria.p__Proteobacteria.c__Gammaproteobacteria.o__Cardiobacteriales.f__Wohlfahrtiimonadaceae.g__uncultured_bacterium_f_Wohlfahrtiimonadaceae	2.4546	-	-	0.0451474
k__Bacteria.p__Proteobacteria.c__Deltaproteobacteria.o__Bdellovibrionales	2.46712	-	-	-
k__Bacteria.p__Bacteroidetes.c__Bacteroidia.o__Cytophagales.f__Cyclobacteriaceae.g__uncultured_bacterium_f_Cyclobacteriaceae	1.99285	-	-	-
k__Archaea.p__Euryarchaeota.c__Methanobacteria	2.14137	-	-	-
k__Bacteria.p__Proteobacteria.c__Gammaproteobacteria.o__Enterobacteriales.f__Enterobacteriaceae.g__Pantoea	4.19301	-	-	-
k__Bacteria.p__Firmicutes.c__Clostridia.o__Clostridiales.f__Ruminococcaceae.g__uncultured_bacterium_f_Ruminococcaceae	3.74526	-	-	-
k__Bacteria.p__Firmicutes.c__Bacilli.o__Lactobacillales.f__Leuconostocaceae	3.40035	-	-	0.00756203
k__Bacteria.p__Spirochaetes.c__Spirochaetia	3.58959	-	-	-
k__Bacteria.p__Proteobacteria.c__Gammaproteobacteria.o__Betaproteobacteriales.f__Nitrosomonadaceae.g__IS_44	2.16658	-	-	-
k__Bacteria.p__Cyanobacteria.c__Melainabacteria.o__Gastranaerophilales.f__uncultured_bacterium_o_Gastranaerophilales	2.98709	-	-	-
k__Bacteria.p__Actinobacteria.c__uncultured_bacterium_p_Actinobacteria.o__uncultured_bacterium_p_Actinobacteria.f__uncultured_bacterium_p_Actinobacteria	2.19216	-	-	0.0173087
k__Bacteria.p__Firmicutes.c__Bacilli.o__Bacillales	4.11753	-	-	-
k__Bacteria.p__Patescibacteria.c__WS6_Dojkabacteria.o__uncultured_bacterium_c_WS6_Dojkabacteria.f__uncultured_bacterium_c_WS6_Dojkabacteria.g__uncultured_bacterium_c_WS6_Dojkabacteria	2.571	-	-	0.0412678
k__Bacteria.p__Bacteroidetes.c__Bacteroidia.o__Sphingobacteriales.f__env_OPS_17	2.3319	-	-	-
k__Bacteria.p__Chloroflexi.c__OLB14	2.33195	-	-	0.0340717
k__Bacteria.p__Chloroflexi.c__Anaerolineae.o__uncultured_bacterium_c_Anaerolineae.f__uncultured_bacterium_c_Anaerolineae	2.00442	-	-	-
k__Bacteria.p__Bacteroidetes.c__Bacteroidia.o__Chitinophagales.f__Chitinophagaceae.g__Dinghuibacter	2.42022	-	-	-
k__Bacteria.p__Firmicutes.c__Clostridia.o__Clostridiales.f__Lachnospiraceae.g__Lachnospira	3.70156	-	-	-
k__Bacteria.p__Fusobacteria.c__Fusobacteriia.o__Fusobacteriales.f__Fusobacteriaceae	3.97493	-	-	-
k__Bacteria.p__Actinobacteria.c__Nitriliruptoria.o__Nitriliruptorales.f__Nitriliruptoraceae.g__uncultured_bacterium_f_Nitriliruptoraceae	3.73553	-	-	-
k__Bacteria.p__Gemmatimonadetes.c__Gemmatimonadetes.o__Gemmatimonadales.f__Gemmatimonadaceae.g__uncultured_bacterium_f_Gemmatimonadaceae	3.60448	-	-	-
k__Bacteria.p__Proteobacteria.c__Gammaproteobacteria.o__Betaproteobacteriales.f__TRA3_20.g__uncultured_bacterium_f_TRA3_20	2.76558	-	-	-
k__Bacteria.p__Bacteroidetes.c__Bacteroidia.o__Bacteroidales.f__Bacteroidales_RF16_group	1.98473	-	-	-
k__Bacteria.p__Nitrospirae.c__Thermodesulfovibrionia.o__uncultured_bacterium_c_Thermodesulfovibrionia	2.72029	-	-	-
k__Bacteria.p__Firmicutes.c__Negativicutes.o__Selenomonadales.f__Veillonellaceae.g__Megasphaera	3.12779	-	-	-
k__Bacteria.p__Cyanobacteria.c__Melainabacteria.o__Gastranaerophilales.f__uncultured_bacterium_o_Gastranaerophilales.g__uncultured_bacterium_o_Gastranaerophilales	2.98709	-	-	-
k__Bacteria.p__Proteobacteria.c__Gammaproteobacteria.o__Pseudomonadales.f__Pseudomonadaceae.g__Pseudomonas	4.12809	-	-	-
k__Bacteria.p__Proteobacteria.c__Gammaproteobacteria.o__Xanthomonadales.f__uncultured_bacterium_o_Xanthomonadales.g__uncultured_bacterium_o_Xanthomonadales	2.09682	-	-	-
k__Bacteria.p__Proteobacteria.c__Gammaproteobacteria.o__Betaproteobacteriales.f__Burkholderiaceae.g__Parasutterella	3.30992	-	-	-
k__Bacteria.p__Gemmatimonadetes.c__BD2_11_terrestrial_group.o__uncultured_bacterium_c_BD2_11_terrestrial_group.f__uncultured_bacterium_c_BD2_11_terrestrial_group.g__uncultured_bacterium_c_BD2_11_terrestrial_group	1.99846	-	-	-
k__Bacteria.p__Spirochaetes.c__Spirochaetia.o__Brevinematales.f__Brevinemataceae.g__Brevinema	2.33653	-	-	-
k__Bacteria.p__Gemmatimonadetes.c__PAUC43f_marine_benthic_group.o__uncultured_bacterium_c_PAUC43f_marine_benthic_group.f__uncultured_bacterium_c_PAUC43f_marine_benthic_group	2.55508	-	-	0.0168208
k__Bacteria.p__Proteobacteria.c__Gammaproteobacteria.o__Vibrionales.f__Vibrionaceae.g__Photobacterium	3.48039	-	-	-
k__Bacteria.p__Fusobacteria.c__Fusobacteriia.o__Fusobacteriales.f__Fusobacteriaceae.g__Fusobacterium	3.87855	-	-	-
k__Bacteria.p__Proteobacteria.c__Gammaproteobacteria.o__Alteromonadales.f__Alteromonadaceae.g__Alteromonas	2.7208	-	-	-
k__Bacteria.p__Chloroflexi.c__TK10.o__bacterium_Ellin6543	2.01925	-	-	-
k__Bacteria.p__Actinobacteria.c__Actinobacteria.o__Micrococcales.f__Dermabacteraceae	2.61875	-	-	-
k__Bacteria.p__Chloroflexi.c__Anaerolineae.o__Anaerolineales.f__Anaerolineaceae	1.96164	-	-	0.0448949
k__Bacteria.p__Planctomycetes.c__Planctomycetacia.o__Isosphaerales.f__Isosphaeraceae.g__Aquisphaera	2.68697	-	-	-
k__Bacteria.p__Proteobacteria.c__Gammaproteobacteria.o__Betaproteobacteriales.f__Nitrosomonadaceae.g__uncultured_bacterium_f_Nitrosomonadaceae	2.40277	-	-	-
k__Bacteria.p__Chloroflexi.c__Anaerolineae.o__1_20.f__uncultured_bacterium_o_1_20.g__uncultured_bacterium_o_1_20	2.12866	-	-	0.00120637
k__Bacteria.p__Proteobacteria.c__Gammaproteobacteria.o__Betaproteobacteriales.f__Burkholderiaceae.g__Methylibium	2.09889	-	-	-
k__Bacteria.p__Proteobacteria.c__Deltaproteobacteria.o__RCP2_54.f__uncultured_bacterium_o_RCP2_54	2.39467	-	-	-
k__Bacteria.p__Firmicutes.c__Clostridia.o__Clostridiales.f__Ruminococcaceae.g__Ruminococcaceae_UCG_014	4.51377	-	-	-
k__Bacteria.p__Proteobacteria.c__Gammaproteobacteria.o__Pseudomonadales.f__Pseudomonadaceae	4.12809	-	-	-
k__Bacteria.p__Firmicutes.c__Clostridia.o__Clostridiales.f__Ruminococcaceae.g__Ruminococcaceae_UCG_013	3.20468	-	-	-
k__Bacteria.p__Firmicutes.c__Clostridia.o__Clostridiales.f__Ruminococcaceae.g__Ruminococcaceae_UCG_010	2.64518	-	-	-
k__Bacteria.p__Actinobacteria.c__Actinobacteria.o__Micrococcales.f__Microbacteriaceae	3.51953	-	-	-
k__Bacteria.p__Proteobacteria.c__Gammaproteobacteria.o__Pasteurellales.f__Pasteurellaceae	3.60817	-	-	-
k__Bacteria.p__Dadabacteria.c__Dadabacteriia.o__Dadabacteriales.f__uncultured_bacterium_o_Dadabacteriales	2.48909	-	-	-
k__Bacteria.p__Proteobacteria.c__Deltaproteobacteria.o__Desulfobacterales.f__Desulfobacteraceae	2.51545	-	-	-
k__Bacteria.p__Proteobacteria.c__Gammaproteobacteria.o__uncultured_bacterium_c_Gammaproteobacteria.f__uncultured_bacterium_c_Gammaproteobacteria	3.86688	-	-	-
k__Bacteria.p__Proteobacteria.c__Gammaproteobacteria.o__KF_JG30_C25.f__uncultured_bacterium_o_KF_JG30_C25.g__uncultured_bacterium_o_KF_JG30_C25	2.82152	-	-	-
k__Bacteria.p__Bacteroidetes.c__Bacteroidia.o__Bacteroidales.f__Dysgonomonadaceae.g__uncultured_bacterium_f_Dysgonomonadaceae	2.84956	-	-	-
k__Bacteria.p__Proteobacteria.c__Alphaproteobacteria.o__Micropepsales.f__Micropepsaceae	3.43956	-	-	-
k__Bacteria.p__Proteobacteria.c__Gammaproteobacteria.o__Acidithiobacillales	2.02986	-	-	-
k__Bacteria.p__Proteobacteria.c__Alphaproteobacteria.o__Rhizobiales.f__Pleomorphomonadaceae.g__uncultured_bacterium_f_Pleomorphomonadaceae	2.31637	-	-	-
k__Bacteria.p__Firmicutes.c__Bacilli.o__Lactobacillales.f__Enterococcaceae.g__Enterococcus	3.86365	-	-	-
k__Bacteria.p__Actinobacteria.c__Actinobacteria.o__Micrococcales.f__Micrococcaceae.g__Glutamicibacter	2.52085	-	-	-
k__Bacteria.p__Actinobacteria.c__Actinobacteria.o__Actinomycetales	3.20053	-	-	-
k__Bacteria.p__Spirochaetes.c__Spirochaetia.o__Brevinematales	2.33653	-	-	-
