# Supplementary material for: Integrating microbiome and metabolome revealed microbe-metabolism interactions in the stomach of patients with different severity of peptic ulcer disease
Source: Front Immunol. 2023 Mar 9;14:1134369. doi: 10.3389/fimmu.2023.1134369 (PMC10034094; doi:10.3389/fimmu.2023.1134369)
Supplement: Supplementary file 8 [file Table_4.xlsx]

## Sheet: Sheet1
#ID	name	ME1	ME2	ME3	ME4	ME5	ME6	PUD1	PUD2	PUD3	ME7	PUD4	PUD5	PUD6	PUD7	PUD8	ME8	ME9	ME10	ME11	ME12	ME13	ME14	ME15	ME16	ME17	ME18	ME19	ME20	ME21	ME22	ME23	ME24	HC1	HC2	HC3	HC4	HC5	HC6	HC7	HC8	HC9	HC10	HC11	HC12	HC13	HC14	HC15	HC16
pos_10	Oxazaphosphorine	16.9519	-1390.1	741.873	610.571	1874.08	1006.54	1508.19	582.842	1623.92	1439.64	3401.02	1624.68	1888.3	2285.36	2169.66	2080.59	1376.7	1526.92	916.107	1201.44	1686.49	2009.71	798.686	1918.68	2587.02	1691.55	-230.03	1938.99	1123.04	-478.419	1865.26	1444.6	693.188	2628.71	1629.67	1800.57	969.829	1160.25	888.019	1154.67	1931.79	1645.44	-5459.69	1589.04	1802.49	804.438	25.6902	1384.97
pos_1002	ISOVALERYLUREA	0.346678	-81.0646	0	13.0891	18.016	3.83932	16.9348	0	27.3595	11.5536	21.5244	1.86114	69.8431	24.5889	5.85997	7.06962	6.3927	40.9871	6.13912	5.66559	1.28568	20.4128	23.6726	5.28043	0.868724	1.96172	-2.76041	1.70782	3.73819	-0.76365	0	13.1156	2.60423	3.97411	1.55119	0.635708	19.3232	1.2908	4.16514	21.5126	15.9838	7.88955	-22.9893	0.0129307	9.50598	0.923966	0.37844	6.63705
pos_1003	2-Diethylaminoethanol	0	0	0	0	0	0	0	0	0	0	0	5.12228	0	0	0	0	0	0	0	2.19356	0	0	0	0	0	89.9961	0	0	5.10656	0	0	0	0.921121	0	0	0	1.13459	2.27704	0	0	0	0	0	256.357	0	2.28391	0	0
pos_10066	Polypodoside A	18.1076	-1546.26	129.558	65.5087	2728.75	222.444	1199.36	385.119	207.812	680.779	1082.97	1047.98	512.472	123.566	1004.25	0	189.961	187.66	151.944	863.56	887.216	216.827	24.6879	825.065	501.65	1091.59	-127.649	291.964	1025.63	-252.284	1158.3	528.938	695.861	1863.74	1236.11	607.783	1222.91	691.117	346.658	918.842	269.589	757.277	-6538.91	1148.33	661.597	1044.08	7.98867	752.825
pos_10093	Araliasaponin IV	4.51776	-506.568	22.2593	0	592.297	11.4042	19.3862	22.6844	0	34.92	41.7587	66.3104	25.6208	0	56.4229	0	0	0	8.44019	127.116	172.38	0	0	107.423	51.8006	246.588	-14.0759	0	103.711	-30.6432	200.179	20.2949	106.031	123.703	114.695	36.6755	97.883	7.67568	30.9881	26.8608	5.89738	37.0316	-631.42	42.5236	6.24937	117.943	0.27714	68.7058
pos_10095	Salsoline-1-carboxylate	3.15814	-321.562	61.3915	77.718	282.819	88.7273	295.331	97.7349	239.956	135.622	478.029	206.988	333.506	281.681	146.24	228.345	202.083	71.7033	130.463	238.965	211.824	337.725	67.3797	227.567	295.803	312.195	-39.4122	163.184	97.782	-88.693	177.779	253.862	105.872	309.475	152.972	213.123	143.311	168.197	101.019	218.287	134.104	154.089	-555.827	170.296	509.613	57.4407	0.712382	277.517
pos_10097	6β-Naltrexol	0.106071	-3.16136	0.815769	39.301	26.2594	5.47144	0	41.6064	0	3.64115	82.6215	24.9672	108.012	0	10.0024	53.8176	253.763	273.486	33.5789	34.2896	64.3349	6.61278	48.2971	27.3646	16.2555	46.4778	0	9.77266	362.464	-35.7979	117.403	35.7721	27.7245	147.772	22.0932	79.2346	16.2797	25.3085	11.2672	4.63724	43.9228	13.7381	-409.588	86.644	43.9874	128.4	0.318885	86.5525
pos_101	N5-Acetylornithine	0.0503867	-1.95345	1.0204	1.50288	6.40773	4.35661	2.73373	0.353227	1.97974	2.61097	16.5362	25.874	5.16803	11.8563	6.40636	16.1816	7.53875	28.383	6.83965	27.2111	6.23051	8.23419	1.51154	12.8376	8.25864	3.66914	0	8.51081	68.4701	-0.36373	26.5822	17.5776	4.37638	28.1626	17.6476	2.54991	2.95052	7.53458	2.00858	2.85878	1.77704	5.99106	-66.4728	43.6546	14.9109	83.3759	0.596977	16.7102
pos_10116	PG(i-14:0/a-13:0)	0	0	0	0	0	2.96239	0	0	4.59562	0	1129.7	0	0	0	-0.44743	0	-26.0384	0	0	9.57534	0	0	62.3161	0	0	3.85769	0	0	14.7663	0	0	0.0142413	0	68.2573	0	0	7009.49	0	0	0	0	0	-39.2071	0	175.067	549.446	0	0
pos_10142	Methyl 4-pentenoate	0.0453207	-2.49642	1.15652	1.34156	2.74864	3.74781	2.48229	1.86574	2.89373	2.4698	93.0364	2.85561	1.772	3.84419	2.80725	4.85167	1.29861	2.85031	1.1035	7.39074	3.04463	4.65718	1.43582	6.78685	19.2694	21.4662	-0.417972	3.61144	6.5814	-0.518003	3.31093	2.73895	1.05937	9.026	4.82117	4.9283	249.723	3.00503	1.92833	0.88087	1.7648	2.80258	-6.14875	6.55011	10.0251	3.18177	0.0927707	2.45453
pos_10143	Floratheasaponin I	69.3731	-1372.06	42.2323	26.1474	690.627	21.2438	93.3625	34.4171	27.0534	36.3445	0	269.822	0	0	0	0	0	0	0	538.35	50.5499	32.5928	0	-3006.89	0	-1843.22	0	-97.3099	-8736.13	21.622	-2141.83	-1230.69	269.459	1181.78	216.69	0	180.262	231.26	17.9164	13.4087	0	66.014	-837.054	145.083	0	400.621	0	28.4186
pos_10145	Leucyl-Methionine	0.0787637	-1.7316	0.842507	3.93138	5.03119	6.51802	2.88333	6.13621	2.60791	1.83241	29.3166	16.2417	4.07332	0	3.53585	3.00674	12.4417	2.32912	0.194568	21.4176	13.9559	0.997652	0	13.1425	6.1412	21.1952	0	9.45845	67.796	-1.99359	41.7495	13.9965	12.5025	63.7543	4.22136	14.2423	1.83597	14.3271	3.1079	0.768373	2.72068	19.3359	-101.834	15.5663	5.52191	26.4501	0.0119697	21.1166
pos_10146	Phe-Pro-Ile	2.9168	-85.9257	28.1426	17.3491	41.5127	60.3377	34.6978	13.2474	56.6163	38.5213	353.014	56.261	65.6385	271.038	52.5957	64.4905	34.3227	29.5701	26.6746	65.7478	88.8003	76.8272	71.507	69.0778	76.6349	282.872	-23.3376	97.1136	144.764	-10.7255	76.5775	249.748	44.8539	111.422	58.3709	64.4013	36.2729	460.506	36.8702	70.5858	141.363	241.608	-262.091	60.2689	51.4478	42.6772	1.16817	47.3367
pos_1015	Lewis y Tetrasaccharide	2.48431	-224.05	52.6713	9.93491	109.468	71.4141	47.1317	38.9078	13.0084	35.0297	110.845	5.80001	62.3928	0	11.7323	33.5725	50.8491	618.309	27.5622	102.079	41.5481	50.8376	31.1295	8.94918	52.6404	159.493	-31.6744	31.5643	193.713	-14.0268	34.1563	0	24.7843	37.2952	6.90029	31.9168	205.393	35.6435	16.9832	80.1149	14.0827	20.9119	-67.0124	31.5504	52.829	16.118	0.272361	72.9256
pos_10156	PS(15:0/18:4(6Z,9Z,12Z,15Z))	3.13024	-110.962	19.2156	51.5102	18.3789	65.3304	10.2709	30.406	47.0408	1.01574	495.951	24.4731	32.5685	393.522	19.2537	120.01	94.7369	21.2676	54.9003	40.2873	74.6462	299.216	127.54	49.5231	56.0687	427.653	-46.2877	135.999	99.9036	-4.41352	35.3363	422.376	28.6149	34.4962	30.0215	8.13879	173.674	765.579	40.3999	70.1074	179.814	380.311	-90.2823	25.9119	21.4943	13.0013	0.790563	22.6293
pos_1016	Maltopentaose	16.1981	-1776.46	65.4869	81.7557	1046.37	55.7704	337.041	2604.13	96.5585	299.213	749.651	463.258	352.111	134.769	188.878	11.849	691.268	1360.68	343.95	378.815	532.716	1381.09	218.109	161.864	108.255	461.091	-85.8063	40.4489	255.365	-700.318	248.247	283.861	289.8	701.223	403.533	970.136	2447.86	1847.85	213.994	870.771	200.685	137.764	-734.645	611.344	1816.9	413.818	15.1131	2426.2
pos_10167	CDP-DG(18:1(12Z)-O(9S,10R)/i-22:0)	7.11781	-1193.65	0	0	469.799	0	915.937	26.5623	148.647	2793.78	91.3909	40.835	4992.75	518.144	44.0759	0	52.714	16.2444	5.75289	90.0893	3.57872	0	0	51.2867	0	1134.1	-5.26774	9.10392	177.533	-5.67486	62.4192	25.3824	75.7629	140.574	78.8437	0	362.669	17.2794	0	72.5211	762.435	29.9036	-331.396	114.356	10.136	184.047	0	42.5349
pos_10168	Arctiol	0	0	0	0	0	0.2545	0	0	0	0	0	1.84157	0	0	0	0	0	0	0	6.77128	0	0	0	3.27178	0.491527	0.205103	0	0	137.68	0	21.3792	0	0.488574	12.3128	1.36846	0.0191314	0	3.67086	0.0107999	0.0901574	0	0.402477	-4.44472	8.2689	1.64371	31.0958	0	2.16283
pos_1017	Amylopectin	1.72213	-100.432	1.55491	12.3897	158.28	2.90841	17.3682	355.191	8.93318	24.8585	180.036	108.205	55.1967	9.875	1.44825	0	96.0403	538.969	70.076	84.091	49.7608	305.506	39.6611	34.2942	0	42.2282	-10.7307	0	60.2474	-80.4376	73.4849	115.079	25.813	140.861	63.0544	139.011	402.653	347.719	18.7435	196.614	15.5366	4.77646	-90.2407	127.966	274.691	157.597	2.60217	383.419
pos_10194	Mpomeovt	10.7088	-752.474	27.9235	9.30112	944.744	254.125	328.442	90.1326	40.8728	171.995	206.484	766.537	45.7053	40.1774	714.483	0	33.8432	70.3331	8.86781	641.574	500.496	41.8768	0	637.766	366.927	392.044	-28.4566	191.673	234.986	-139.755	1521.55	168.247	676.1	1053.51	1125.71	370.743	282.606	88.1998	102.152	91.9556	93.8	639.316	-5729	555.24	72.211	909.125	5.05902	417.088
pos_10196	4-Hydroxy-3-methyl-2-(2-propynyl)-2-cyclopentene-1-one	1.25383	-49.7062	16.0832	63.1439	389.678	33.3896	459.151	77.2116	285.691	152.845	1408.27	318.889	598.659	294.819	218.62	156.688	339.124	202.213	169.822	853.472	333.162	342.284	79.7138	175.785	456.792	249.614	-20.6954	394.755	52.5488	-92.7173	140.641	440.476	77.7438	611.593	139.412	602.447	176.161	514.896	198.618	83.8498	160.166	214.291	-1000.38	239.888	929.014	72.0345	0.246125	399.903
pos_10197	N-lactoyl-phenylalanine	1.28287	-119.961	26.3408	51.0719	267.285	70.1187	282.208	47.2308	179.741	104.185	884.826	215.695	366.949	194.864	163.386	87.2244	212.533	144.807	118.39	538.505	178.009	194.944	58.2411	121.267	300.172	194.637	-17.8648	250.553	58.2612	-61.4506	132.285	262.938	44.2931	389.01	101.668	456.13	124.088	306.802	127.569	88.2046	98.3274	167.275	-554.451	161.313	511.692	55.269	0.585916	230.898
pos_10198	Ile-Leu-OH	0	-5.31388	0	1.70646	1.99684	0	3.01028	0	3.63001	0	6.71193	6.65729	2.57933	0	0	1.67446	0	0	0	16.0692	6.12953	0	0	8.5229	0	1.22484	0	12.4693	297.777	-2.18699	34.2126	23.8396	4.55712	52.8051	0	4.79173	0	3.84737	0.857268	0.533809	0	5.06436	-20.0843	22.1325	0	19.931	0.030746	1.46845
pos_10205	Bipindogulomethyloside	28.2305	-414.196	250.537	63.7773	3990.37	419.502	1117.94	652.181	214.999	162.947	2581.69	685.047	202.637	1114.92	1266.58	547.441	641.001	1418.27	190.971	833.539	3554.98	418.478	14.8299	2087.9	1807.01	671.559	-128.472	576.378	490.78	-484.608	542.623	672.477	2088.1	1471.91	897.437	2331.57	491.328	638.342	1622.12	432.413	392.798	1675.14	-4221.03	1013.24	1097.9	406.201	4.80885	1733.24
pos_1025	hydroxyisovaleroyl carnitine	0.173139	-2.30877	1.43873	11.6218	113.523	48.1513	39.1746	11.3164	26.4731	94.6272	268.204	158.863	74.9602	28.9519	69.878	14.731	13.7687	44.8699	30.7896	250.884	13.6865	137.775	12.4117	81.4541	51.2312	53.4263	-7.93758	66.8938	552.578	-5.24849	380.47	141.482	26.41	607.892	97.8872	16.8931	59.3514	43.9611	19.0642	23.9318	25.2482	29.8049	-385.754	212.67	55.3259	311.949	0.157315	38.8194
pos_10254	CDP-DG(PGJ2/i-20:0)	13.469	-645.382	205.256	16.5518	2690.73	45.8353	269.752	29.9844	77.3809	158.666	102.023	174.576	128.504	24.6322	131.874	0	42.0981	6.84509	25.6968	215.052	672.08	35.9998	6.30325	175.703	32.0032	275.58	-102.598	28.2539	330.245	-21.751	261.254	97.7291	299.563	204.305	357.882	53.9599	568.608	37.1153	254.008	134.18	0	27.4815	-1956.2	247.192	98.0649	396.994	0.789571	179.124
pos_10255	beta-Neoendorphin	3.51153	-267.733	0	0	777.917	19.3269	231.245	150.752	0	106.385	31.8127	233.16	0	0	78.8991	0	274.286	0	0	245.404	967.7	23.3748	0	51.7427	24.8734	638.562	-13.7964	20.0914	609.492	-309.031	153.419	56.6421	165.458	386.579	179.292	500.075	1156.49	96.2551	0	164.849	41.6805	106.514	-1934.44	278.922	97.5704	505.506	0.846519	760.564
pos_10260	Albendazole	0.597997	-4.81908	0	0	50.1297	0	3.49264	1.26529	4.08717	1.41242	42.014	2.27679	0.198635	0.805019	2.19198	0	0.947646	0.617617	13.9279	3.52181	1.77447	0.370215	0.158543	79.0352	25.2054	1.22484	-0.0361454	1.71303	0.192604	-0.350874	0	0.0327995	16.0953	25.78	0.826321	23.4661	5.79235	0.723747	3.76092	0.14	0	2.05831	-20.4338	0.564184	3.00353	0.798055	0	1.68333
pos_10261	6-Hydroxyazapropazone	0	0	0	0	0	0.890737	0	0	0	0.427525	0	0	4.05849	0	0	0	0	0	0	0	4.81533	0	0	2.26413	47.3848	42.6536	-4.73515	34.4577	142.085	-21.0242	117.136	80.6536	13.3731	123.37	53.3278	54.6737	20.7895	37.3007	10.9173	25.2926	8.35412	29.9552	-108.225	75.4959	87.1678	51.981	0.921654	69.987
pos_10262	2,9-Dimethyl-2,9-diazatricyclo[10.2.2.25,8]octadeca-5,7,12,14,15,17-hexaene-3,10-diol, 9CI	0.126839	0	0.416992	0	19.4848	0.618835	0	6.51236	0	1.01254	64.1642	20.5082	29.2241	0	64.1482	44.3831	61.0052	33.8163	9.58532	68.0766	112.824	0	0	3.75399	35.4263	42.2399	-2.12036	22.2223	79.8825	-84.1061	49.893	35.4242	19.9162	212.078	19.4356	128.364	69.8531	20.4426	85.5385	11.0556	120.064	26.1971	-181.996	69.4535	149.438	23.7871	0.328901	73.5933
pos_10288	Cilofungin	13.5531	-1881.08	71.9086	13.885	1395.32	67.604	253.461	198.629	164.141	234.461	234.289	344.677	211.735	16.9769	358.737	7.41336	63.1456	186.981	54.8821	371.566	427.848	64.8922	3.15342	224.369	169.774	818.837	-34.1612	32.1212	472.571	-160.647	452.775	172.527	316.019	535.559	358.688	94.5483	463.886	106.226	99.5883	214.498	94.7957	206.976	-2110.39	417.692	384.924	617.895	6.682	535.141
pos_10289	PIP(PGF1alpha/22:2(13Z,16Z))	37.8444	-1978.81	423.246	29.036	2490.12	116.262	852.014	461.489	137.495	284.426	564.141	1105.34	223.397	71.1878	4193.05	8.41045	260.41	44.6751	92.5825	721.173	941.998	406.719	1.84426	782.247	1053.15	1903.34	-59.4463	189.232	773.94	-752.118	1335.67	260.569	1695.73	1128.71	1577.08	272	975.959	260.251	704.809	941.807	374.117	1016.45	-5123.19	497.966	1020.42	1099.71	14.4353	1767.78
pos_10290	N1-(alpha-D-ribosyl)-5,6-dimethyl-benzimidazole	0.163927	-5.44777	0	0	6.84728	2.60288	4.50315	0	0	2.32564	23.9173	12.7982	1.97757	1.17377	0.78337	2.47733	1.09746	35.5422	10.2255	11.0244	3.14989	3.25499	0.324788	52.0914	39.6734	12.8224	0	3.79381	40.4482	-1.4954	4.97073	6.73606	7.73885	51.7634	10.5408	9.81899	4.46761	9.07685	4.61747	5.92568	6.0089	2.53593	-33.0063	14.7979	12.6958	7.24389	0.82673	6.99536
pos_10299	Saquinavir-NO	15.561	-1259.75	197.094	89.888	1544.97	260.763	628.984	290.487	203.354	438.321	1141.33	764.217	550.139	276.759	1462.88	31.408	223.769	247.761	161.891	622.759	740.674	371.815	42.6026	763.649	569.355	924.45	-96.4703	510.348	888.221	-237.874	993.49	575.053	593.291	1477.78	931.304	495.499	682.139	642.004	355.502	577.07	414.005	750.279	-3820.72	912.901	752.611	1189.78	7.78516	904.699
pos_1030	N-[(5-Hydroxy-2-pyridinyl)methyl]adenosine	4.40413	-232.715	57.8469	97.9365	1396.85	510.883	645.592	228.163	209.111	264.411	2280.18	1798.01	451.337	330.774	1178.16	90.9492	278.414	529.814	292.876	1481.8	526.654	584.724	15.7983	1498.41	1131.57	462.318	-87.091	1019.58	2735.62	-174.449	1962.92	1544.38	677.649	2983.88	1448.59	738.09	486.889	1198.37	353.633	643.133	233.703	1027.42	-6649.49	1367.42	842.494	1111.79	6.96197	1101.75
pos_1031	Dolichyl b-D-glucosyl phosphate	5.70537	-415.977	16.4796	29.6227	354.229	72.1825	319.767	109.922	217.295	158.629	259.372	204.194	194.222	110.824	175.078	268.153	161.906	43.6272	37.3038	182.543	165.933	133.064	25.4693	154.258	147.239	354.638	-10.8708	117.531	440.238	-86.1054	212.133	139.359	158.026	290.976	83.3244	181.723	82.2916	154.7	87.9213	34.5458	266.041	238.035	-990.586	148.478	125.204	73.9132	0.245585	234.603
pos_1035	Pgg-glucan	18.2076	-1362.83	63.0131	35.9895	1113.82	31.8703	50.7085	3673.32	93.5374	20.4625	529.469	492.465	66.1297	39.1007	237.242	0	211.23	1387	179.095	273.927	395.929	709.686	89.3814	79.7829	53.0289	406.102	-55.3042	17.2199	91.4506	-798.309	172.519	176.259	220.74	668.902	290.341	839.265	2231.66	1391.85	190.555	1039.23	41.4781	52.2658	-1053.18	556.601	1025.51	183.065	16.0288	2053.69
pos_10356	Pro Ser Leu Gly	1.21082	-49.5221	6.82109	8.67364	32.1847	29.1686	24.2462	6.93155	31.8652	25.2491	95.5865	60.1768	54.6032	74.6864	62.4071	41.874	14.914	22.6305	13.7025	55.1669	55.8201	32.364	24.0079	48.266	59.2821	102.504	-9.22508	71.1283	234.028	-21.4591	94.7491	89.3173	31.1399	172.713	35.2756	42.6726	26.3709	132.337	28.2315	56.6152	99.5134	93.8371	-243.364	64.0701	38.3468	63.5672	0.652285	46.963
pos_1036	(2r)-1,1,1-Trifluoro-2-{4-[(2s)-2-{[(3s)-3-Methylmorpholin-4-Yl]methyl}-4-(Thiophen-2-Ylsulfonyl)piperazin-1-Yl]phenyl}propan-2-Ol	5.10667	0	0	0	20.4749	0	0	737.55	0	0	0	0	0	0	0	0	0	273.773	8.53384	26.9092	18.3442	58.6139	0	0	0	8.06512	0	0	1.64647	-29.6212	2.35578	5.39823	0	14.4881	0	46.6859	494.318	286.49	0	794.924	0	0	0	13.6999	63.9756	43.2334	1.37713	147.639
pos_1037	D-Pipecolic acid	2.95514	-184.45	45.2232	53.4953	306.321	154.707	233.458	86.4719	200.474	149.433	592.393	344.785	244.777	171.766	294.111	196.027	160.915	187.106	94.8353	352.469	229.115	247.426	49.2088	383.453	342.257	266.945	-24.6087	262.058	955.409	-77.3384	463.55	351.346	162.07	775.8	292.815	234.715	119.155	211.313	100.572	104.494	171.021	251.12	-1254.15	337.157	305.672	617.655	2.3612	271.549
pos_10372	Rhizoxin	25.906	-1316.95	266.546	93.3426	3292.83	802.851	1199.72	578.712	304.908	572.443	2636.61	1812.96	895.676	562.297	2216.57	280.041	626.327	756.841	235.713	1794.83	2058.21	665.879	54.6057	2292.57	1624.92	1128.5	-153.382	1588.4	2011.39	-485.437	2267.5	2278.88	2390.53	5166.48	5173.14	1604.85	895.338	1985.12	940.406	976.008	518.631	2003.63	-16325.3	3562.58	1166.11	2228.57	25.3772	1897.05
pos_10391	PS(15:0/20:3(8Z,11Z,14Z)-2OH(5,6))	38.762	-3962.81	385.998	220.14	4340.95	566.498	1769.83	570.145	603.426	1569.94	3262.62	2165.9	1288.29	555.929	2615.9	227.503	724.636	399.759	286.877	1625.32	2046.44	868.489	218.448	1683.36	1181.73	2173.37	-229.106	959.748	1863.37	-556.667	2046.86	1208.15	1212.34	3061.46	1712.32	1158.76	1726.05	1440.77	993.996	971.644	871.496	2077.66	-9947.37	2138.11	1555.48	1743.14	14.3579	1888.44
pos_10406	CDP-DG(i-22:0/PGE1)	1.51031	-186.34	2.57189	6.31821	346.832	89.0682	58.5821	39.5342	0	23.694	385.899	644.64	4.26087	0	138.499	0	5.86466	0	0	600.312	87.7049	0	0	379.842	66.3776	49.417	-2.52758	142.358	215.249	-18.6371	563.49	277.351	259.091	834.464	427.372	29.8651	191.61	47.5292	27.066	33.774	0	265.362	-2713.93	431.092	28.8322	369.113	1.02772	185.974
pos_10407	Ecgonine Ethyl Ester	0	0	0	1.15896	0	0	7.61469	0	0	0	0	0	0	0	0	6.34872	0	0	0	0	0	0	0	0	-1538.83	-643.597	106.24	952.166	530.651	-161.107	508.029	205.755	0	51.2743	67.6515	57.0363	80.7981	107.442	56.6016	69.768	21.3861	60.2277	-263.318	77.8375	97.5914	17.8689	0.822585	63.4287
pos_10408	Celgosivir	0.512369	-25.2403	6.71879	6.50349	33.4886	21.5605	29.4463	10.7809	26.867	7.12644	114.142	29.6511	23.975	15.6227	23.0531	27.3044	9.13157	33.7165	3.80743	32.9174	12.6796	18.0291	5.73993	19.5938	1062.01	709.148	-111.224	579.993	580.681	-244.689	959.737	687.239	159.896	1341.92	855.184	688.398	461.856	588.659	386.384	557.995	508.653	688.043	-2403.65	688.243	818.994	252.011	9.61227	637.725
pos_10409	(Z)-1-Methyl-2-(tridec-8-en-1-yl)quinolin-4(1H)-one	98.1389	-6960.66	2407.78	1750.5	4957.65	2656.86	3940.14	1526.42	4423.37	3584.56	12685.6	3992.26	5000.75	5943.71	5731.5	6044.12	3551.74	3736.92	2449.12	2753.86	3623.07	4721.46	1339.27	3510.94	4390.11	2739.39	-465.079	3346.86	1772.11	-955.941	3409.58	2622.04	1610.73	6444.67	3513.79	4329.67	2594.93	2828.92	2245.06	3049.1	5539.51	4441.92	-15352	4012.57	5256.64	1797.63	66.985	4153.34
pos_10459	Pglu-Leu-Thr-Phe-Thr-Ser-Ser-Trp-GlyNH2	13.4466	-1370.17	102.717	59.2618	1878.77	108.215	728.075	186.321	86.2914	334.336	512.518	670.481	310.177	36.8572	930.635	0	94.2459	104.8	112.57	568.611	949.136	290.686	11.6692	597.439	333.906	641.454	-88.2672	148.279	589.077	-209.927	711.32	245.373	600.353	756.385	950.706	423.889	690.361	289.758	275.259	300.192	133.466	544.634	-5588.39	730.663	454.439	664.657	5.94285	729.905
pos_1047	Leu His	0.35077	-8.28662	0	2.34266	59.3383	46.3201	68.8846	9.40345	35.1867	4.53022	180.194	150.194	79.8867	28.1489	27.8365	19.2725	38.5141	60.2112	8.82973	141.476	23.5201	15.9197	10.9942	123.246	95.4997	40.168	-1.8569	97.167	1111.29	-5.52745	254.229	136.825	48.9356	393.391	124.435	59.731	21.3481	90.7311	12.557	29.8283	0	61.3806	-568.717	197.059	125.237	652.61	1.42454	50.88
pos_10476	Oxytocin	15.5265	-1396.27	74.4	165.045	1747.09	295.391	666.156	515.679	88.183	362.419	900.821	792.036	368.461	39.3565	2272.95	42.511	266.937	158.579	491.242	833.823	1132.09	1029.87	59.7079	951.808	389.601	947.701	-88.88	408.225	942.019	-448.02	1091.21	456.888	592.221	1687.89	922.209	290.238	1230.44	620.03	216.516	378.623	322.388	524.1	-4636.36	914.545	597.546	963.112	7.0026	1268.82
pos_1051	n6-phenylisopropyladenosine	4.79916	-84.0775	44.8925	25.3385	581.879	136.976	234.115	147.501	105.795	83.5299	764.169	517.046	160.515	89.3259	479.523	69.3544	150.483	292.66	37.0381	559.936	289.979	141.822	10.2963	558.126	530.126	325.807	-23.6239	332.917	670.031	-73.7933	685.983	467.309	245.46	870.564	597.959	289.302	167.588	241.095	118.527	132.034	102.013	327.004	-2144.78	422.032	177.759	411.902	3.56037	392.242
pos_10512	Cyclosquamosin F	20.3548	-1707.53	187.772	129.735	2412.66	283.189	1009.86	348.4	225.515	624.028	1359.74	1403.21	664.392	166.28	1321.7	6.95432	332.368	316.048	151.826	759.104	1031.95	524.078	59.1198	1029.9	668.499	1093.15	-118.331	671.007	1147.73	-296.904	1017.14	643.244	596.653	1496.04	986.241	673.101	1061.46	534.932	448.618	452.974	582.321	957.985	-6219.56	1242.21	836.15	909.095	8.46563	1159.92
pos_1052	20a,20b-Dihomo-9-oxo-11R,15S-dihydroxy-5Z,13E-prostadienoic acid	8.23375	-293.943	48.4801	66.1752	1316.6	555.332	725.016	316.133	272.454	86.4685	1888.22	1560.44	294.808	668.159	810.634	215.243	413.564	720.853	226.62	1516.5	631.177	668.201	6.87853	1270.49	912.12	404.136	-54.2162	885.123	3370.85	-208.352	1877.1	1191.97	663.642	2961.67	1067.41	838.006	213.933	761.312	286.633	374.022	190.82	886.229	-5430.22	1398.35	564.624	1139.49	4.25495	1020.47
pos_1053	Lucuminamide	0	0	0	0	0	0	0	11.7834	0	0	711.341	-284.941	0	0	-237.049	0	0	0	0	38.5681	0	68.9165	0	0.0325752	18.8227	0	0	0	810.872	0	18.2879	16.2256	0	629.752	595.624	31.3542	138.368	246.506	0	278.351	0	0	-5224.71	-1545.1	-133.187	-3836.14	-29.1995	-12.942
pos_10533	(1xi,3xi)-1,2,3,4-Tetrahydro-1-methyl-beta-carboline-3-carboxylic acid	0.147844	-8.11986	0	7.71723	61.209	1.34342	72.4058	13.2795	38.3608	26.5281	226.775	70.1962	93.8255	52.4178	40.5389	20.1453	56.9193	16.5453	24.6011	164.366	58.4653	45.0501	8.25894	29.7707	77.1095	33.4224	-2.93263	71.3895	6.3993	-13.5984	27.0738	91.0533	17.3415	102.373	22.175	92.6531	25.0561	100.481	32.5338	16.3538	16.0522	49.117	-249.702	46.9339	132.523	13.9946	0	81.514
pos_1054	o-O-glucuronide rosiglitazone	0.367521	0	0	0	0	0	1.1346	124.018	0	0	1.42851	16.685	0	0	0	0	0	248.404	0	10.3272	39.3231	0	0	-79.9925	-46.2302	-303.332	0	-1.52976	-6387.79	0	-18.7642	-256.458	4.11002	56.2759	18.3971	25.1968	54.2004	168.646	0	63.3296	0	2.66244	-79.7523	32.7937	34.8248	187.222	0.506045	107.402
pos_10545	CDP-DG(i-15:0/22:6(5Z,8E,10Z,13Z,15E,19Z)-2OH(7S, 17S))	24.7643	-1437.84	101.207	0	1424.8	14.8779	191.144	98.2305	19.6298	128.464	182.514	99.2083	80.1141	0	295.955	0	8.0358	9.48018	17.3489	179.728	125.789	58.6335	0	90.1092	23.4324	313.708	-36.1128	33.8887	301.35	-32.9133	373.045	56.2342	325.931	278.954	434.952	51.64	356.464	63.5075	48.7705	54.6074	23.0761	55.8168	-1751.03	94.1257	67.3603	290.208	20.1868	180.265
pos_10548	Cysteinyl-Arginine	0.317867	-3.36281	1.61638	15.3432	99.818	8.12875	101.356	18.1011	60.5877	33.7499	293.225	83.7094	114.563	60.2875	51.3827	31.484	61.2781	78.3906	33.9987	189.974	71.3861	69.7975	9.92701	43.6727	142.101	46.856	-3.93864	99.6536	28.7641	-22.2731	33.9887	127.41	22.2912	175.06	39.278	144.825	34.0684	117.783	49.3826	20.9271	56.1545	57.5167	-260.055	55.9304	166.105	13.539	0.194138	90.4597
pos_1055	Rotenone	2.42787	-118.279	14.3943	7.08923	186.65	9.67108	2.33955	536.859	19.767	32.8515	150.964	153.146	70.3737	20.5114	12.5284	0	103.12	640.434	51.0608	100.392	45.2599	224.39	34.7153	41.9156	6.77233	82.4341	-10.3803	0	122.753	-110.977	69.769	117.116	22.3308	193.084	93.6144	198.467	471.952	446.518	32.2552	318.88	9.15047	0	-253.755	165.548	276.174	153.98	3.47025	376.286
pos_10550	Pro Ile Trp	0.77075	-2.68692	1.77849	1.08462	27.3712	25.6316	11.2694	3.52904	2.22185	1.1769	244.049	94.4358	26.9222	49.0972	21.9049	13.5692	5.05706	10.3067	1.83408	118.376	5.21832	7.98409	11.928	86.7374	46.4733	72.3465	-13.2021	102.268	423.344	-7.11472	240.023	238.046	36.9266	259.792	8.83638	25.9718	10.1261	133.725	9.88242	66.9006	18.3031	88.7386	-318.461	131.022	31.6898	161.072	0.0969258	28.5236
pos_1056	Celloheptaose	10.9898	-1498.26	18.3027	2.07132	691.907	0	19.4048	2144.02	168.518	50.4027	108.198	295.124	166.739	20.016	44.8572	0	168.213	1514.75	104.855	146.26	7.51768	367.533	14.837	27.4106	8.0417	785.192	-6.38893	0	89.1049	-403.613	132.224	74.7719	64.429	490.26	157.02	386.726	1756.54	663.579	12.3894	1286.57	85.7301	0	-562.163	440.367	257.115	276.094	15.5945	717.759
pos_1057	Histidinal	0.477456	-31.3754	7.3102	0.24935	25.9126	2.20337	41.6894	22.4963	13.4211	0	85.0777	26.2776	3.96305	5.19638	15.3767	4.92766	18.5663	54.9709	1.88657	42.0682	28.8534	0	0	14.4072	35.5928	26.8638	-0.301538	15.9875	16.7385	-11.3583	26.9323	11.6942	23.4709	66.9689	20.3484	65.8179	6.71293	23.8195	7.46932	7.55562	23.5309	42.1472	-48.1092	20.4765	32.77	42.4889	0.239528	28.072
pos_10576	PS(14:1(9Z)/20:5(7Z,9Z,11E,13E,17Z)-3OH(5,6,15))	26.2909	-2429.27	338.773	48.6517	3116.33	375.166	978.189	404.571	210.035	997.998	1546.57	1223.05	547.528	218.298	1254.5	0	230.68	128.155	252.815	977.431	1345.49	344.395	39.3474	985.785	690.989	1142.24	-366.831	510.896	1057	-278.894	1310.6	1126.18	768.869	1888.43	1212.54	578.691	1119.19	627.798	396.222	946.361	382.688	885.9	-5993.52	1322.87	977.388	1139.33	9.46885	1066.67
pos_10583	(2S,3R)-2-Acetamido-3-hydroxy-4-methylpentanoate	27.6542	-2231.25	253.08	64.1293	3489.12	296.201	1064.52	324.25	257.081	680.639	1335.9	986.725	597.572	34.9314	1037.86	0	165.506	304.377	194.889	1345.68	1614.85	408.01	29.1	1018.74	590.936	1718.42	-159.051	367.148	1075.73	-296.869	1527.09	687.736	981.006	2000.23	1278.12	506.577	1420.82	556.015	535.901	486.173	184.936	803.786	-7002.81	1279.53	736.556	1489.22	11.3745	1081.75
pos_10603	(Deamino-Cys1,Val4,D-Arg8)-Vasopressin	54.1274	-3360.41	1377.24	76.2214	11250.1	41.664	1675.29	552.97	90.8851	504.247	170.446	838.772	377.556	65.4059	2178.19	0	144.605	83.5706	371.304	405.788	1551.76	249.335	42.731	790.741	422.418	1197.06	-768.807	126.508	425.288	-397.512	583.536	186.435	1938.17	811.198	2309.08	282.513	1559.4	210.603	1000.37	1027.64	178.587	821.557	-5510.38	723.704	790.779	956.834	10.1358	1339.98
pos_10604	PIP(6 keto-PGF1alpha/16:1(9Z))	4.21263	-355.543	26.4102	0	593.181	21.1061	158.946	70.09	37.1232	63.257	101.375	52.8686	118.738	0	49.5428	0	4.96321	25.1797	0	58.7798	77.3535	0	2.01972	36.9844	25.0507	197.619	-12.7861	20.2024	162.129	-30.1119	141.411	45.1495	118.237	317.219	122.018	19.337	288.097	67.5997	48.2145	123.166	66.0736	44.2513	-1214.39	223.904	52.2551	324.267	1.48119	90.1243
pos_10636	6,7-Dihydro-7-hydroxyciguatoxin	1.72214	-220.234	6.49967	0	413.351	111.6	28.3646	9.54732	0	9.2508	65.2781	232.572	15.3937	0	25.923	0	0	0	0	151.528	32.224	0	0	288.839	53.26	11.215	-4.33311	328.542	84.6297	-1.782	887.598	143.324	157.904	768.803	261.821	10.127	30.6301	24.5777	3.37689	6.93559	4.24065	188.034	-2409	204.666	0	566.929	0.276858	0
pos_10645	Cyclosquamosin A	16.5516	-1380.76	223.159	38.8421	1794.8	575.648	793.442	334.409	202.077	450.414	1858.43	1168.26	579.332	148.792	1446.51	221.562	316.528	345.365	105.112	1070.97	1448.19	272.897	9.47837	944.222	715.827	1047.43	-74.6743	553.272	1404.98	-286.961	1312.36	694.984	824.409	2559.85	1126.54	683.041	665.278	664.471	602.653	426.638	271.703	980.731	-5683.56	1423.51	975.159	1415.92	6.55156	1001.74
pos_1066	Dehydromonocrotaline	3.92579	-217.289	52.1775	95.592	585.602	258.936	334.318	230.722	246.932	264.578	1264.63	695.411	516.182	445.178	423.127	385.215	306.753	404.011	231.843	724.802	411.048	884.554	66.5111	751.511	539.881	372.056	-56.2253	479.446	1547.02	-124.038	827.024	611.871	311.452	1513.5	511.479	588.548	304.442	559.342	174.262	290.679	258.038	408.648	-2438.85	622.353	682.692	746.307	4.01836	686.216
pos_10666	Vapreotide	3.84309	-215.462	86.52	0	726.516	0	57.4681	18.386	0	5.90278	10.935	43.7899	0	0	24.9681	0	0	0	0	27.0638	2109.48	32.5585	0	60.6919	58.4217	420.719	-36.0791	0	186.964	-7.49158	34.5335	5.45213	94.2956	40.0169	25.5729	11.5045	282.9	0	137.385	0	0	0	-373.17	107.183	0	78.4178	0	73.0511
pos_10693	(E)-2-Methyl-2-buten-1-ol O-beta-D-Glucopyranoside	0.126994	-10.317	2.36319	2.47266	24.7819	9.8411	18.7347	5.62379	4.89576	21.7612	774.34	21.5674	19.7103	10.0875	16.9769	6.25513	6.87735	13.631	4.37823	26.8718	8.54314	16.6852	2.7071	21.2922	19.2399	12.7038	-1.3901	29.2355	30.0325	-4.48131	19.8157	22.1391	13.2098	48.2817	17.4504	11.8365	9.84396	19.8079	9.89662	9.44044	13.4894	17.2328	-200.358	27.0646	18.3443	30.294	0.275756	22.166
pos_10694	Piribedil	18.4016	-1160.52	295.989	100.871	288.052	198.236	251.009	101.965	241.96	191.363	1920.46	259.336	329.619	371.101	365.506	347.184	251.311	304.485	185.855	245.949	314.212	457.944	122.853	303.401	740.647	380.811	-44.0511	304.972	298.467	-85.1338	322.354	176.321	131.611	635.799	247.183	292.142	159.659	203.935	136.403	178.209	324.123	177.341	-1022.21	250.376	400.588	150.719	2.8653	234.626
pos_10695	DL-Valine-4-antipyrineamide	2.80334	-172.115	76.5463	24.5896	44.9048	50.6724	63.668	23.6666	58.3711	39.2314	481.277	57.0947	75.437	82.2657	94.0447	107.033	62.4513	55.7986	42.2393	53.9884	55.9677	125.927	32.6278	81.7316	221.403	81.6253	-9.98802	96.1535	102.458	-18.0113	76.736	39.8533	26.4301	131.004	38.2505	56.2015	27.3734	39.7207	25.4459	30.9235	90.0436	42.3137	-231.015	42.3227	61.1745	39.9852	0.380646	71.2997
pos_10700	3-Sulfodeoxycholic acid	2.26942	-189.883	10.1283	5.97918	198.67	123.153	119.094	67.7338	20.8883	57.6332	433.35	220.087	130.547	25.9849	135.046	40.2574	76.368	36.2491	24.7458	267.643	167.359	12.4621	7.72815	233.963	118.722	147.146	-17.796	148.378	482.62	-58.0093	331.386	257.002	172.15	803.694	202.022	122.067	127.105	183.09	41.9401	72.9312	48.5779	190.38	-1203.09	325.984	117.832	508.846	0.738228	235.593
pos_10733	CDP-DG(a-15:0/20:4(5Z,8Z,11Z,14Z)-OH(20))	12.1461	-325.041	14.7643	3.5852	382.982	38.6064	177.61	126.753	9.54057	73.1488	220.822	589.953	100.092	123.492	756.795	0	2.42781	11.4043	48.1976	340.229	128.848	210.659	2.76297	173.588	321.672	272.214	-17.1102	96.3475	37.0336	-80.2861	292.965	108.546	217.082	373.393	232.302	133.115	173.597	79.5626	39.7735	136.773	94.4497	507.492	-1513.76	108.373	334.619	85.4427	3.66407	582.006
pos_10748	CDP-DG(i-17:0/18:3(10,12,15)-OH(9))	24.3034	-1754.81	174.329	17.4318	2575.35	71.3959	462.8	168.2	35.1818	182.501	200.608	453.706	27.0352	11.3733	491.911	0	78.0515	60.9995	48.6766	631.485	1227.03	307.997	0	580.679	207.237	590.016	-232.186	62.5923	427.952	-169.291	608.344	205.219	561.59	706.652	617.863	236.752	621.582	155.734	237.772	464.129	54.2976	338.22	-4028.56	447.076	329.551	870.723	5.08958	828.941
pos_1075	Sucrose monolaurate	0	0	0	0	67.6441	50.5772	0	0	0	0	436.848	588.322	0	0	9.12025	0	3.2093	20.5128	0	352.693	0	0	0	237.609	21.5377	2.69809	0	89.5752	885.706	0	465.318	345.644	83.9832	817.225	341.921	36.3497	0	435.578	6.36548	24.6373	0	41.3023	-1306.6	390.707	4.52326	388.556	0.10383	56.2602
pos_10752	Heptanoylcarnitine	0.638725	-80.9259	26.4205	19.2382	72.5428	31.9263	48.2234	16.7284	46.3722	45.0154	110.099	49.4139	76.4889	67.6398	67.6362	54.0065	56.4832	37.663	23.5144	44.0259	46.2873	79.1604	17.8874	55.4897	44.6325	87.8061	-9.07566	43.8488	49.2236	-16.4558	37.5052	56.6267	28.6801	75.051	49.807	55.3049	36.0797	33.0299	27.6582	52.3921	54.5285	54.994	-226.363	45.5725	73.3927	27.2586	0.660171	59.0027
pos_10757	Tyr-ile-gly-ser-arg	12.1125	-973.202	80.856	47.2434	1251.4	403.918	580.02	187.88	84.0878	786.954	1284.5	1355.66	768.841	223.387	864.18	38.8609	230.979	149.477	115.026	988.904	756.623	293.184	9.10337	970.097	661.567	645.605	-59.8852	638.045	1496.43	-226.485	2238.39	700.97	726.787	3381.89	1450.88	489.638	541.7	700.401	294.965	474.673	270.678	903.756	-6340.79	1528.13	614.961	3177.64	7.97584	884.54
pos_10769	Pengitoxin	7.101	-346.657	19.5012	0	475.307	59.8635	66.277	40.0305	5.49947	52.2391	138.178	343.691	62.1106	0	171.848	0	21.9374	31.5199	11.3932	215.082	184.974	48.8211	0	241.833	101.103	224.016	-34.8222	175.105	314.658	-59.1241	545.961	299.762	190.33	357.336	196.44	41.935	119.463	116.469	45.1662	51.7404	20.3211	129.539	-1292.06	262.029	119.205	266.272	1.36504	206.421
pos_10774	Isoleucylhydroxyproline	2.02431	-156.322	7.50957	8.37155	158.509	31.0083	73.4734	91.6012	253.404	24.7187	347.72	104.324	135.536	68.9053	153.473	155.939	197.54	77.2238	39.2617	123.116	201.332	152.775	11.8961	140.59	120.8	174.114	-10.4254	82.1983	309.926	-57.5383	135.47	134.302	89.1013	330.671	63.9171	144.459	116.926	400.096	26.9041	74.8213	160.446	65.8529	-598.862	244.658	253.345	159.433	0.236481	1245.3
pos_10779	Dihydroroseoside	1.40024	-33.8786	2.8347	2.85082	30.4888	40.5807	7.63124	0	21.7478	4.26419	199.222	40.7436	22.3027	94.4061	7.80538	18.672	2.08259	6.19591	6.4034	32.7984	27.3584	15.5698	39.5407	63.0617	21.3927	175.655	-19.002	56.895	121.426	-3.8527	64.3892	214.515	40.246	63.0342	46.1598	4.62757	24.4417	289.626	13.6421	45.528	59.1652	161.783	-326.311	45.8611	20.9721	27.9289	0.332436	19.5594
pos_1080	5-(1-Pyrrolidinylmethyl)-2-furanmethanol	0.0615311	-4.58075	0	0	11.6499	11.0975	3.85846	1.54839	3.20633	0	40.766	35.9214	3.91261	0	3.04928	0	1.03795	25.5053	0	24.568	2.55441	0	0	16.6969	11.0093	5.80242	0	23.0685	68.704	-0.333956	58.5741	38.3748	12.5061	103.027	37.4665	5.89267	0.935634	25.3708	1.1747	12.5284	0	16.4271	-171.487	32.7262	4.65307	39.8681	0.243142	5.69949
pos_10812	Vinleucinol	13.3151	-1075.45	149.17	37.0941	1472.78	79.0626	445.031	158.368	124.999	274.183	451.401	357.698	192.372	32.8218	371.497	0	66.7234	70.1641	44.2783	251.242	372.687	66.8301	2.4081	439.725	244.594	903.02	-75.6545	190.57	591.024	-164.376	590.563	257.055	434.944	633.293	575.798	211.877	554.943	182.185	131.266	170.715	142.198	300.298	-2279.25	360.886	292.417	379.201	3.22059	248.787
pos_1082	Cytidine	26.6188	-533.467	893.56	331.602	4192.32	1621.67	803.441	913.938	986.394	77.0276	13141.1	6372.11	142.211	919.053	4467.46	978.131	668.268	4627.87	438.181	6917.97	3507.96	1244.52	124.183	4295.24	14130.5	596.533	-652.296	1575.98	5752.84	-615.411	2721.28	9363.87	2379.19	8329.48	12221.9	3361.67	418.296	9393.18	1362.93	7043.48	442.148	6445.68	-28541.9	8105.7	1034.45	2750.61	25.0258	1717.25
pos_10839	Partricin	7.19068	-250.284	0	0	592.123	0	165.873	59.778	34.353	5.8172	79.294	136.046	11.1275	0	102.806	0	9.7051	5.97487	19.8105	76.4907	193.943	0	0	8.78321	104.152	309.03	-6.06243	9.75833	41.7729	-32.3977	4.13806	0	116.778	80.993	61.4776	41.0831	178.424	30.9425	8.64136	7.87214	30.98	46.6593	-294.974	33.9946	14.9151	31.9179	0	130.3
pos_10840	Kyotorphin	0	-0.75373	0	0	4.35309	0	0	0.29608	0	0	3.89939	4.21047	1.06995	2.62282	27.6515	1.50322	3.19535	43.1802	1.44109	64.8425	3.58053	0	0	1.0843	1.39118	2.02495	-0.15422	2.65705	34.2676	-1.8666	9.74287	9.55752	6.97153	52.0731	4.25516	21.5249	0.392908	15.9408	1.67196	0.447204	0	4.54452	-56.7228	81.8663	7.11403	22.0305	0	8.16761
pos_10842	Streptomycin	6.18459	-602.436	83.7102	4.14773	582.938	107.6	148.861	75.2112	34.4527	83.9135	441.185	470.581	79.9666	0	548.927	24.8353	79.0176	75.3232	22.3093	483.092	357.015	20.3857	1.73729	456.503	337.679	370.702	-26.4856	259.167	729.687	-91.4318	603.747	327.644	353.996	1291.87	477.091	226.75	210.137	298.238	187.867	191.534	56.724	446.842	-3076.62	569.501	227.34	1196.14	3.05661	426.344
pos_10870	Cyclosquamosin E	2.29358	-215.095	12.0295	5.03706	268.068	24.3907	146.522	70.7788	0	162.521	157.974	231.984	35.9897	0	592.097	0	38.152	58.3054	0	118.048	228.372	20.7586	4.03177	78.1963	6.59725	85.1611	-9.19206	14.9332	106.248	-5.9402	64.9195	31.301	74.379	329.644	80.0322	27.7949	181.513	129.568	55.0519	122.015	61.5412	215.523	-1888	242.728	145.586	380.351	3.63104	299.96
pos_10872	4'-Hydroxycilostazol, trans-	0.217832	0	0	0	27.555	0	0	0	0	0	0	0	0	0	0	0	9.71215	0	0	14.8568	8.61568	0	0	-50.2647	0	-46.7009	0	-58.7574	-1892.85	-266.377	0	0	14.5737	0	409.718	-474.337	-48.4848	0	-14.0021	0	-22.6276	0	1070.41	0	0	1.5975	0	25.5127
pos_10884	MURABUTIDE	2.26438	-101.019	0	0	381.239	8.8815	110.462	1.83272	9.77146	7.79471	117.029	130.34	31.8348	0	86.8791	0	0	5.5503	0	138.94	10.1658	12.7874	0	27.0189	38.5288	70.7203	-4.49981	0	7.82151	-11.4132	262.708	127.193	134.036	148.155	79.9827	0	30.6861	56.9571	48.412	12.2828	0	141.379	-901.532	37.3936	0	9.80543	0.131801	16.1797
pos_10886	2-Octenedioic acid	0.0260547	-2.85055	2.35192	4.53328	18.103	0	12.4979	7.42967	4.68497	12.9665	25.493	7.23913	27.5151	13.5558	29.4268	75.2637	31.0592	35.2654	21.2893	20.9796	60.0651	75.1074	23.2738	8.61504	15.1285	23.6694	0	1.32647	0	-19.9728	0	1.31315	7.47136	41.612	2.13721	46.1234	29.2531	5.41694	22.7016	6.25305	69.5564	6.80233	-34.0197	12.2246	44.23	0.336301	0.0543768	24.3284
pos_10887	Methyl 3-methyl-1-butenyl disulfide	1.00009	-36.3036	18.7686	17.4393	57.8318	24.531	38.3132	12.5604	49.4686	33.8208	92.0689	37.8339	42.8062	49.3534	50.3143	52.542	43.6471	29.7296	32.697	25.1998	45.2199	68.0662	16.4597	54.3477	42.9432	37.1117	-4.63766	30.902	31.9276	-11.4542	41.324	22.6762	21.2255	80.2858	41.6222	51.8256	26.3822	30.4116	18.9032	29.6885	54.9372	40.5548	-124.031	35.6627	38.6066	23.5114	0.439046	53.0053
pos_10889	(R-(R*,S*))-3-(3-Cyclohexyl-3-hydroxypropyl)-2,5-dioxoimidazolidine-4-heptanoic acid	0.681622	-53.8379	24.7997	64.8495	102.226	14.2422	23.1825	29.3972	4.27418	88.9851	97.893	27.4488	176.144	105.214	170.268	355.747	144.51	155.795	105.966	56.7023	258.661	409.532	116.988	43.3962	56.8577	110.342	-1.83782	36.778	39.3289	-126.724	4.55442	18.9494	42.03	235.319	0	271.516	150.231	28.8928	118.642	25.238	494.417	41.9609	-167.962	93.7208	163.694	3.00879	0.107087	118.74
pos_1089	11,13-Dihydrotaraxinic acid glucosyl ester	0.0488854	-27.5193	1.5523	8.41525	284.939	170.985	86.4765	34.9155	0.323115	7.83206	772.017	928.595	25.1533	36.7281	231.381	4.89738	19.8795	167.218	16.1634	540.106	60.0679	79.9183	0.213924	564.905	250.815	63.7814	-12.8754	370.836	1677.6	-23.4901	1172.49	606.847	228.812	1512.05	553.201	141.386	68.3583	477.925	43.8086	96.462	1.76242	282.933	-2897.74	659.891	85.5461	675.765	1.64548	275.598
pos_10891	Gibberellin A125	0.00698606	-2.3796	0.300266	0	0	1.22017	0	1.19297	0	0	0	7.4402	4.86199	0	0.0384836	0	1.83994	0	0	13.0881	1.09179	0	0	0	0	4.93377	0	0	233.334	-1.29998	4.04026	6.11268	1.22352	11.1761	0	1.0627	0	1.78605	0	0.522466	0.809379	0	0	12.4895	0	18.4848	0.0295941	13.7592
pos_10894	Tyrosyl-prolyl-leucyl-glycinamide	0.26436	-17.0792	0	0.630412	15.6976	16.4831	10.7116	5.86332	0	14.7027	329.37	51.001	39.7373	0.353561	14.4623	0	0	7.42285	0	36.8571	10.9917	7.34538	0	11.4694	22.1023	16.4652	-32.6623	20.3674	260.427	-4.40132	61.7183	367.719	20.5809	120.872	14.0407	0	32.507	0	0	30.1819	0	18.1105	-225.016	151.107	12.0196	148.617	0.256067	30.1888
pos_10905	Candidin	25.4745	-1994.25	203.81	62.771	2692.93	272.973	787.588	285.672	150.843	545.823	747.238	1208.27	612.144	85.3509	1309.28	94.6378	340.174	327.416	122.935	1062.15	1498.75	313.563	45.5741	1005.16	461.341	1300.71	-76.312	349.318	1017.17	-314.782	1237.73	508.806	948.239	1645.9	1370.71	616.378	1325.14	503.85	506.994	366.948	337.355	928.734	-6930.48	1153.72	523.702	1734.93	7.63914	1615.63
pos_10908	Pseudoprotodioscin	2.30872	-107.528	32.7577	2.79514	280.582	0	119.502	31.1624	92.58	31.7474	132.024	112.171	63.5211	0	185.608	23.1973	17.1728	8.5806	0	12.5354	111.387	0	0	31.305	0	119.711	-23.7726	0	20.8426	-31.7445	17.848	5.81544	87.3203	54.3864	0	123.177	84.4127	49.641	295.474	120.145	0	104.593	-1678.5	0	36.071	29.5088	0.135849	45.7333
pos_10913	(2R)-2-[[(2R)-2-[[(2S)-2-(Azepane-1-carbonylamino)-4-methylpentanoyl]amino]-3-(1-formylindol-3-yl)propanoyl]amino]-3-(1H-indol-3-yl)propanoic acid	5.87916	-311.351	42.5515	32.8654	449.299	133.458	177.846	102.428	170.56	115.818	492.706	397.993	176.702	105.371	361.027	105.997	228.47	115.857	57.9724	448.209	498.818	221.153	8.52606	333.787	226.466	329.504	-40.5695	258.355	373.955	-101.583	327.106	319.6	258.914	630.255	428.705	339.489	218.604	218.269	197.238	220.707	114.221	304.13	-1803.55	449.029	285.435	545.218	2.79587	758.708
pos_10932	Mocimycin	17.4635	-781.244	303.665	62.491	1601.82	285.193	559.952	207.594	69.0505	196.018	760.27	464.092	142.944	213.391	733.661	232.727	299.551	388.245	48.4097	470.93	1124.58	288.906	10.0181	809.485	470.927	462.06	-80.3812	283.844	336.353	-208.288	474.411	454.641	914.422	1242.27	1623.49	827.781	475.239	283.189	491.16	262.877	81.1668	540.743	-4533.84	696.332	329.43	517.033	6.69299	511.733
pos_10939	geldanamycin	7.30594	-172.686	31.3394	2.90587	663.077	33.9013	151.544	8.09483	4.47585	19.2941	120.31	150.259	7.46704	10.0457	167.188	0	0	0	0	7462.25	598.71	0	0	135.869	151.709	96.6068	-7.498	0	26.6873	-16.1502	104.879	77.4282	54.5046	101.926	88.1681	0	12.3752	26.4709	47.65	12.7253	3.57424	68.5707	-456.702	235.622	58.8142	23.2116	0.912424	226.739
pos_10946	Licoricesaponin D3	12.6203	-718.581	45.6001	10.6514	926.58	52.9446	228.966	98.1736	44.3374	51.6331	158.444	133.64	91.2072	7.61757	458.136	0	54.0405	38.8242	3.7712	222.032	583.467	18.8444	0	307.783	112.688	451.219	-36.1232	30.5986	132.013	-100.336	355.204	56.5063	299.813	237.23	290.759	105.082	277.365	44.779	149.428	89.9403	44.2511	185.387	-1687.58	170.27	208.556	624.873	1.21046	357.289
pos_10948	Diosgenin 3-[glucosyl-(1->4)-rhamnosyl-(1->4)-[rhamnosyl-(1->2)]-glucoside]	5.55492	-1256.79	24.3244	5.83338	592.224	11.4691	186.357	8.48126	11.3414	29.2064	48.4263	-1443.09	-386.11	0	1656.6	0	0	49.3888	0	72.4461	206.226	21.2883	0	16.2846	0	13.2558	-25.1895	9.15474	173.892	-3.27017	68.1504	10.3086	109.622	181.556	218.092	0	209.644	64.5759	638.959	447.006	35.0235	374.629	-18034.8	550.366	85.7508	280.138	0	45.7359
pos_10950	17-Aminogeldanamycin	1.32782	-49.0154	8.27182	0	421.44	0	45.7277	12.0094	0	21.3871	0	49.9835	0	0	126.505	0	0	29.7737	0	41.9099	37.0277	0	0	25.8198	27.3666	32.1022	-2.67952	16.8088	6.69098	-9.47005	50.7118	7.20322	166.249	82.4611	360.533	48.6009	36.9658	54.8376	20.0787	8.71018	0	138.009	-944.637	28.3712	4.86839	10.0045	4.50459	56.051
pos_10954	Tragopogonsaponin D	2.84703	-382.501	13.2635	0	926.807	5.02305	156.748	23.9854	0	17.541	0	34.413	0	0	53.9278	0	0	0	13.4834	252.913	115.995	0	0	24.9853	16.8396	232.892	-35.8974	11.0629	24.6547	-24.0791	8.63599	80.6256	72.4459	144.312	143.081	4.50323	97.3469	52.1649	8.83422	216.424	0	8.09851	-354.926	366.228	19.3788	138.186	1.1503	40.7839
pos_10960	N-Arachidonoyl Aspartic acid	0.0204621	-1.94155	0	2.95017	73.3407	0	7.24247	18.8931	0	0	2.29542	0	24.9985	3.57078	21.5472	5.22983	8.43284	4.74334	3.5145	28.6912	14.8466	16.9159	3.55223	0	0	3.78648	0	0	27.2744	-11.5117	0	0	6.32151	43.3336	0	15.5452	2.50081	30.3316	7.29816	4.97823	8.36775	2.64131	-32.0582	7.16844	3.03266	0	0	2.50127
pos_10973	Elaterinide	5.777	-391.541	63.284	20.5601	730.053	147.38	363.757	109.471	141.987	159.509	884.757	451.947	119.087	188.753	732.733	356.242	271.528	224.461	56.4349	331.363	905.877	146.095	5.20001	473.728	539.241	277.376	-35.7559	191.427	318.736	-114.143	326.886	234.411	350.297	842.855	415.297	646.624	235.492	304.994	358.844	155.739	118.002	516.212	-2104.43	523.416	335.519	438.608	2.76432	525.708
pos_10986	Fistuloside C	5.22022	-276.816	38.4849	1.96801	613.413	34.0973	196.106	63.2897	22.2961	98.2253	124.07	185.784	64.583	6.12483	317.667	13.0189	27.739	20.7173	12.7984	120.741	307.573	9.72652	1.20616	172.647	87.4219	367.804	-16.1292	56.8966	338.802	-72.1665	268.351	148.279	181.907	159.979	227.247	36.5964	183.429	45.472	127.998	151.625	70.9567	211.152	-1568.68	221.927	135.288	252.015	1.42156	208.118
pos_10997	Nemifitide	20.5997	-3911.87	380.821	121.546	3298.56	159.441	617.722	369.373	193.533	372.885	718.642	624.174	259.044	110.074	848.207	206.951	163.432	136.092	219.433	620.201	1108.98	457.817	118.81	689.856	479.578	1228.22	-244.574	263.455	937.433	-331.744	812.238	397.603	761.323	946.873	1394.68	439.056	942.626	369.864	543.952	1061.96	378.936	528.285	-3887.25	910.999	607.7	1160.18	10.128	926.933
pos_11026	Kudzusaponin SA4	9.14259	-862.079	67.7222	4.60635	1181.37	130.469	268.871	123.196	34.7298	183.023	357.451	547.264	70.792	16.6094	511.705	0	62.4017	33.5861	30.5419	352.345	695.367	126.25	6.26018	510.16	407.063	516.428	-20.2414	307.092	342.267	-128.973	479.799	188.033	492.605	570.53	609.771	282.832	322.295	121.561	134.99	121.006	100.512	453.151	-4182.35	422.15	129.836	477.567	2.63468	473.185
pos_11028	Somatotropin (6-13)	54.4753	-3339.68	613.779	133.206	5577.41	522.43	1929.89	761.851	292.066	803.425	1595.34	1541.37	329.165	181.358	3157.45	0	418.94	542.208	98.3995	1301.05	3979.8	505.492	20.9181	1803.42	852.877	3467.81	-242.11	526.655	940.628	-872.897	1690.24	922.732	1839.24	2344.15	2466.07	1401.02	1761.35	669.751	1702.57	666.92	879.226	1585.94	-11927.9	1815.05	1534.76	1612.47	17.2483	2887.14
pos_11033	Lumichrome	4.69907	-173.416	108.964	40.9944	361.413	128.668	305.474	115.505	369.635	127.038	674.725	360.383	145.358	133.887	339.782	189.002	201.298	205.341	96.25	337.703	454.799	205.364	36.3712	312.773	351.676	301.078	-30.4049	210.056	120.202	-120.057	298.147	244.598	191.185	579.417	199.598	369.822	196.626	227.434	204.27	137.379	332.668	411.326	-1334.48	263.784	574.094	209.992	3.02333	479.181
pos_1104	urea glutamate	0.156491	-3.37563	0	0	34.2522	5.52754	12.2704	1.0417	35.6006	0	37.1346	162.55	4.90501	0	0	21.4603	12.4075	0	0	25.6707	33.4903	0	0	16.7949	0	38.6859	-3.38624	28.6251	0	-41.4026	0	72.6044	21.0759	0	0	0	0	0	27.4368	0	0	45.9019	0	2.58527	11.6086	0	0	11.8056
pos_11049	25-Desacetylrifampicin	16.8046	-1204.7	75.1694	23.6387	2094.43	483.348	620.314	447.085	31.142	353.812	1565.34	1000.15	474.523	208.519	1546.71	129.12	403.127	472.916	198.205	939.953	1152.25	438.538	27.4276	1361.03	1102.94	769.679	-72.1365	805.121	737.816	-414.836	1528.72	1197.26	1363.75	2782.93	2080.52	1288.56	683.729	874.375	419.689	361.306	342.213	1132.45	-9988.49	1510.92	895.469	1562.98	9.90123	1413.75
pos_11062	Asparaginyl-Threonine	0.168585	-2.26975	2.93438	54.3415	70.7288	0	9.14302	10.0349	0	1.21831	12.913	50.32	79.5663	9.25553	17.9001	33.8582	138.572	8.61707	0	3.58974	21.387	1.20034	61.6808	3.45818	3.1336	19.0389	-0.318021	4.41069	3.53098	-13.4433	4.56055	1.8429	1.79928	11.1731	4.31015	27.4985	16.7265	1.83544	9.21291	5.37134	47.356	0	-180.338	23.6941	48.5386	5.15796	0.0171057	53.4201
pos_1107	(2S,2'S)-Pyrosaccharopine	0.0514146	-0.133111	0.178956	0.0611187	10.2694	8.99536	4.98936	1.19254	4.21771	3.82974	22.5178	27.0697	3.65806	5.03963	6.85121	7.09496	3.0645	5.69797	1.36782	15.1561	3.50499	4.19561	0.000872171	12.2365	4.68094	1.60501	-0.00122046	7.09906	88.6489	-1.70658	37.6681	8.12079	7.10727	56.0818	30.2068	6.85932	1.61908	5.63734	5.13241	5.75624	4.75973	9.2588	-61.6912	46.0959	9.07491	71.0328	0.100175	2.22792
pos_1108	URSINIC ACID	3.22363	-552.996	94.1932	102.389	636.711	173.444	736.226	241.31	483.923	523.277	1431.88	538.715	1471.32	516.937	532.25	151.498	707.644	1043.67	298.736	557.853	740.301	623.725	290.406	489.86	722.94	721.534	-38.7203	501.64	599.761	-169.851	393.356	481.013	222.312	812.249	268.739	743.025	1555.63	483.262	233.195	152.526	1108.87	436.489	-1454.18	398.799	1717.62	296.102	3.07862	660.845
pos_11081	Atractyligenin 2-glucuronide	2.17283	-230.055	13.7214	0	344.995	7.77009	92.093	32.0364	0	33.6671	14.7941	54.0929	36.44	0	130.389	0	10.3965	13.7619	0	69.4305	206.983	21.7413	2.14562	69.1424	79.3423	153.36	-10.1459	0	68.0741	-46.1629	51.5623	14.8676	115.164	40.3253	141.3	29.4454	104.659	18.6775	35.9781	57.9737	26.3607	82.7704	-911.843	113.457	33.4732	107.481	0.809427	160.525
pos_11083	CDP-DG(16:1(9Z)/22:6(4Z,7Z,11E,13Z,15E,19Z)-2OH(10S,17))	5.42693	-786.602	14.6402	11.2733	807.13	15.1997	121.604	116.501	23.8595	308.624	59.7654	92.3107	31.967	0	120.72	0	34.545	41.9663	24.5063	60.8708	177.022	114.524	17.518	89.2571	13.4907	512.275	-17.5784	9.20157	144.339	-79.0839	46.7354	33.5127	136.73	89.7743	209.501	75.8663	450.692	47.5044	71.544	76.2333	76.2371	82.1289	-1310.53	151.81	46.7213	118.324	0.537166	118.328
pos_11122	CDP-DG(i-12:0/22:6(5Z,7Z,10Z,13Z,16Z,19Z)-OH(4))	8.24132	-699.592	51.7944	46.6968	1139.34	18.8919	427.569	103.375	30.9262	442.526	37.9918	46.275	21.5693	19.3007	66.3555	0	49.3637	2.16455	26.1387	31.6667	64.7303	131.757	0	16.3125	8.40507	135.886	-43.6201	3.97585	78.9875	-37.3952	81.9354	26.6794	167.675	116.702	29.5305	45.1204	485.07	20.1498	57.449	167.415	373.047	51.501	-899.225	33.1847	164.609	82.5904	0.217271	38.1337
pos_11126	CDP-DG(18:0/18:3(10,12,15)-OH(9))	3.67217	-479.267	25.8306	3.41784	1263.18	17.6214	67.449	11.682	5.47311	27.0586	104.915	106.466	9.51771	0	70.5897	0	0	1.13133	38.6666	750.762	260.499	49.8481	0	82.8222	51.9429	73.7489	-58.9282	18.246	212.738	-9.03305	67.2991	113.992	133.894	283.953	131.695	74.0906	171.081	99.6178	43.5599	912.279	19.8064	168.942	-779.443	322.734	137.654	333.094	4.4616	390.609
pos_11127	r-limonene	3.66007	-351.621	173.252	144.453	373.769	228.728	294.674	138.258	355.31	293.82	765.319	321.217	433.834	567.879	440.178	601.812	302.469	324.315	239.718	229.645	343.254	563.608	183.104	454.873	535.548	310.917	-56.1254	345.958	188.257	-102.242	329.581	253.069	136.912	545.989	326.935	366.539	184.758	221.539	171.393	255.379	440.444	333.113	-1134.13	326.313	419.435	140.211	4.86591	300.322
pos_1114	AICAR	0.400512	-60.8381	5.56363	12.0153	46.7763	15.7096	23.1664	14.0016	11.7056	23.7314	47.0272	102.21	41.9358	25.597	52.3531	28.3053	49.1254	30.1641	20.3076	89.8066	25.9112	42.3819	7.38317	33.7338	25.3208	26.6234	-1.29362	28.5281	167.876	-13.1238	86.7345	47.6508	28.5992	133.395	90.81	14.6221	22.8834	71.525	13.4786	17.1084	41.2841	61.2878	-326.255	105.303	54.2554	184.85	0.698302	35.6766
pos_11145	Panaxydol chlorohydrin	0.218106	-19.7622	1.88646	7.22405	34.3983	1.89424	2.46025	4.84778	2.90639	1.38467	48.3596	3.83183	43.2859	36.1882	35.894	180.597	40.7342	18.4509	18.764	42.3711	111.687	81.0408	17.884	8.63642	46.5439	55.0933	-3.274	12.8639	85.6694	-54.2817	42.614	28.4402	25.6166	208.107	25.1646	84.7898	45.7157	22.5807	48.2298	30.8994	55.1143	32.7291	-174.536	56.5275	99.2113	17.37	0.224768	57.6386
pos_11146	Pro Phe Pro	2.21848	-202.122	119.04	167.752	631.594	68.6744	105.004	143.768	71.7687	166.459	756.663	186.437	660.593	773.904	981.536	3423.57	839.391	434.637	453.567	584.734	1723.63	1467.24	272.588	216.418	239.927	275.092	-18.3101	164.197	127.348	-563.5	93.6688	154.519	379.221	2201.64	24.8419	1244.64	517.325	218.695	715.097	262.769	1066.12	327.18	-1220.34	565.717	854.876	26.8953	0.791794	708.657
pos_11160	Vinflunine	13.0513	-1223.85	91.712	31.2514	1784.16	178.847	241.433	137.54	74.1101	1281.39	539.307	689.034	175.504	12.5543	447	0	60.8633	80.9166	54.0829	515.54	642.678	205.406	0	517.433	243.852	521.983	-25.397	235.265	630.451	-101.834	658.803	306.762	595.927	1282.41	914.656	272.447	476.139	268.741	163.404	230.078	65.9497	399.85	-3682.36	761.021	303.521	902.46	4.83231	525.148
pos_11168	Medicagenic acid 3-O-b-D-glucuronide 28-O-[b-D-xylosyl-(1->4)-a-L-rhamnosyl-(1->2)-a-L-arabinosyl] ester	0	-80.8523	0	0	117.863	0	0	24.6298	0	78.3816	0	470.247	0	0	0	0	0	3.29055	0	3.22508	20.0824	0	0	10.36	0	13.7926	-1.90953	0	0	-26.4609	28.5115	0	195.964	26.5516	125.095	0	21.1785	0	0	0	0	-183.185	11657.7	0	0	7.47604	0	0
pos_1117	Pro Asp Tyr Pro	27.0351	-601.533	236.208	205.894	2673.41	501.897	1426.36	639.625	990.712	336.661	4263.84	1616.21	645.053	541.699	2199.32	32.5459	1161.07	1124.99	231.258	2104.82	1988.53	991.92	68.0693	1824.15	2607.33	2041.12	-124.117	1062.48	1325.88	-380.49	2041.09	1160.54	756.335	2656.85	1582.07	1681.55	1218.38	734.84	507.68	407.037	626.236	1456.59	-7739.77	1421.33	628.858	602.005	10.976	2133.52
pos_11171	Dodecanoic acid	27.2261	-2388.34	437.955	149.348	651.612	343.298	535.476	211.581	553.972	278.872	2569.04	292.921	730.707	486.039	589.368	2922.52	291.619	251.875	546.549	587.77	375.318	760.57	124.779	586.986	1070.57	689.348	-70.0732	468.201	354.437	-140.916	417.2	274.486	270.022	717.517	376.122	735.199	289.188	496.462	226.088	237.424	1950.02	1838.56	-1707.36	2395.21	518.474	507.827	26.2984	363.75
pos_1118	Estriol 3-sulfate 16-glucuronide	1.12954	-68.8017	6.55509	3.4565	153.704	7.12032	18.5408	60.4733	80.0546	11.9458	129.047	86.7006	53.5717	0	54.6889	0	38.8319	47.7048	7.43628	111.031	137.777	60.595	4.06248	38.1064	194.566	179.798	-14.168	18.1752	269.888	-40.1791	74.0677	182.317	43.0261	154.969	226.187	31.2507	32.8273	171.901	13.7328	245.018	34.2971	65.6814	-407.082	143.579	127.623	44.57	0.114913	39.3093
pos_11186	Corchorusoside E	21.0227	-787.555	172.216	74.2327	1816.72	161.804	1513.29	369.589	248.3	643.17	1281.94	626.03	321.898	163.453	1155.38	114.707	462.148	798.606	131.777	422.9	736.11	446.974	9.20974	472.042	790.445	797.2	-97.3972	151.312	288.737	-213.771	757.676	353.083	599.268	869.936	1100.11	893.71	749.948	374.015	411.378	413.105	1122.22	578.924	-3619.26	752.126	1057.76	589.199	13.3618	827.411
pos_11193	CDP-DG(a-13:0/20:4(7E,9E,11Z,13E)-3OH(5S,6R,15S))	9.96845	-809.429	66.6426	13.2625	1575.98	65.5346	371.553	154.954	11.3334	79.1003	71.3359	147.962	32.9811	0	173.185	0	44.6827	45.4912	48.7383	132.352	345.799	213.654	6.68306	136.126	93.7745	399.721	-64.9344	36.549	119.426	-155.894	238.418	65.6686	346.049	367.238	490.083	62.8534	504.135	38.4421	83.9735	95.6411	82.1522	171.855	-1860.92	207.963	69.2762	225.006	1.42489	274.314
pos_112	2-Propenoic acid, 2-methyl-, 7-oxabicyclo[4.1.0]hept-3-ylmethyl ester	0.616322	-40.2862	2.13773	12.2629	157.355	40.186	66.6301	33.139	71.977	62.1097	250.525	199.814	103.162	28.0611	108.356	25.4408	49.4541	53.1548	28.5895	140.834	58.496	63.5268	16.0331	129.55	89.6851	68.661	-7.74595	105.34	725.373	-26.3568	265.577	126.848	54.6748	352.335	148.621	64.1482	59.9884	70.246	16.3603	54.4097	42.3281	81.9981	-409.509	184.148	101.907	233.369	0.390628	81.0159
pos_11217	Acetildenafil	0.185058	-2.65489	0	1.10108	12.1272	12.8946	0	0	0	3.98182	94.135	35.1406	14.3379	0	6.72973	0	0	3.92941	0	28.2059	0	0	0	17.2363	10.2122	1.54611	-0.182537	32.9803	125.31	-0.394875	69.2243	37.9277	12.2046	165.826	4.85451	0	2.53411	22.1784	3.00194	5.52689	0	16.0508	-61.0124	45.3934	2.49124	42.185	0	14.1416
pos_1123	Glycylproline	1.94648	-167.649	30.0426	41.3493	259.896	125.928	222.773	67.3689	174.953	121.903	958.104	306.203	280.242	236.42	145.579	158.195	139.365	367.281	88.5238	420.118	146.116	230.867	41.4354	356.02	323.473	231.016	-24.0872	317.703	633.489	-67.5811	400.157	388.348	116.409	782.833	216.001	244.47	131.025	256.314	69.4878	198.61	139.466	177.262	-1878.3	373.964	265.81	493.306	3.0591	225.293
pos_11247	3-hydroxyoctanoyl carnitine	0.518594	-69.5308	15.5241	101.361	193.866	28.8586	585.133	12.0648	462.313	123.894	92.548	194.656	282.295	74.8349	252.95	6.64062	267.716	14.7219	109.884	515.565	70.532	221.662	32.9142	441.488	45.4052	376.881	-21.5325	61.6375	346.372	-23.2877	300.995	156.05	25.6251	125.845	152.861	62.5207	746.392	70.7739	36.819	338.564	176.576	89.4799	-982.793	213.055	469.421	17.6962	3.20161	109.696
pos_11248	Hydroxytetrabenazine	0.00426637	0	0	0	4.58588	0.848694	0	0.862628	2.96646	0	57.7939	0	1.20087	63.5301	0	62.3884	4.23241	0	0	64.5927	3.13622	1.893	0	7.44352	0.854855	0.973018	-0.122867	5.85376	3.67859	0	9.5645	18.104	3.21286	5.93222	0	4.57983	0	23.0698	1.44991	1.11579	0	0.14414	0	2.07045	4.20811	3.87783	0	11.5936
pos_11253	(3b,20R,22R)-3,20,27-Trihydroxy-1-oxowitha-5,24-dienolide 3-glucoside	13.8019	-669.374	168.544	30.8111	760.192	316.868	407.313	247.367	748.233	81.0523	849.225	713.979	142.414	218.014	674.968	118.994	834.625	201.783	146.851	1470.71	2038.16	251.523	19.413	710.178	639.326	808.24	-44.579	313.86	434.206	-270.946	1260.5	450.404	778.092	1102.32	1021.06	1540.46	470.031	356.38	856.165	238.429	262.745	461.72	-4249.75	556.652	647.992	357.401	2.62997	2913.55
pos_11260	PIP(18:1(11Z)/PGF2alpha)	17.2995	-2049.6	288.819	2.07628e-06	2960.99	3.84336	231.42	71.756	0	8.77903	0	192.13	0	0	724.433	0	24.1956	0	118.615	40.7989	681.892	9.23001	0	119.942	53.8075	170.963	-382.687	2.64968	20.3995	-144.044	74.8282	8.08702	439.212	10.3228	363.952	79.5497	264.592	8.13206	247.2	456.794	19.493	127.052	-877.839	72.1827	166.602	38.3632	0.786194	406.54
pos_11265	Capsicum annuum Fluorescent chlorophyll catabolite	45.3336	-2242.92	2155.17	208.442	2778.26	160.618	953.783	1296.63	499.549	567.538	559.283	696.859	191.274	150.226	8525.86	90.2744	840.985	186.742	338.081	558.407	2713.11	1581.54	56.3481	1089.48	1987.02	3974.63	-164.85	219.261	275.75	-1655.42	865.82	258.169	1812.62	1027.74	1581.04	765.469	1116.53	279.522	1639.02	2035.02	892.425	945.836	-3636.59	424.218	2440.02	688.747	41.8315	2642.39
pos_11278	Talinumoside I	16.3299	-935.022	771.096	63.3251	1105.86	52.6326	316.957	449.224	150.282	209.332	215.222	265.693	27.7049	7.06175	2813.71	0	291.914	47.5894	141.586	217.33	892.272	532.735	6.13039	359.652	668.796	1359.96	-56.0953	47.5657	153.478	-535.02	358.526	63.7464	624.55	364.541	503.833	181.725	461.449	88.7791	534.817	732.753	324.975	296.822	-1662.64	126.169	847.271	343.364	16.0879	894.905
pos_11286	PIP(16:2(9Z,12Z)/5-iso PGF2VI)	20.6487	-1079.53	174.836	34.1648	1319.59	292.661	745.875	220.167	57.7037	262.332	709.438	1008.92	264.799	58.1983	774.042	28.1495	372.181	548.416	152.013	450.833	798.08	184.619	3.30384	811.741	744.35	1016.68	-40.1401	419.58	311.769	-315.635	799.656	220.437	470.841	793.298	830.4	499.928	405.468	308.268	249.193	127.145	412.047	837.776	-4767	513.49	545.79	472.011	2.8434	595.761
pos_11288	(3b,16a,20R)-3,16,20,22,25-Pentahydroxy-5-cucurbiten-11-one 3-[rhamnosyl-(1->4)-[glucosyl-(1->6)]-glucoside]	4.74929	-337.11	94.3146	6.91368	860.916	13.3132	207.363	106.439	24.2847	155.921	0	-4798.96	-461.132	0	-2153.82	0	-153.717	0	0	-2161.12	-3135.67	0	0	80.1399	0	357.68	-39.5057	0	29.7313	-15.4206	58.7056	0	164.44	126.014	89.0322	0	271.92	58.3463	241.768	681.343	61.2477	649.205	-28951.5	-1946.76	-1193.88	-6140.45	-71.3179	-2926.8
pos_11298	Cyclo(Pro-Phe-D-Trp-Lys-Thr-Phe)	13.3095	-1372.98	195.595	32.9614	1228.5	153.122	481.985	258.249	74.1002	487.941	557.409	673.413	808.385	43.7352	1603.17	25.2978	155.465	173.164	162.093	577.937	688.886	290.171	4.27937	388.771	476.868	929.135	-60.8422	176.969	550.799	-315.236	813.55	241.182	577.834	1237.06	643.196	183.194	492.609	241.484	281.313	246.279	453.159	503.112	-2841.57	717.34	878.636	1332.81	11.1513	857.184
pos_11299	PS(14:1(9Z)/PGJ2)	7.88862	-643.633	75.6954	26.5714	985.776	104.707	302.138	118.472	14.7399	250.1	304.986	396.763	107.357	37.7338	468.193	0	75.3025	48.0766	45.8045	301.414	457.572	96.8889	2.90797	278.679	174.731	348.861	-41.6715	131.853	491.296	-100.654	462.565	282.046	311.701	879.909	464.464	189.278	335.653	264.6	177.446	200.029	79.7193	302.938	-2285.5	466.813	239.828	648.293	3.5112	346.463
pos_11307	Vipivotide tetraxetan	5.77112	-143.683	0	0	526.407	11.2806	81.7077	73.1807	0	33.3593	7.17103	428.936	155.84	0	1604.71	0	0	0	215.483	98.9638	72.6763	75.4603	0	18.081	114.852	52.9431	-5.2554	19.7872	0	-131.376	73.6495	3.79711	201.353	11.6513	111.32	0	66.4891	11.3563	27.051	63.7235	70.44	334.321	-308.627	30.1899	315.829	18.7055	1.13541	521.205
pos_11308	N-[(3s)-2-Oxotetrahydrofuran-3-Yl]butanamide	0.104597	-1.28699	0.382055	0.0382523	0.75447	0.227629	0.0246386	11.1363	0.00209713	0.942748	0.0861309	0.265788	1.11252	2.0487	2.43218	0.845659	0.514126	0.515063	0.6334	1.65074	0.545588	0.687747	0.0674414	1.0194	1.50865	2.89729	-0.200958	1.51763	5.94738	-8.3412	3.4468	2.08825	0.501566	2.09138	0.565893	4.63103	24.1188	0.975827	0.647694	0.495547	0.00856047	28.6102	-5.29633	6.98046	1.00664	21.5703	0.0176478	1.07178
pos_11309	Hhcfu	0.214682	-12.7615	5.2543	5.89401	26.1422	15.1071	38.5745	11.755	22.8484	51.7709	92.6184	41.6684	42.8654	17.721	47.2856	61.0635	26.2757	1.79022	4.81592	23.2183	36.1001	13.2315	8.50978	16.4498	56.5803	57.6483	-3.43532	41.2325	2.29355	-5.31585	14.8932	13.9129	31.0627	44.7641	32.2526	79.7995	28.3175	26.5661	29.4967	6.26214	4.84723	51.3931	-33.0491	111.796	70.7157	3.38147	0	31.6159
pos_11324	CDP-DG(a-13:0/PGF1alpha)	5.51628	-626.832	8.92671	41.5239	878.227	8.96773	129.255	396.472	11.5199	42.4416	12.6425	247.456	37.3845	0	2395.59	0	163	18.9905	370.883	106.159	698.25	750.246	6.29328	53.3749	30.9224	338.661	-48.3865	6.92495	54.6481	-325.355	154.521	26.1324	194.357	134.404	170.958	123.155	617.37	54.018	75.8379	16.8787	104.541	132.333	-1149.62	127.055	176.615	152.108	0.833575	1137.52
pos_11326	Achyranthoside D	14.6816	-2971.22	48.0738	42.8459	1735.64	0	1488.19	306.052	0	224.232	25.9351	377.19	0	0	583.268	0	27.7469	114.914	16.3974	99.2884	298.549	0	0	67.7245	0	1549.03	-239.391	0	45.6725	-165.256	178.379	0	153.171	49.7609	441.631	0	1741.71	22.6012	129.619	269.175	716.533	0	-3770.38	63.4095	60.7566	249.145	14.9792	281.933
pos_11331	CDP-DG(a-21:0/22:6(5Z,8E,10Z,13Z,15E,19Z)-2OH(7S, 17S))	4.5183	-227.72	0	0	86.1224	10.4501	467.164	111.983	102.84	508.561	67.2379	1073.25	5027.5	304.907	1907.4	0	903.015	124.358	254.552	254.182	76.9644	185.326	0	16.2576	94.4532	225.369	0	0	2.1088	-102.353	9.9956	23.4853	111.895	35.4015	19.8517	0	156.061	159.6	0	24.9229	2279.32	856.062	-593.2	102.315	2530.7	25.2836	5.23118	1144.58
pos_11339	Omeprazole sulfide	4.11721	-2.62638	0	1.2838	1.46745	0	0.681428	731.192	1.00392	0.101106	4.36029	0.705994	1.65918	0.336952	0	53.412	0.450946	0.346872	0.979028	0.0228328	1.22277	0.022139	0.737791	0.00393342	0.759478	1.5932	-0.00620354	0	14.2161	-0.583592	6.12523	1.34191	0.977307	8.76421	0.396136	197.803	1567.34	0.758197	0.598306	1.58233	0.462278	1974.73	-14.6775	256.9	2.63875	1992.15	0.0219656	4.79562
pos_1135	CRINAMINE	0.890844	-63.8124	9.59351	16.3114	158.071	100.359	69.4341	66.8043	44.2571	32.4404	432.824	269.684	97.981	125.183	119.643	215.996	64.7918	128.273	51.0855	274.263	79.0267	156.721	8.18002	292.731	127.709	70.2387	-15.0271	170.208	1082.33	-38.5916	441.461	200.768	115.565	734.555	180.299	145	51.5358	199.624	35.527	91.4725	39.8392	121.997	-813.29	330.839	121.21	350.388	1.16428	154.082
pos_11362	TRIETHYLENE GLYCOL	0.17748	-2.45574e-05	0	0.376759	0	0	0.0320083	23.2323	0	0.379855	0	0	0	1.00215	0	0	0	0	0	0	0	0	0	0	0	0	0	0	0.244107	0	0	0	0.486375	3.33299	0.0106253	7.48623	60.4245	0	0.265583	0.143547	0.0139247	80.3081	0	7.04145	0	90.3406	0	0
pos_11371	Basellasaponin A	25.3287	-945.121	376.245	157.467	2113.02	124.249	1042.55	514.584	238.629	365.602	221.823	862.707	338.548	126.316	2705.49	103.363	658.477	62.4909	207.203	607.689	1837.73	882.132	56.801	1050.85	892.256	942.378	-176.492	55.1733	73.1876	-567.53	532.536	152.113	1208.2	346.155	1166.19	1047.02	532.971	170.132	882.191	213.623	339.871	1243.1	-2898.41	381.315	758.539	195.995	1.67059	1577.36
pos_11376	Fluoromisonidazole	2.82616	-206.631	121.769	106.24	267.213	164.525	233.719	87.506	266.024	230.307	581.565	248.013	298.863	379.606	317.953	312.207	216.208	283.272	161.298	184.251	299.669	417.701	140.815	365.404	414.007	224.781	-43.5017	265.39	157.902	-81.8127	275.452	206.949	106.27	439.525	224	277.489	154.756	167.12	140.73	183.429	331.971	257.767	-947.382	228.728	286.521	101.499	4.27265	216.509
pos_11392	Vinorelbine	5.59223	-359.428	47.3567	12.9434	595.875	55.0569	234.946	59.4063	20.6673	129.926	273.138	479.871	166.691	42.7527	424.733	0	38.6766	141.332	44.4066	501.068	425.788	53.4317	9.07687	508.005	536.258	280.698	-30.0792	170.113	561.128	-104.019	574.533	246.991	296.15	470.384	307.795	126.954	153.081	165.346	140.854	68.4025	59.2731	287.071	-2058.46	393.066	279.239	498.496	3.13333	369.922
pos_11397	6,7-Didehydrofevicordin F 3-[glucosyl-(1->6)-glucoside]	5.84867	-716.869	99.5744	7.33873	678.576	69.9525	134.54	154.894	33.8664	137.64	149.631	435.15	205.385	53.7042	609.817	15.6635	76.2261	51.3641	64.7217	394.795	315.434	119.507	14.3535	419.293	207.159	521.341	-28.3379	99.6073	337.363	-129.091	443.721	139.475	294.305	649.769	365.71	214.993	264.819	195.575	127.829	115.044	125.71	309.945	-1673.34	332.347	261.553	284.105	2.77606	379.416
pos_1140	trans-4-Aminocyclohexanecarboxylic acid	8.64819	-514.739	78.6302	121.643	316.675	128.744	555.763	135.3	400.702	387.919	809.097	318.223	661.47	351.173	413.998	285.793	473.436	192.539	163.98	329.987	486.219	463.135	96.2099	392.392	519.786	772.674	-40.0009	276.405	109.891	-167.116	250.837	347.886	169.15	488.697	206.748	362.191	402.786	343.43	229.586	151.222	521.633	337.776	-1231.42	244.593	760.87	87.4655	1.99484	548.757
pos_11405	Lyciumoside VII	2.75673	-124.172	19.6635	0	346.457	7.86876	169.252	96.2434	20.1838	172.617	18.4249	78.8183	281.691	22.4058	40.4429	0	46.607	0	26.2574	38.6778	54.686	30.1592	0	61.6384	0	160.909	-34.6074	21.1473	52.3522	-21.2	38.8689	9.53231	31.9524	40.9547	72.0111	5.83118	243.902	66.6465	11.1585	117.239	117.793	72.6535	-333.839	13.047	58.3748	55.5116	0.0420558	50.2009
pos_11410	1,2-Anhydridoniveusin	0	0	0	7.00178	0.0348894	0.119469	0.0941087	4.1238	2.92294	0.217603	62.169	0	13.7389	0	1.81704	40.9925	13.706	0.137741	2.73762	9.24849	3.91587	10.1174	1.54882	0.400396	1.54906	0.70529	-0.042987	5.23328	406.535	-15.6209	1.04824	15.3063	33.7815	378.16	22.2708	27.7453	27.9298	19.022	12.2062	3.90277	0.288607	23.9339	-84.8129	31.8691	0.120789	14.015	0.0263947	11.2116
pos_11411	Desglucocheirotoxin	2.42602	-86.8726	13.5249	0.850505	319.72	69.474	81.2308	39.2539	0	25.8889	433.097	588.373	14.2391	14.1769	1217.78	7.58576	37.5363	20.364	25.3887	493.704	167.496	3.13414	1.55779	246.455	519.493	94.4379	-13.268	118.824	435.086	-74.4526	348.591	283.879	274.578	806.233	519.183	81.4097	69.9676	115.434	30.6463	155.475	39.7557	605.747	-2719.06	620.687	46.919	674.39	3.2296	302.769
pos_11420	Soyasaponin III	8.12429	-798.157	210.959	14.39	916.465	296.211	265.543	172.824	51.8068	135.007	320.82	390.831	84.1165	74.4898	856.456	42.3751	65.0182	34.8341	21.7297	407.576	484.652	65.3015	3.02204	856.782	412.001	602.487	-39.4687	212.963	527.984	-190.473	959.902	373.595	432.066	1193.24	605.64	161.326	341.968	524.215	254.321	279.257	128.592	266.78	-3219.03	744.897	281.401	1107.32	5.72277	459.625
pos_11428	3-[(2-Oxoacetyl)oxy]-4-(trimethylazaniumyl)butanoate	1.83265	-287.285	89.9149	66.9649	73.0711	3.77585	43.4572	43.0839	29.4868	64.724	11.7219	1.61427	62.5766	29.9451	36.2355	14.4415	51.863	0	67.0421	10.1898	55.3983	219.252	53.6246	24.6765	45.0392	156.924	-26.3063	17.0927	0	-30.6436	17.231	17.7071	20.0704	38.6869	24.0827	34.158	98.6039	14.2059	26.8241	90.9452	59.6232	30.0038	-52.922	17.1254	107.297	3.6027	0.0382749	65.3472
pos_11432	Bulleyaconitine A	3.64333	-316.063	115.767	6.47974	355.618	74.3811	83.3205	88.9767	37.2055	111.2	413.302	233.812	137.714	23.2841	462.066	72.4619	94.8388	89.2307	42.1412	263.444	310.113	69.9432	13.2292	265.57	229.544	206.72	-14.0305	159.292	296.235	-82.2128	342.177	163.092	231.906	631.564	243.666	146.845	123.049	255.738	75.1048	147.947	64.9636	247.844	-1561.46	351.979	213.954	451.384	2.9883	236.142
pos_11435	S-(9-hydroxy-PGA2)-glutathione	9.52672	-829.342	381.724	138.034	1262.46	114.061	471.286	174.333	215.443	270.538	626.006	309.113	209.568	121.461	462.309	138.975	247.484	84.1171	66.9812	304.529	1019.28	343.39	48.165	372.988	270.595	449.193	-98.1475	194.231	691.038	-191.797	395.62	261.115	304.136	678.99	303.113	378.089	334.152	225.671	392.042	166.668	206.067	227.109	-1565.99	365.046	368.73	444.719	2.74715	448.554
pos_11443	2-Hydroxymyristic acid	13.2829	-1079.67	235.042	99.7479	358.036	203.333	333.665	111.354	375.12	211.872	1284.16	212.671	531.259	340.126	354.785	2087.67	179.233	192.746	330.595	283.393	285.32	583.458	83.6124	382.362	565.126	342.244	-44.3577	315.701	226.471	-97.965	276.768	186.296	159.711	438.79	235.779	415.413	196.446	307.364	141.377	151.261	1502.12	1335.48	-1072.81	1528.16	311.345	238.088	19.5574	237.715
pos_11444	Dynorphin B (10-13)	0.846258	-194.272	0	12.1635	230.806	0	81.4929	85.9893	0	36.1866	206.706	0	230.276	0	0	0	54.9099	0	5.75081	34.1238	46.3997	39.5905	0	0	0	21.3995	-4.18688	6.53891	17.2998	-10.6902	4.08106	7.36206	31.6166	22.2655	0	0	180.094	0	52.89	108.15	184.629	13.5297	-244.22	3.74214	86.8824	6.4259	0.0261958	64.1003
pos_11445	Ceanothine E	0.288061	-17.7298	3.45651	3.48534	28.0788	6.25064	6.80768	5.61048	19.1886	7.81586	66.8506	22.663	19.4817	12.8387	19.7816	11.221	4.89885	9.17609	9.66194	18.3414	11.9543	6.74024	1.50867	18.0833	11.5361	24.2335	-0.494059	0	34.1274	-4.77839	53.4646	5.11989	10.1957	40.4719	10.6628	28.3786	6.77889	31.0084	5.78543	9.15757	9.47899	24.8092	-72.5221	20.3462	10.2713	20.7471	0.308529	19.8454
pos_11448	3,5-Diiodo-L-thyronine	0.600502	-48.6449	23.266	21.0176	42.5956	31.4615	44.8026	16.1604	46.6973	36.7592	125.825	49.8126	71.4549	58.6237	67.3013	74.2595	43.9279	60.5194	44.5215	42.5462	59.2026	81.1527	17.0502	57.0512	65.2983	31.5856	-5.87052	44.3802	12.7364	-16.0747	41.2095	27.8734	18.652	76.1639	43.6747	44.6949	15.7405	32.4987	24.2076	28.0376	45.2193	37.7494	-177.157	39.7164	71.768	21.6402	0.895605	71.8225
pos_11455	Cyclo(D-trp-D-asp-pro-D-val-leu)	2.0364	-167.927	11.0864	9.59917	348.461	155.271	96.2812	35.8472	0	38.8963	415.594	209.731	59.5524	15.0956	223.547	7.60137	27.7243	55.0898	9.57872	325.881	127.357	17.6544	1.11968	334.264	175.436	141.629	-13.2157	294.266	269.963	-34.9811	363.392	437.838	172.447	1731.27	435.378	134.598	90.4885	389.461	34.2867	59.4958	24.1219	248.116	-2647.7	762.074	112.845	517.543	1.28512	161.268
pos_11456	Canarigenin 3-[glucosyl-(1->4)-6-deoxy-alloside]	6.73123	-437.559	70.3641	49.422	712.64	141.699	287.105	112.467	62.6638	378.063	681.017	466.786	236.762	120.878	420.414	72.0256	96.6327	101.006	74.6676	319.06	300.034	175.56	39.1122	424.119	303.401	332.852	-37.0452	207.77	531.09	-118.16	533.011	224.159	321.656	1031.3	399.208	228.36	358.201	350.266	168.869	226.758	207.114	312.274	-2177.48	600.821	358.646	408.3	2.47273	291.079
pos_11463	Petasitenine	2.89591	-163.786	23.8002	23.3775	275.3	60.6601	126.262	44.4972	57.6966	87.1369	359.866	199.477	94.624	70.5216	210.359	59.1148	69.4577	45.2306	35.4874	153.048	193.027	73.6222	14.8863	221.319	139.452	102.255	-13.7252	118.763	75.3323	-36.074	121.729	93.3624	129.545	283.854	172.578	142.928	92.7493	86.492	133.041	75.4489	123.24	168.445	-1069.29	347.878	186.569	179.73	1.07188	170.776
pos_11471	PI(18:3(6Z,9Z,12Z)/TXB2)	1.18127	-88.5578	4.34368	0	120.752	15.9955	49.5352	28.3566	0	44.7698	41.3075	130.501	6.44126	0	196.636	15.8922	53.9549	16.9173	0	103.253	79.2107	0	0	50.6217	78.7184	47.517	-5.67922	28.7074	12.2939	-21.4825	133.924	20.0947	80.9829	175.176	62.7536	121.626	32.9	100.016	33.4984	20.4597	11.4824	193.027	-720.765	35.6467	80.5961	138.053	0.238129	106.249
pos_11472	N-(1-Deoxy-1-fructosyl)proline	0.271909	0	0	153.889	8.18994	0	0	9.93236	0	0	0	1.50765	22.9247	4.04692	0	0	201.333	11.133	0	2.74704	31.2043	4.94685	125.109	0	0	75.4684	0	0	89.8441	-22.2831	0	0	0.00247774	0	0	18.7245	20.8469	0	2.60835	0.182133	10.718	0	0	0	18.7494	1.93148	0	12.3764
pos_1148	Osmundalin	0	-4.24615	0	0.958775	11.5836	3.27846	4.47939	0.524183	2.27885	0.21976	30.3056	20.9602	43.542	0.00981028	3.58962	0	15.2924	19.7975	1.11613	13.5014	1.4342	13.2197	13.7319	6.81273	3.04934	4.95983	0	5.71749	70.0243	-2.08368	16.1208	8.10957	5.50593	32.0955	15.003	6.87722	5.06516	12.8996	4.72499	5.21984	0	7.9812	-77.9208	29.2961	117.833	43.8258	0.358501	11.6649
pos_11486	Mikamycin B	1.93701	-160.65	58.5988	4.16392	480.983	708.139	131.931	33.2992	20.5586	35.7693	1049.53	486.521	30.5513	125.649	193.775	278.366	16.1418	73.1555	6.61938	892.252	260.444	10.3242	0	1527.38	531.046	139.651	-13.1494	598.405	1637.55	-23.8698	1893.52	589.787	482.495	2481.75	666.014	199.334	59.4574	685.539	144.533	115.694	6.9581	281.079	-3205.61	1477.6	120.82	3938.99	1.87833	177.683
pos_11494	Alogliptin	0.331325	-6.49644	1.61487	3.9722	29.3747	8.88622	32.9236	11.714	38.1765	3.42921	79.4066	10.9877	9.92445	12.6889	17.9638	22.8242	21.6255	0	2.83459	27.8377	25.6502	6.80528	0.441276	13.4676	19.8476	39.3305	-3.68394	9.69278	12.4918	-5.36748	8.95821	5.6361	16.2468	32.2519	10.8863	47.2888	8.53411	21.2225	5.70924	4.66432	0	16.9874	0	23.2644	34.8296	0.971337	0	35.0408
pos_11495	RUCAPARIB	0.0224026	-0.0243345	0.459238	0.607364	3.7192	1.91127	0	0	0	0	51.3493	1.33799	0	0	0	0	0	1.5428	0	3.08744	1.01812	0	0	0	139.837	44.9941	-15.0168	57.4539	35.8358	-26.0828	93.9538	64.4953	37.149	122.021	63.6759	95.7009	52.5973	48.941	32.6217	61.5025	32.2596	70.6184	-156.037	62.572	97.7433	16.8088	0.0252266	77.4209
pos_11496	(1R,9S,10S)-17-[(3-Hydroxycyclobutyl)methyl]-17-azatetracyclo[7.5.3.01,10.02,7]heptadeca-2(7),3,5-triene-4,10-diol	0	0	0	0	0	1.01422	0	0	231.823	0	1.84323	0	0	0	0	0	0	0	0	1.76694	0	0	0	0	99.6405	0	0	0	76.6705	0	12.772	0	1.2101	6.90509	1.8479	1.33046	0.339596	0	0	0	0	3.75792	0	0	1.20219	3.65201	0	1.80797
pos_11497	trans-p-Menthane-7,8-diol 7-glucoside	0.0358456	-5.92615	1.41845	2.44917	2.84387	4.91762	6.59556	1.06818	4.26834	5.85221	10.8521	6.25429	6.16103	8.49342	5.7711	12.793	9.60436	16.967	5.52534	4.61112	6.03378	7.42124	2.18973	7.26382	12.5404	7.25821	-0.760274	13.0138	216.383	-2.95092	9.54453	5.51083	3.30287	9.79172	2.31779	1.53692	4.61054	3.71348	2.94646	5.21253	4.77399	7.18798	-18.8213	4.02068	11.8882	3.41207	0.284231	5.06073
pos_1150	Ile Arg	4.59809	-118.23	18.0217	64.7282	451.348	525.898	591.05	118.011	642.29	181.796	1964.38	1013.47	590.091	455.377	572.047	456.313	428	316.086	99.2999	1116.38	446.064	248.685	27.9113	1024.09	922.495	522.191	-24.1144	976.549	17778.5	-178.709	2627.29	1241.18	441.189	3131.01	894.405	620.495	155.473	514.981	192.095	159.953	351.289	773.51	-4055.28	1706.39	431.596	6155.8	5.17603	690.585
pos_11503	Jubanine A	4.14157	-244.246	49.2687	18.5495	510.551	109.047	166.072	55.1214	39.6773	94.6868	341.415	275.725	109.893	72.6769	289.859	67.3242	50.6066	63.1322	35.0709	212.472	139.013	72.2773	11.4536	186.855	124.275	144.717	-35.5345	149.894	205.333	-50.1363	456.234	301.204	208.764	657.23	477.77	93.0801	148.035	192.113	68.3916	96.5614	96.9888	226.509	-1564.36	369.72	176.272	557.41	3.91604	250.596
pos_11504	Samidorphan	2.68349	-182.033	13.8398	0.112642	192.905	0	23.5539	28.7731	0	35.655	0	150.455	11.7208	2.99971	177.089	0.017008	4.02368	6.71346	19.5744	175.843	172.613	13.8675	1.85356	53.1391	93.0975	58.5607	-13.0191	18.5386	26.3458	-23.6466	104.282	21.9011	132.43	164.682	197.285	11.4789	83.0904	39.9468	9.53203	26.722	1.9845	129.945	-423.059	94.7617	20.995	422.944	2.15626	165.483
pos_11508	PS(16:1(9Z)/PGJ2)	8.26374	-955.317	64.1257	7.61542	757.598	75.4305	163.078	39.2114	10.7404	94.9148	193.098	236.788	108.105	16.7422	429.821	0	39.7702	43.3663	12.4929	242.452	419.773	83.1563	9.07179	263.639	170.169	539.083	-39.2585	301.897	513.179	-105.778	501.427	269.434	156.103	459.571	237.32	31.6134	286.735	122.768	81.7705	52.8898	76.8459	138.003	-1340.99	418.5	352.843	459.984	2.74389	386.698
pos_1151	S-4'-Hydroxywarfarin	1.52061	-60.7003	50.3053	42.2243	222.653	136.797	187.439	49.4086	93.1938	90.9211	504.463	333.021	162.913	187	259.621	253.888	136.962	199.498	90.8557	212.475	188.435	197.341	13.3499	296.516	256.178	86.6281	-18.9373	240.977	127.723	-43.769	264.279	244.902	122.492	435.789	221.582	208.791	73.8333	180.228	104.587	105.715	95.2204	231.613	-965.834	209.543	236.333	148.6	1.35016	269.458
pos_11517	(5S,6R)-Methyl 5,6,7-trihydroxyheptanoate	0.621459	-53.4536	20.5116	17.2093	34.3456	29.4955	36.5062	13.927	34.96	29.3784	59.6216	37.3618	44.029	50.9659	42.3961	46.1662	29.3088	29.3645	11.6257	31.3141	46.7189	54.4314	16.6316	42.5443	59.2933	40.1452	-7.58369	39.4391	67.4443	-15.039	52.9171	39.6104	19.1942	79.228	38.3224	35.1787	21.6705	22.6757	16.7085	32.2991	44.2737	35.1555	-119.953	47.5489	44.533	26.9659	0.574577	33.7689
pos_11521	N6-Carbamoyl-L-threonyladenosine	0.1144	0	0	203.12	17.915	0	0	52.0253	0	0	0	0	80.9875	453.037	0	444.128	146.615	0.791969	61.6055	32.147	74.6563	0	116.786	7.15118	0	41.4913	-8.05906	0	0.270849	-0.0878177	0	0	0.397958	0	0	177.664	0	0	0	31.1709	340.193	0	0	0	121.392	0.875723	0	359.886
pos_11532	Cotinine glucuronide	0.0264099	-2.27294	2.83574	3.42807	0	4.58345	3.10272	1.17313	0	0	13.0088	1.15168	1.41861	0.0966028	1.25806	0	0	3.26026	0	0	1.6172	0	0	0	14.7695	0	0	14.6707	19.2132	-2.96168	39.9013	21.6623	8.18957	47.499	34.225	511.835	12.7519	17.7227	2.1435	17.3805	2.29519	17.5211	-23.5709	83.3454	10.1708	5.5269	0.215143	3.44157
pos_1155	1-O-(8R-hydroxy-8-methyl-3Z,9-decadienoyl)-beta-D-glucopyranose	174.148	-4029.87	1138.57	3965.4	4719.7	5300.33	9762.53	2286.9	10323.2	9589.82	18244.4	8773	12917	5728.23	16037.5	8028.59	13741.2	4322.39	2047.22	6449.06	13736.9	11763.3	2792.37	12904.6	12106.3	13858.5	-585.054	6614.95	11515.7	-3457.95	10656.5	8961.17	5132	18575.8	4871.45	11248.9	9542.01	10075.1	5645.48	1651.66	14581.7	9611.61	-31312.4	12183.9	13328.9	5227.57	29.3449	12790.7
pos_11565	Methyl 7-epi-12-hydroxyjasmonate glucoside	6.68483	-624.054	124.968	12.7653	1166.43	35.9697	251.482	181.717	24.6149	223.939	68.1533	408.282	83.9121	0	214.87	0	80.1584	60.2289	11.8324	113.685	484.081	65.9923	4.01717	133.737	80.9267	273.952	-48.3806	51.9635	208.044	-84.5273	194.182	76.0439	371.699	385.578	455.727	181.373	394.406	57.2984	173.992	129.698	45.7928	234.978	-1620.14	259.361	111.134	250.548	1.10197	305.611
pos_11567	Melilotussaponin O2	1.59176	-109.066	5.70658	1.84133	219.977	3.14874	105.79	122.201	15.0582	173.894	81.3053	908.461	378.217	0	275.842	0	6.56112	10.6554	12.4034	44.4827	28.5653	53.8533	0	50.5899	23.5766	131.086	-11.0545	14.4291	89.8899	-96.77	61.8053	0	54.2205	34.6559	43.1652	34.9695	129.707	36.5903	0	111.331	1748.21	931.332	-53485.5	25.188	90.0987	39.1412	0.955067	50.6947
pos_11584	Valganciclovir, (S)-	3.50063	0	0	48054.6	0	0	0	4086.43	0	0	0	0	-28453	0	0	0	408853	4627.85	0	0	1075.64	0	132.181	0	0	126.986	0	0.0105332	15.5426	-0.105237	0	0	0	0	0	0	677.265	0	0	0	16509	0	0	0	2910.21	651.945	18.1448	2.43575
pos_1159	2-Aminobutan-1-ol	4.99249	-374.176	122.812	116.211	611.571	258.855	453.616	169.515	371.409	313.428	1007.55	634.731	508.522	391.705	524.248	458.397	340.975	340.82	197.384	502.364	447.164	494.514	118.407	609.471	670.545	421.569	-57.681	478.635	1406.94	-148.665	721.306	500.623	261.014	1023.36	537.239	486.407	280.516	429.96	254.975	295.645	440.534	552.649	-2175.04	608.705	619.781	588.657	5.14577	533.158
pos_11603	Lincomycin	0.477653	-43.6249	21.1193	15.8501	35.1011	27.1186	38.6732	15.2791	42.479	29.8674	66.6934	35.0066	32.6384	44.6258	50.5303	43.4167	26.7756	33.088	17.6295	22.5079	31.0949	40.6055	13.6517	39.4123	65.3926	38.3559	-6.45719	31.2681	43.8224	-12.5313	39.3415	26.3715	24.7825	62.5182	35.6058	40.0696	29.4072	25.9217	19.9054	29.9147	51.8592	40.0448	-137.429	39.8388	38.8723	18.1828	0.599373	29.3876
pos_11607	DG(2:0/18:3(10,12,15)-OH(9)/0:0)	0.363587	-38.8381	15.6877	11.9989	44.4974	14.8726	30.9225	15.0196	38.9411	34.0267	88.9171	34.2988	45.283	48.9819	47.4443	47.8881	33.6873	30.7844	18.9622	27.3732	37.9511	51.185	15.8952	36.9526	56.6515	38.2277	-5.77847	39.8154	63.3832	-14.0701	35.3922	24.7446	15.4491	56.6214	35.6326	36.5845	27.7779	27.9611	16.8636	23.2153	49.3098	40.478	-143.401	40.3235	41.0225	25.5079	0.326706	26.8153
pos_1161	[(2R,3R,4R)-3,4,5-Trihydroxy-1-oxopentan-2-yl] (2R)-2-amino-3-sulfanylpropanoate	0	-20.222	0	3.09496	9.51304	0.0269224	60.5833	14.7457	113.056	11.4555	204.337	0.993322	141.585	44.8795	2.7266	44.7121	112.705	2.92494	35.0558	46.0712	60.8703	76.7348	36.6067	2.45847	0.32201	41.7849	-0.604999	19.8279	67.8843	-22.5265	1.18537	2.95197	4.87943	2.8826	3.51791	130.501	56.5587	43.8943	95.0494	0.191014	6.83615	1.50433	-13.4329	3.94671	1275.71	5.55699	0.00194991	53.8046
pos_11614	Balanitoside	7.14711	-326.076	50.6394	5.41019	853.872	10.9052	479.616	47.7461	0	29.4127	102.962	169.295	25.2196	10.3466	431.156	0	10.5881	34.5404	17.3941	134.293	302.062	0	0	194.524	342.3	144.735	-19.168	10.9252	6.62009	-52.8809	102.443	23.6767	229.918	75.6835	159.211	105.53	224.869	8.32318	146.1	70.605	20.1385	164.567	-495.873	49.9091	228.547	45.2534	2.47715	243.103
pos_11615	Annomuricatin A	0.598049	-32.703	0	0	26.6767	34.2383	31.0451	0	0	413.268	56.8482	78.2978	52.2142	0	105.316	0	9.90719	0	0	69.6241	96.878	0	0	133.368	218.008	0	0	8.35127	0	-9.19029	182.699	0	283.543	605.4	158.241	131.008	0	13.5031	11.1754	0	20.6056	205.402	-1304.35	42.7162	0	421.254	0	58.2708
pos_11616	Nor-NOHA	0.0335639	-2.39361	1.59078	1.13607	22.1217	5.40195	26.0556	9.07193	16.4645	6.9138	47.7036	17.1245	10.6617	20.2831	26.388	32.3206	22.9656	0	4.14404	25.8774	29.0028	7.82129	0	13.7421	56.282	25.8244	-2.05584	31.3676	9.24276	-9.12375	12.6495	14.9076	15.5314	25.5269	16.7185	50.357	21.3075	24.5324	17.8133	2.68575	1.17968	32.1083	-16.2885	37.9762	62.1831	3.8584	0	35.3105
pos_11618	Hydroxygaleon	0	0	0	0	0	0	0	0	0	0	0	0	0	0	0	0	0	613.531	5.41533	0	0	0	28.9951	0	0	0	0	0	3.23887	0	0	3.06682	0	0.0355068	0	0	0	0	0	0	9.97972	0	-0.0714752	0	0	0.0012798	18.1737	0.0130195
pos_1162	Cytidine 5'-monophosphate (CMP)	31.9666	-9667.92	189.374	306.049	2898.96	241.042	1703.48	973.188	1538.45	1036.5	1742.32	636.925	1981.89	532.046	1154.86	552.088	1142.12	239.599	502.461	526.708	1276.57	1458.86	349.886	583.09	960.042	2857.95	-211.89	429.846	239.858	-693.818	227.554	387.261	556.671	894.411	533.936	755.047	1716.74	318.943	481.439	976.165	1253.74	811.999	-3490.1	724.268	2451.4	130.246	7.51737	866.492
pos_11641	Retrofractamide D	0.00273341	0	0	0	0	0	0	0	6091.84	0	0	0	7.42808	0	0	0	0	0	0	0	0	0	0	0	0	0	0	0	-509.529	0	0	0	0	0	0	27.622	0	3.9897	0.563332	4.28933	0	0	-5.22971	0	0	0	0	0
pos_1165	Lippioside I	0.00375511	0	4.66625	3.04227	10.4959	17.1851	12.494	3.30367	17.7595	0	45.6618	45.1494	7.62782	2.57677	0	33.6819	51.4169	142.312	0	-39.6905	-170.045	0	0	-271.146	0	-1713.21	0	0	-1693.99	458.658	-445.403	-311.787	9.06414	37.7601	16.7777	22.8175	5.19284	24.0831	12.928	4.76661	0	15.6323	-71.3117	39.3326	1068.2	6.33228	0	0
pos_11657	Erucoylacetone	0	0	0	0	-145.633	0	0	-11.5209	0	0	0	0	0	0	0	0	0	0	6.19058	0	0	0	0	0	0	0	0	0	525.569	0	343.554	34.6843	-230.337	-959.269	-334.108	0	0	-57.7312	0	0	0	-93.8434	2998.31	179.012	0	853.445	0	0
pos_11675	CDP-DG(16:0/18:2(9Z,11E)+=O(13))	4.24506	-218.642	15.106	2.32844	264.063	29.8688	47.5858	22.1095	3.35114	112.259	86.6077	74.0178	82.975	0	143.136	7.36497	59.2276	50.1983	0	163.677	303.55	24.2102	0	437.587	51.7671	262.247	-7.36841	67.2801	129.124	-33.0342	233.753	40.4836	119.112	214.791	137.153	55.7516	51.0271	27.508	23.1992	7.79578	0	60.7936	-660.924	99.9974	74.6888	265.225	0.94444	132.703
pos_11677	CDP-DG(16:1(9Z)/18:2(9Z,12Z))	18.3562	-469.668	98.0278	0	2266.28	19.491	320.669	83.827	0	111.718	238.772	32515.7	242.369	0	977.59	0	49.2384	26.5332	21.6599	204.638	314.096	0	0	-7656.04	-4002.73	-7914.57	7968.27	127.746	124.207	-292.348	143.397	24.1019	281.185	63.1707	322.488	118.897	217.47	89.4952	296.391	2444.58	0	1700.21	-59746.8	239.779	152.075	105.067	2.30135	234.631
pos_11688	Flurithromycin	4.69609	-490.982	42.308	48.0437	308.94	13.4068	26.7354	96.1098	141.932	63.9514	40.5477	92.7499	24.9749	0	87.9456	169.779	165.806	54.2874	16.3071	113.941	232.308	151.463	85.5472	37.0002	25.4379	281.799	-58.0659	24.0875	152.831	-104.855	52.0061	16.7913	125.626	101.58	86.6603	24.7251	124.941	12.2223	67.0359	26.3851	109.243	107.099	-666.678	158.579	103.511	314.503	2.80918	235.207
pos_11691	Isoflupredone acetate	4.25165	-420.735	64.0542	5.94136	680.39	161.563	169.115	75.3726	11.008	409.047	277.305	413.159	98.785	108.828	284.271	0	36.079	55.8483	8.33678	158.894	451.066	24.0642	2.10347	493.642	695.931	189.381	-17.693	163.959	168.033	-85.6369	446.332	107.9	258.507	416.438	447.653	350.799	158.411	130.597	156.131	100.652	103.182	326.047	-2560.97	302.343	166.198	267.705	2.12568	374.813
pos_11693	CDP-DG(a-13:0/20:4(5Z,8Z,11Z,14Z)-OH(20))	9.58971	-540.745	102.151	59.614	556.779	27.8359	276.559	140.309	32.0212	222.264	65.693	355.087	32.594	0	1083.86	11.2185	130.414	94.535	24.9203	593.269	1686.61	332.758	9.38679	805.785	544.384	413.322	-53.5771	20.0312	92.3613	-150.256	522.315	54.5019	623.066	136.895	547.916	923.739	174.725	117.557	601.266	76.6369	269.751	591.459	-2466.11	148.134	649.293	211.42	2.75588	1246.92
pos_11695	PI(22:6(4Z,7Z,10Z,13Z,16Z,19Z)/PGE2)	13.0578	-535.145	175.962	0	2418.16	0	231.419	50.572	6.97078	0	207.964	64.8678	20.6699	0	878.531	0	6.25458	24.4891	8.19468	64.4115	208.874	12.8591	0	35.9648	67.84	66.8836	-26.2259	0	34.9553	-48.501	0	16.4912	377.089	36.0039	204.819	152.574	136.765	24.0875	179.428	58.8426	9.81731	133.836	-354.714	64.9751	79.8229	59.0015	1.47043	181.516
pos_1170	Guanine	7.80626	-788.309	260.5	69.046	425.408	213.737	586.851	580.795	1294.89	1906.32	1231.38	1294.42	501.989	332.096	463.296	1926.26	335.414	475.931	383.939	377.041	1037.19	923.703	293.271	1045.54	999.009	5603.03	-67.1748	9310.1	1022.23	-456.687	14205.1	2165.11	529.239	548.703	363.557	4197.38	288.621	356.999	441.748	447.475	6031.47	888.524	-2772.21	2111.71	2826.49	828.091	6.89965	1343.36
pos_11701	(3R)-3-Hydroxy-N-[(3S)-2-oxooxolan-3-yl]butanamide	0.68656	-325.74	4.46777	1.11778	4.94903	3.13891	2.91633	5.98442	15.3289	9.76948	12.8918	4765.09	0	0	23.9483	35.7192	14.6703	0	3.99394	5.04914	9.66678	5.55325	0	4.48812	4.38568	13.0923	-0.623175	0	0	-2.83708	0	0	0	5.1207	0	1.51056	35.8002	35.2213	0	63.1821	0	0	-989.209	0	4.40955	2.49786	0	2.11473
pos_11702	2-Methylguanosine	0.103978	-19.7325	5.36787	7.27686	19.1745	6.7435	14.7441	3.14129	18.6956	6.763	52.4996	35.2093	40.8625	38.5758	23.2884	27.788	23.5216	41.9318	23.6877	22.4843	30.014	39.9508	18.775	40.5661	21.3648	21.2413	-1.97949	12.5845	33.632	-5.76967	14.1518	4.79583	9.8888	27.9954	3.74034	15.9947	11.2693	7.03097	12.8274	14.7461	10.3441	6.14828	-51.3584	15.1484	34.67	3.1915	0.638326	11.3117
pos_11703	Succinylaminoimidazole carboxamide riboside	0.957327	-53.6052	0	12.3904	0	0	17.539	0	2.89543	120.626	0	0	142.394	15.7458	0	69.9969	25.1479	0	5.49606	0.894456	0	4.08004	7.94599	10.1934	0	19.8482	-0.761176	0	0	-0.789804	1.21446	1.69576	0	6.74261	0	0.492756	3.31078	0	0	0	97.7955	6.43723	-66.4409	0	6.08536	5.54148	0.369402	0
pos_11704	(S)-2-[(S)-2-((S)-2-Benzyloxycarbonylamino-3-methyl-butyrylamino)-propionylamino]-succinic acid	0.341979	-8.62125	10.4445	19.9365	21.7937	3.64558	4.02903	13.6606	1.58708	7.44797	76.4256	0.0655404	54.0694	127.619	45.9389	185.668	52.8753	82.4021	24.8164	38.353	199.179	66.4497	73.6723	18.0908	18.3677	38.4955	-3.27924	14.6209	11.0021	-41.0084	0.262058	4.82393	28.0129	116.564	0	138.719	23.2773	41.1719	52.3554	11.1848	111.699	30.9072	-55.8145	39.8788	52.9053	0.945223	0.129408	80.375
pos_11706	Verdamicin	1.65556	-162.35	66.038	61.2156	172.231	92.9297	131.935	51.739	148.263	126.573	384.011	163.163	205.018	214.66	200.14	233.231	130.017	124.458	84.7276	115.172	139.798	211.289	59.7363	157.575	192.355	120.367	-29.9352	171.347	123.853	-45.5844	157.301	136.475	65.2157	228.14	157.196	163.22	91.8197	111.988	83.6579	113.532	184.364	149.222	-583.161	151.316	194.726	72.9257	2.22707	153.471
pos_11713	Pyroglutamyl-phenylalanyl-prolinamide	5.63999	-350.509	84.2322	15.6056	423.808	3.70837	607.653	175.412	39.906	157.264	0	86.0615	89.5396	10.9708	323.059	0	13.7062	21.3201	18.6277	31.1198	132.072	32.6796	9.8277	17.1996	57.5286	344.585	-12.5787	0	20.9164	-66.4525	16.1529	5.55417	121.973	15.3198	96.1555	112.564	245.552	13.1699	111.136	69.5377	232.213	157.439	-567.305	29.1284	104.377	26.1226	1.00147	174.48
pos_1172	Lanthionine	2.37334	-245.468	28.9171	40.8812	281.075	40.7523	184.017	79.088	198.979	156.37	187.25	88.0032	235.537	123.883	123.291	169.997	132.054	183.315	73.1746	156.68	118.336	156.81	46.3339	123.259	141.344	199.875	-18.5901	45.7947	215.274	-54.8538	79.223	103.174	76.5003	179.824	120.537	110.002	169.286	80.04	53.2268	111.673	173.947	120.48	-589.9	100.837	193.156	754.309	5.3862	130.89
pos_11729	6-(2,6-Dimethoxypyridin-3-yl)-9-ethoxy-8-methoxy-1,2,3,4,4a,10b-hexahydrophenanthridin-2-ol	0.342109	-47.0164	3.51832	12.6139	17.7741	0	48.7621	6.89921	31.4622	0	25.0287	14.3821	108.358	28.6814	3.11738	11.196	20.824	4.75313	7.37475	8.13732	3.89769	33.2481	23.8472	20.8613	2.21207	39.4335	-7.54228	0	55.1906	-9.04253	14.6094	5.05451	3.03661	14.2257	1.53261	6.24141	37.7049	5.87556	6.33525	5.6317	37.6575	6.63599	-51.8469	8.12064	126.55	11.3373	0.0501654	16.3208
pos_11730	alpha-Ionol O-[arabinosyl-(1->6)-glucoside]	0	-19.5979	0	0	45.2818	0	86.6324	10.1833	65.7334	0	110.874	18.1807	40.7198	99.2746	0	113.424	120.499	0	17.2841	18.2265	39.4565	134.157	1.00873	21.4884	34.7986	8.01245	-21.2928	10.8512	21.0515	-10.8623	3.85099	4.63804	19.9962	4.72989	0	6.23802	98.8172	60.3979	33.0875	55.5453	0	9.47679	-54.9349	22.4488	547.245	11.1203	0	105.28
pos_11742	Ouabain	1.60147	-148.321	0	4.51874	82.8881	11.6311	70.7271	3.72598	17.7428	8.86217	38.3205	6.50859	23.9885	16.7438	8.56195	0	29.8841	10.928	0	20.8942	38.4574	0	0	20.7952	4.30884	36.8907	-1.49747	5.73219	14.783	-5.3582	5.27147	9.07813	12.6457	47.9725	15.0953	39.0965	23.7396	13.3089	25.0095	10.2182	0	22.7917	-108.977	40.2892	53.0893	12.4544	0.0812126	22.407
pos_11749	4-Propanoyl-HT2 toxin	0.76902	-48.107	3.11836	0	87.728	5.06991	38.6783	0	0	25.174	0	73.8783	10.4024	0	91.581	0	13.0941	0	5.42101	19.9901	20.5482	2.84266	0	13.0288	22.7352	45.2685	-0.423372	4.0908	95.4908	-17.3243	617.759	27.8007	88.4657	486.33	380.35	3.84951	38.8982	28.8296	11.4957	18.2572	6.5392	30.4195	-719.901	78.0034	27.8538	1395.05	1.28137	36.4703
pos_1175	Nocodazole	-0.144259	-6419.15	17.9378	21.8106	127.758	0	13.1461	6.78463	21.9857	17.4344	15.246	0.303249	29.616	0	22.3071	0	15.5768	4.33115	4.72044	31.1307	24.6072	0	3.35305	0	1.1642	22.8326	-0.880226	1.4742	0	-15.0747	0.00221758	0.0109514	1.29578	0.854142	2.28859	0	42.0435	0.0106945	14.9478	0.0864459	0.000380572	0	-4.56948	0.292339	100.003	1.68702	0.330822	24.8046
pos_11755	27-O-demethylrifabutin	8.1152	-550.94	211.871	8.11117	560.482	3.18904	145.254	187.468	27.6227	112.277	63.0647	122.039	98.6086	8.51563	926.792	0	40.9379	14.0396	10.2045	80.5738	317.836	43.4806	0	92.512	142.692	533.011	-13.4295	19.1647	45.1537	-174.735	63.073	26.2719	228.828	161.493	173.036	33.2186	204.493	38.2105	210.53	133.086	32.6473	183.42	-484.443	74.8408	352.559	106.889	1.14978	244.198
pos_11758	PI(16:2(9Z,12Z)/5-iso PGF2VI)	6.83239	-434.357	96.1317	10.7726	390.508	14.0275	276.415	335.731	55.0564	68.6283	24.6943	284.249	158.88	0	937.039	8.93628	237.64	68.0425	72.4557	404.585	1187.98	100.958	2.38774	558.34	476.111	515.991	-20.5153	11.8036	39.6498	-259.589	332.098	49.5939	318.444	33.929	274.413	574.102	218.631	45.5075	405.051	44.7579	297.758	502.545	-1934.24	77.6916	806.477	188.152	0.911203	1022.39
pos_1176	Cytidine 2'-phosphate	76.494	-12494.1	628.025	1156.85	6668.72	880.406	4144.25	2354.57	5363.31	4169.75	3511.1	1698.45	7163.67	3101.48	2644.09	2354.81	4391.03	2546.67	2115.91	1841.79	2883.86	4986.1	1687.06	2172.33	3218.85	7017.53	-624.81	1468.71	1215.41	-1385.2	981.006	1478.99	1197.13	3071.63	1725.95	2174.19	4488.26	1550.31	1191.86	2798.22	5575.48	2555.27	-8365.15	2714.52	6505.38	476.697	34.0572	1964.86
pos_11761	2-Hydroxy-4-carboxybutyrylhistidylprolinamide	0	-1.30211	2.26969	20.4183	28.8266	0	0	1.90148	2.66297	7.74829	34.3933	0	47.9911	47.7837	40.1633	72.2097	59.5516	73.2776	58.5487	21.4413	108.957	224.774	93.6592	0	0	4.87852	-0.643035	0	2.01296	-39.8467	3.38071	0	9.46144	72.3234	0	70.848	85.9378	8.68994	39.3184	13.3254	117.654	1.05366	-18.9327	21.1795	77.7585	0.458465	0.0438885	31.0372
pos_11770	Cotinine	0.299722	-18.9705	0.164568	0	4.1721	0.174201	0	0.557927	0.309864	0.180858	0	1.13404	0.345462	12.7649	0.696775	2.87656	0.353083	1.31471	1.09998	0	0.662101	2.53712	0	0	0.909247	1.1192	-0.1632	0.26884	1.33429	-0.193279	0.858738	3.01307	2.67181	8.29092	1.10242	0.342626	0	5.33252	0.162646	1.26021	0.699307	0.407659	-5.50712	10.0018	1.99108	0.882238	0	2.07667
pos_11776	Dactimicin	4.65665	-385.709	195.793	161.516	464.565	248.888	381.902	142.874	437.398	327.116	940.616	410.733	511.593	608.361	507.051	620.869	328.79	354.131	224.306	281.698	394.751	565.944	166.134	494.815	604.87	362.145	-70.0851	413.117	248.496	-118.36	401.884	300.156	171.944	634.938	349.898	422.314	271.462	273.317	213.941	296.323	465.502	431.827	-1561.77	382.062	525.491	189.824	5.87634	395.748
pos_11779	Apstatin	0.46878	-43.4899	16.3827	14.5753	32.3058	24.316	36.8796	13.082	29.0235	36.0498	76.3674	39.6987	42.1135	44.9759	43.7782	35.6384	27.932	26.5692	17.0737	23.6488	41.5404	51.0766	11.9149	41.27	48.2224	30.8064	-5.21908	29.5315	35.9645	-15.6933	43.5475	27.939	20.4848	67.086	40.7541	39.7993	19.2169	25.36	15.0399	28.6734	47.1049	38.3998	-141.38	40.0203	42.7107	20.9028	0.446066	35.3252
pos_11787	Budesonide	3.35862	-528.465	32.5621	0	683.564	242.39	132.932	69.0347	15.6099	140.164	614.188	214.549	35.3361	0	181.045	77.5308	10.9572	15.3408	10.4984	112.501	169.235	10.1767	0	202.352	40.2259	179.26	-6.92704	234.002	277.447	-44.0023	333.925	229.053	327.465	824.315	561.529	105.106	303.891	178.119	93.2974	30.3559	50.8774	215.731	-2091.66	411.14	29.7494	319.884	0.607176	95.7788
pos_118	2-O-a-D-Galactopyranuronosyl-L-rhamnose	0.0620947	0	0	0	4.57664	1.97222	6.91692	3.92237	9.11187	0	32.671	17.7957	6.70132	0	12.6482	3.47138	10.4214	1.32607	1.15214	5.63196	8.86036	0	0	0	5.55395	4.93045	0	5.16495	0.0659664	-2.30126	1.19238	9.02682	3.04831	11.2478	8.97144	16.429	7.73618	2.13815	9.14757	0	10.9204	6.94917	-51.711	11.2473	11.5142	3.15137	0.142439	12.6939
pos_11808	Carmofur	0.0345576	-11.1744	0.689225	0	15.966	0	0.746962	0.455392	0.426737	0	4.35586	0.761586	3.49526	0	0	0	0	0	0	2.31016	0.131844	1.12537	0	0	40.836	37.4521	-6.74099	22.0717	35.1614	-16.6113	40.7316	38.4956	8.58857	46.4138	27.5776	21.5819	24.5301	30.7694	14.1077	40.2376	19.1243	27.843	-126.028	40.7523	56.0725	7.48453	0.21978	32.6794
pos_1181	Bz-Camp	0	982.162	0	0	-0.152595	0	-0.296448	-0.175258	-181.928	-362.865	0	0	0	0	0	0	0.000518103	0	0	0	6.12405	0	0	0.00667664	0	248.101	0	66.0229	0	-6.1815	60.3015	0	0	0	0	-579.908	0	0	0	0	-3854.55	0	0	78.5206	207.495	0	0.00048747	8.05876
pos_11833	PS(20:4(8Z,11Z,14Z,17Z)/6 keto-PGF1alpha)	6.82832	-441.551	70.9362	23.817	516.883	9.78496	51.0205	35.849	7.86618	13.9957	0	5.29087	10.2458	0	17.9642	0	0	0	0	7.52889	27.8727	10.5188	0	19.427	0	136.96	-11.1282	4.61463	60.9815	-22.9939	41.8058	47.0181	121.333	24.5397	227.021	47.277	123.642	23.7873	19.6836	39.0982	33.5869	33.9906	-995.046	23.693	27.4446	94.7447	0	14.4188
pos_11841	Oxprenolol	0.476799	-23.2442	15.6351	74.0324	53.3041	3.23057	15.0549	39.0769	34.34	37.3857	112.844	2.92755	129.129	184.545	79.7141	770.673	165.344	107.404	94.4778	34.653	347.887	590.437	226.069	29.8077	35.7089	129.619	-4.27003	17.9179	2.24522	-64.0963	0	6.66869	30.3522	77.9523	0.65666	210.303	110.976	21.0188	86.042	30.7874	390.821	23.1544	-41.6817	23.1979	160.723	0	0.300882	126.414
pos_11847	Jubanine B	5.30452	-486.031	68.1696	26.1046	961.889	166.993	235.56	143.435	3.37053	51.3492	468.811	483.109	101.803	44.1185	474.858	34.5504	123.017	82.8565	50.4043	392.554	397.022	103.562	6.99252	475.322	244.904	348.643	-28.8584	294.693	356.619	-113.032	382.676	229.321	354.438	1891.86	397.35	215.328	296.817	318.414	118.38	79.3902	115.848	451.636	-2563.1	404.319	196.593	1268.67	1.20402	352.563
pos_11850	DG(22:4(7Z,10Z,13Z,16Z)/24:0/0:0)	5.39196	-34.6943	0	0	305.27	0	8.61527	60.6849	0	0	0	204.845	5.83395	0	1103.14	0	0	0	94.4546	41.0883	0	14.9854	0	0	78.1763	5.30446	0	0	0	-104.812	13.7487	0	148.894	0	40.9757	0	9.92739	0	0	0	10.7357	166.705	0	0	118.97	0	0.203115	276.077
pos_11855	PE(14:1(9Z)/20:5(7Z,9Z,11E,13E,17Z)-3OH(5,6,15))	1.70669	-146.149	6.66853	23.2513	195.187	147.795	283.142	32.9772	66.9853	148.317	536.937	233.966	667.919	180.206	52.0152	254.127	330.929	39.7872	24.6795	209.189	149.899	351.089	0	224.092	166.202	101.693	-8.52005	185.676	152.287	-30.369	197.708	201.863	194.421	487.71	144.711	240.317	127.818	304.711	54.7145	13.0708	46.6608	266.867	-1855.44	205.56	98.0992	122.105	0	163.166
pos_11862	N-Desmethyladinazolam	-23.1543	0	0	0	0	0	0	0	0	0	0	0	0	0	0	0	0	1.13992e+06	0	0	67061.8	0	0	1808.54	0	44.2502	0	0	87.2953	-4.24246	10.3091	0	0	0	0	0	185.245	0	0	0	0	0	0	592.693	0	0	45798.3	54.638
pos_1187	Oligoadenylate	31.7124	-12549.1	0	81.2032	1876.16	0	1152.24	924.836	2782.78	1433.32	0	0	2022.74	66.9956	17.8462	0	650.885	40.151	78.49	31.9254	56.1185	177.525	70.5025	0	62.8998	1907.77	-26.0755	0	0	-138.191	0	7.86885	48.9152	0	0	0	2632.48	21.8941	0	394.385	2066.95	74.259	-108.933	64.1738	1181.38	0	0.21468	0
pos_11872	Pisumoside A	7.3756	-620.219	30.6755	27.4771	376.727	29.5171	249.755	84.32	2.07201	138.759	55.4451	267.052	195.308	20.8727	1051.4	10.8095	200.338	42.0137	36.386	93.143	417.161	211.176	0	231.287	269.062	561.675	-20.3401	23.5251	115.466	-197.458	296.261	61.9662	297.762	193.91	314.247	248.682	198.231	45.7223	247.556	29.4361	350.887	228.774	-1464.63	157.863	328.362	147.303	1.02656	395.061
pos_11875	2,4-Di-tert-butylphenol	8.26927	-738.359	316.78	245.212	878.354	521.713	714.112	381.403	1149.39	570.272	1775.49	735.058	855.256	975.207	912.078	1273.15	639.212	628.368	464.625	879.088	777.406	1036.49	313.923	939.174	1049.68	727.498	-128.388	827.826	433.105	-217.314	759.536	567.334	423.45	1267.47	740.589	722.866	493.472	1035.15	383.448	528.452	905.99	780.145	-2977.96	698.929	951.453	883.275	10.0422	795.931
pos_11877	Isopentenyladenosine	0.733735	-53.1628	0.81384	1.54573	7.84763	1.88071	4.57547	0.167348	4.08792	4.46974	20.4059	6.90447	5.76048	31.937	8.55357	2.16088	7.54999	166.181	4.64734	3.09773	6.41247	8.46889	1.49193	2.34134	7.75131	4.96287	-0.318295	1.22535	13.0955	-1.29537	12.521	9.93239	11.1051	35.5671	9.66091	0.549249	9.05454	21.2854	5.02811	17.2644	38.5786	0	-33.1304	31.7127	21.8896	3.85127	6.72278	6.38828
pos_11878	Bay 41-2272	0	0	0	0	0	0	0	0	0	0	0	0	0	0	0	0	0	-52854.7	0	0	0	0	0	0	0	0	0	0	0	0	0	0	0	0	0	0	0	0	0	0	0	0	0	0	0	0	399.571	0
pos_11883	PI(22:6(4Z,7Z,10Z,13Z,16Z,19Z)/22:6(4Z,7Z,10Z,13E,15E,19Z)-OH(17))	0.939243	-99.6407	40.3556	0	393.033	6.72044	13.2974	18.8079	0	46.1679	22.4694	6.23444	30.9696	0	79.2175	13.2852	0	0	0	25.6031	338.985	0	0	76.5725	23.3594	56.3568	-7.97654	10.3558	7.35227	-6.47948	30.5486	0	86.2052	0	254.823	22.2624	12.1229	0	31.0545	5.98533	9.23332	36.7042	-641.718	50.4764	23.0833	1193.47	0.296464	118.853
pos_119	Gly Lys His	0.0560072	-10.7473	0	0	59.205	17.9177	4.64768	8.75973	4.10841	3.53942	52.4039	136.059	10.758	12.6609	31.1362	61.7755	10.2106	20.6857	3.74976	97.885	11.4612	11.0782	0.483152	142.159	46.4437	25.3667	-1.27058	51.7247	298.1	-6.72628	169.068	63.6219	56.8378	188.785	73.3682	14.9626	1.52605	24.1552	5.74446	34.7565	5.62476	29.6368	-365.546	59.165	8.61146	104.125	0.30741	44.9254
pos_11900	Pro Asp Gln Ile	7.48229	-1396.38	25.5073	366.925	553.253	7.73391	1820.33	221.977	888.641	124.03	534.621	71.9585	1852.69	759.696	43.1893	869.569	508.111	0	374.045	158.14	278.995	1113.45	534.551	249.71	630.509	567.923	-97.035	52.7395	70.2653	-161.962	40.8215	70.8106	98.2186	46.3989	13.6928	179.283	1246.23	114.647	115.476	172.981	597.971	52.6812	-176.636	126.222	4047.93	49.7174	0	448.04
pos_11902	(4Z,7Z,10Z,13Z,17Z,19Z)-16-Hydroxydocosa-4,7,10,13,17,19-hexaenoylcarnitine	0.806	-61.1202	26.9953	20.2064	45.3646	34.7293	54.7151	24.7023	61.2325	44.7494	142.248	56.0121	78.6756	80.3979	72.4409	107.75	58.0822	66.9506	33.4096	47.8366	58.8624	88.1075	20.7151	86.3415	93.832	57.5387	-10.7174	96.61	50.828	-24.6232	62.5197	65.2564	20.7967	86.272	59.2348	58.3309	41.3845	38.7496	32.4693	43.0779	77.0112	59.9364	-274.499	62.4054	85.1212	43.7068	0.896868	82.5644
pos_11903	Tuftsin	1.50304	-126.564	56.9001	44.4168	132.931	75.4467	122.593	43.5984	162.115	104.924	320.309	135.96	187.422	200.833	183.955	229.611	119.913	129.934	77.0038	96.2611	139.84	186.827	55.7073	184.752	189.038	122.707	-22.8999	140.574	101.329	-43.774	149.554	124.872	56.8077	205.038	135.326	141.158	84.3092	93.8378	74.9058	101.134	166.554	161.819	-530.081	144.413	207.054	83.2917	2.08662	141.806
pos_11919	Styrene	0.122222	-8.66726	1.63893	8.92867	18.6311	4.33558	2.29066	10.0363	9.06978	15.4341	43.0652	2.62045	47.2608	41.2117	10.6667	88.9526	34.9807	31.0432	21.1391	35.599	48.3282	42.6383	13.3076	41.6178	4.54497	80.5034	-1.59992	1.63749	5.26307	-36.3097	0	0.722854	4.77756	14.888	1.95285	58.1407	9.03757	3.39045	8.60899	9.36028	99.6275	16.8177	-17.5965	6.77189	46.7887	0.865864	0.0415521	43.4014
pos_11920	Cinnamaldehyde	1.61121	-161.754	33.1968	124.408	222.051	68.15	75.3112	158.479	178.998	201.336	442.46	74.1656	650.886	574.333	160.314	1541.29	616.07	574.934	328.531	610.724	705.111	623.631	175.815	576.406	66.6515	1191.27	-19.5962	48.0866	56.8152	-626.31	46.1008	36.3718	73.2194	235.206	49.331	862.565	144.827	74.7391	138.494	82.6391	1549.3	199.063	-275.171	113.731	725.073	26.7953	1.38187	755.691
pos_11921	5-Methyl-2-phenyl-2-hexenal	0.825322	-95.1362	9.71463	79.8947	130.769	28.0024	17.22	102.151	99.9985	125.752	259.355	28.2374	444.185	365.901	69.307	1077.14	427.889	416.84	232.961	423.477	491.231	460.844	127.474	383.547	19.3488	837.435	-10.9452	15.2629	24.4886	-426.895	12.909	12.1059	42.7099	117.481	4.33002	607.242	86.1528	30.2472	81.6675	34.3276	1103.02	117.786	-100.059	58.884	499.692	6.52238	0.605296	530.537
pos_11933	Asn Ala Ala Ser	0.0894465	-18.8236	0	0	23.5722	0.521041	0	62.9312	1.70427	0	218.205	0	0	7.43185	83.9175	0	35.8802	0	11.8975	40.8593	19.8604	147.283	1.04467	1.80878	45.4168	10.4849	-6.7997	23.599	8.80466	-0.280084	1.96404	9.62285	5.48517	40.2179	3.0713	39.2813	146.486	23.4263	33.5726	31.1289	0	9.3338	0	59.3661	149.688	0	0	79.985
pos_11934	Asp Asn Ile Leu	1.33044	-272.425	1.56387	28.2514	204.557	7.78129	317.092	48.274	104.939	5.60897	209.279	107.477	304.832	143.758	20.8401	98.2468	88.582	0	40.6396	59.5015	66.5036	142.465	25.9358	28.1239	89.759	118.369	-21.1835	18.2517	37.7112	-67.8433	24.5542	81.782	42.8083	55.7218	19.5707	60.8476	240.417	62.7005	40.7184	83.2123	12.5802	17.4035	-122.633	102.043	820.496	55.8118	0	152.963
pos_1194	1-[(2R,3S,5R)-3,4-Dihydroxy-5-(hydroxymethyl)oxolan-2-yl]pyrimidine-2,4-dione	18.0352	-2150.05	142.181	284.547	1443.04	301.978	1102	516.851	1549.62	1109.24	754.359	579.834	1587.81	710.878	595.724	1351.01	807.924	563.118	425.164	749.838	845.651	953.441	375.462	882.825	859.877	1805.49	-152.366	363.815	690.094	-386.213	603.822	711.334	366.945	1001.31	627.55	510.981	644.634	325.247	267.998	517.68	1218.93	709.704	-3300.49	569.397	1050.63	318.876	7.9027	645.198
pos_11943	Physagulin C	1.24707	-11.8972	0	0	4.83143	3.1218	19.1067	4.70319	0	0	0	47.8404	0	0	82.6044	0	6.39436	10.175	0	120.15	78.6772	6.73615	0	49.1349	76.3206	43.3614	0	1.9677	11.3776	-10.4848	58.4881	6.49657	55.1015	0	14.7691	46.8198	4.24303	5.75345	5.98881	3.79235	8.88386	54.0007	-110.163	3.24758	39.1437	8.79634	0.0570004	151.581
pos_11953	Berberine	0.0309679	-0.00483597	0	0.763215	1.5702	0	0	0	4.0364	0	0	0	3.86709	3.09082	3.70944	12.4278	2.41848	9.03775	2.37814	2.83321	11.5066	8.81816	1.72313	0	0	0	0	0	1.02466	-6.62512	0	0	2.5017	11.6872	0	11.8244	6.38892	1.64966	6.42309	0	16.1395	0.513804	-91.0983	0.603515	1.48962	833.243	0.120143	0.613934
pos_11960	5-Hydroxytryptophol glucuronide	0.0854309	-13.2552	0	0	5.52224	0	0	82.4111	0	0	67.1825	0	0	0	61.9494	0	47.257	0	77.8662	183.95	35.7708	199.308	0	2.21654	11.2954	0	-6.48731	13.4031	0.155692	0	0.0137446	11.7163	1.74326	14.3046	2.89077	11.9951	272.387	3.7378	11.0076	5.07351	0	0.934183	0	200.162	654.444	0	0.548738	3763.05
pos_11979	metampicillin	0	0	0	0	0	0	0	0	0	0	0	-11.0325	0	0	0	0	0	-99935.8	0	-12.8477	0	0	0	0	0	0	0	0	2.74043	0	0	0	2.27785	0	0	0	0	0	0	0	0	0	0	0	0	0	-3093.25	0
pos_11992	Hydroxyanastrozole	0.282568	-31.3363	10.9946	41.8139	60.2376	0	37.7033	11.1597	142.334	37.8158	90.1127	14.3351	122.473	85.5107	115.455	289.38	115.171	124.055	79.9818	118.472	195.545	278.504	88.7174	72.5221	49.1136	125.937	-1.51324	20.7645	15.7718	-52.618	95.1388	5.4533	28.4912	173.232	0	225.674	121.919	35.2966	80.4376	26.3319	344.698	36.8953	-230.967	49.6829	203.088	1.1188	0.141845	114.45
pos_12003	2'-O-methylguanosine	0.276388	-73.555	16.5895	20.0385	66.9408	11.8355	43.4305	12.6754	46.5922	15.0539	136.703	63.4753	84.8879	62.5981	42.3306	57.2992	47.0154	98.7789	59.6615	39.0687	71.814	108.242	55.4169	66.913	42.859	35.5159	-5.99817	21.9081	50.2158	-10.1771	27.5332	17.0958	20.6196	76.5371	26.3076	15.267	44.3331	18.4575	19.7339	47.8616	40.8681	14.75	-181.74	21.4942	87.7141	6.5058	1.21014	28.9748
pos_12005	5-(Difluoromethoxy)-2-[[(3,4-dimethoxy-2-pyridinyl)methyl]thio]-1H-benzimidazole	0.228704	-15.0742	5.69691	3.71677	8.15541	1.86693	8.15532	3.7297	10.0538	12.6528	14.5477	11.7661	9.85458	16.8187	20.0724	15.2013	10.7975	47.8476	7.24395	2.81087	9.52801	12.4664	4.7087	22.652	20.3468	16.4459	-0.875188	9.93641	1.6138	-4.47151	12.1408	16.6138	7.31292	11.2949	5.2135	9.99995	3.35225	6.90906	4.93549	17.0734	39.6565	3.20656	-63.1903	7.54294	4.94673	3.73771	0.701564	4.99315
pos_1201	Deoxycoformycin	10.2298	-652.626	113.73	259.409	1133.35	746.446	1041.73	275.973	860.266	945.911	2336.7	2005.37	1425.43	661.398	1285.61	956.524	709.073	719.973	394.169	1223.05	906.261	1197.14	166.052	1909.58	1175.54	918.303	-85.8661	1017.07	2742.99	-263.582	2120.14	1455.61	703.478	2906.26	1187.63	886.773	572.57	936.033	429.582	611.086	1164.18	1349.38	-5068.82	1389.46	1392.68	1826.32	13.5007	1301.6
pos_1203	Homocysteine	0.464711	-61.0972	15.7031	53.4678	104.083	15.6547	83.8022	34.019	97.045	241.691	71.6718	55.3129	212.836	34.5535	69.1573	27.8525	124.746	11.7995	34.3238	42.7929	158.887	115.83	28.7277	27.4984	56.0952	119.724	-4.82282	28.5787	9.52047	-17.9646	22.8584	29.6288	31.1681	59.8832	29.0214	104.373	134.619	37.8531	54.6686	24.1496	25.3974	53.2277	-92.9594	52.1424	282.957	32.382	0.113587	59.5794
pos_12034	Armexifolin	0.000141254	-3.53641	4.02461	23.2796	24.4498	0	0	0.0905266	0	10.6656	21.9032	0.0894721	63.7056	48.1652	39.1385	222.377	77.6771	78.9142	33.2107	18.4309	158.064	187.957	87.4296	0.208384	0	15.2241	0	0.00105613	4.14973	-61.2549	0.0383384	0.541332	6.53724	50.543	0.0124306	119.625	72.2063	9.82247	59.3414	0.181491	250.544	3.00425	-6.38394	0.336758	73.7851	0.277884	0	31.8237
pos_12035	Acetylbalchanolide	0.1294	-7.49167	11.6509	22.9563	68.2054	13.1124	165.301	0	521.752	18.7984	75.1572	51.1534	54.9057	16.0144	145.487	30.6129	66.1906	30.8769	68.9603	168.421	66.9959	79.8658	8.35511	94.1153	42.0737	111.856	-8.48894	57.1126	128.044	-87.7275	128.968	67.8331	4.98469	39.5658	77.0631	40.9897	182.802	36.4697	23.2299	53.2038	54.5533	17.7722	-575.819	66.5666	339.1	16.3859	0.526389	112.482
pos_12037	Cadabicine	0.508121	-77.698	0	18.3295	27.0118	0	118.483	18.708	77.9575	2.52648	27.5642	0	112.133	53.0338	0	97.132	34.4938	0	29.2692	32.7686	40.7541	95.0287	11.4571	10.1557	33.7453	47.9729	-8.38373	8.3935	5.107	-17.0123	0	1.38024	11.7315	6.03561	0	22.9992	80.2027	18.0346	7.50727	1.61928	39.9083	0	0	3.3492	487.697	1.62693	0	67.3882
pos_12041	5,6-DHET	0.139414	-3.82263	1.29862	13.0813	19.5704	0	0	0.748886	1.92413	13.9684	49.2395	0	46.7398	32.0221	14.0594	123.986	29.2298	68.8518	31.2204	46.679	67.0434	179.293	17.5063	0	8.57314	10.5322	-0.582616	5.328	7.79902	-30.4111	0	2.94677	12.6448	105.06	0	117.694	48.262	12.9593	25.0783	15.1909	63.0835	11.1061	-82.8198	18.111	77.8902	1.08153	0.0412491	32.5445
pos_12052	1,10-dihydro-1,10-dihydroxyfluoren-9-one	0.152228	-2.04069	35.5519	1.79562	8.87967	15.7112	14.2928	6.80872	15.3535	10.7374	31.4212	14.0608	15.011	16.8756	9.33611	24.6995	13.341	0	2.94627	8.64942	18.7571	12.5125	0	8.30815	33.3305	10.7854	-0.177476	15.3374	0	-0.513531	9.99358	5.70714	5.17734	26.0189	4.33922	16.1847	10.0191	7.77021	8.42316	9.72217	0	14.6987	-33.9014	9.98562	22.73	3.49108	0	12.9836
pos_12053	Metoprolol	0.011664	-0.95214	0	12.3261	11.5981	0	0.979393	0	6.81131	13.121	3.00757	1.40054	31.0912	13.4228	17.6501	105.962	25.5347	11.475	16.4881	5.34077	57.6012	81.5965	25.4021	0.920787	2.23233	1.62238	0	0	0	-12.639	0	0	2.44337	12.6192	0	57.958	18.9636	1.20503	13.4846	0.463382	43.0155	0.138276	-9.72414	8.82993	37.2535	0	0	8.4285
pos_12054	3,14-Dihydroxy-11,13-dihydrocostunolide	0.0501037	-1.92575	0	4.71802	2.56741	0	0	0	0	8.1236	16.5415	0	29.4679	6.07695	1.67747	132.262	12.0887	4.16606	8.14563	4.97889	23.5242	26.7381	9.94208	0	0	5.9176	-0.111803	0	3.43483	-9.98475	0	0	1.72332	12.3252	0	21.9958	19.6318	1.80776	8.82042	3.99093	80.5905	0.995244	-57.2696	1.2126	25.5192	0	0	14.7232
pos_12055	2-Undecyl-4(1H)-quinolinone N-oxide	2.76693	-126.77	19.124	8.97386	187.404	31.5337	293.679	32.2874	226.182	224.593	145.711	169.743	233.227	20.9617	355.172	26.7294	79.284	6.10063	36.0639	207.176	84.1096	44.8989	11.2519	89.248	48.133	279.54	-7.06645	42.6536	124.295	-48.196	176.851	81.4057	116.311	430.81	100.801	130.235	321.87	44.0556	103.227	95.7036	131.109	170.872	-912.222	177.565	293.809	75.1611	1.95685	193.491
pos_12061	TG(18:3(6Z,9Z,12Z)/20:2n6/O-18:0)	5.60078	-128.387	169.801	0	1179.34	194.863	61.7938	16.0657	44.5534	0	0	0	5.70299	6.12071	0	0	0	0	0	0	169.04	0	0	228.162	0	0	-69.391	18.3559	0	-5.64583	0	87.6534	217.08	32.3953	532.293	0	51.2294	21.6782	143.949	16.2557	0	0	-496.297	77.0962	8.01637	0	0	5.00975
pos_12064	Cumambrin A	0.337566	-40.2927	16.9465	50.1385	109.525	4.94911	14.6742	21.0093	25.3634	59.6885	140.628	20.2188	144.249	118.246	139.967	559.089	148.295	167.098	86.0638	120.906	340.523	386.742	113.356	35.4524	41.9233	68.3523	-2.39284	25.3148	4.24762	-100.868	3.72438	15.5061	50.8015	288.912	3.60433	323.325	164.411	83.8907	130.727	33.8989	430.532	59.8616	-254.454	70.7534	204.17	3.40251	0.286377	127.479
pos_12077	Penbutolol	3.13404	-441.076	23.4792	545.71	738.61	57.2444	61.5573	583.627	608.487	682.685	1971.97	88.2887	2396.52	2158.7	671.411	9654.62	2302.24	1145.93	662.865	929.817	2843.67	3301.56	1431.61	182.804	131.711	1255.83	-90.0757	214.102	70.0781	-2139.78	141.775	179.218	390.341	375.222	4.40808	1849.05	880.3	386.033	1234.46	310.179	3244.88	334.015	-372.571	397.799	1308.19	24.9542	1.37003	881.564
pos_12084	1-Pyrrolidineethanol	0.71314	-113.754	5.29511	111.694	178.547	11.4822	12.0536	145.829	65.8735	142.2	399.974	18.445	517.467	476.996	143.822	2094.54	499.12	244.82	139.885	246.588	629.01	674.652	296.317	43.0171	30.4388	271.388	-21.9372	46.2268	16.9299	-499.162	29.8771	43.0074	88.9806	66.5266	0	407.648	190.601	70.0802	262.775	72.8771	707.567	61.9079	-76.0415	85.3225	273.726	7.05396	0.319381	207.944
pos_1209	D-Glucose	9.65004	-1109.6	257.515	228.808	1021.56	281.534	1378.67	393.288	1364.23	1165.51	3414.58	1090.35	1801.58	682.596	1087.66	378.6	1206.06	420.149	479.322	876.547	2014.15	1224.87	203.446	954.669	1453.05	1165.17	-126.333	804.741	490.671	-265.428	539.075	968.172	555.254	793.596	737.825	1856.44	1264.84	643.229	868.313	530.882	717.469	762.279	-2987.55	735.468	2571.62	132.433	11.1186	1184.25
pos_12091	N-Jasmonoylisoleucine	1.75233	-220.293	6.76288	69.1711	249.222	0.10791	26.6402	216.029	46.2723	82.6544	18.3548	55.6451	215.15	478.998	36.6658	881.588	253.475	9.62432	61.8243	430.785	143.163	17.9682	76.7942	58.1597	6.5214	326.069	-41.1533	25.2776	95.4686	-69.0109	7.00078	65.3772	43.0146	15.4991	10.4156	118.349	77.0177	37.9083	46.488	110.694	305.22	8.50752	-157.523	62.4974	181.377	16.7692	0.650953	321.362
pos_12092	Anastrozole	0.0983252	-13.2594	10.1082	29.338	44.5657	0	1.90896	7.67686	8.12472	33.4174	81.7722	8.2861	77.5188	55.0897	68.7182	247.386	82.0593	82.1196	58.4144	33.6448	184.485	196.341	95.0404	12.4167	9.84726	35.3507	-1.11686	10.1254	5.73152	-71.196	2.84982	2.68408	30.186	158.565	2.02378	178.056	105.101	20.1624	82.4519	9.21442	206.561	20.6572	-75.7054	37.4835	110.769	1.27251	0.0367993	70.5656
pos_12093	Gibberellin A88	0.500859	-83.8914	24.3079	65.3239	120.123	10.4359	44.8917	22.1394	31.0534	58.2621	224.865	26.4975	213.946	159.04	157.956	254.865	159.676	506.698	126.658	82.1127	330.444	620.751	336.684	28.7279	56.9085	69.3813	-5.09622	41.7486	32.5547	-141.132	11.3792	19.4746	38.0022	241.361	17.7596	365.254	225.702	56.8431	163.279	64.8287	560.469	43.2633	-214.652	82.1868	289.577	8.31979	9.71617	123.084
pos_12094	N-Monodesmethyldiltiazem	0.0147914	-0.434463	0	0	0.0210864	0	0	0	0	0	0	0	0	0	0	0	0	0	0	0.127043	0	0	0	0	0	0	0	0.139375	876.611	0	0	0	0	2.74512	0	0	0	0.377855	0	0	0	0	0	1.13918	1.06324	0.00107902	0	0.56526
pos_121	Diazepine	7.27176	-32.4731	85.1394	13.2152	767.481	213.491	731.752	369.964	700.8	102.524	1963.98	1022.19	530.231	248.488	928.866	347.377	721.147	447.968	212.038	1154.93	942.804	71.2175	12.5938	803.469	1188.24	1915.2	-14.4954	529.242	580.871	-373.799	870.992	589.155	360.996	1322.59	641.849	1012.07	666.143	325.473	572.797	129.157	843.45	497.171	-2918.05	632.233	1632.1	473.249	11.4193	1023.2
pos_12103	3-Piperidinamine, N-((2-methoxyphenyl)methyl)-2-phenyl-, (2R,3R)-	0.00441312	0	0.0293327	0	0.0801481	0.243114	0	0	15.0562	0.421534	4.30859	23.7049	0.47974	1.2005	5.01888	0.114045	0.211969	1201.61	0.357117	0.0219689	0.111305	11.8919	2.14536	0	0.0033697	0	-0.00113928	0.709422	9.38479	-0.0708104	9.06205	1.41613	0.165424	30.0306	16.4353	5.64176	0.989265	13.0131	1.70578	2.021	11.251	0	-43.4355	5.70652	18.8274	274.516	123.108	8.88947
pos_12106	4-Dedimethylamino sancycline	0	0	0	0	0	0	0.48601	0	0	0	0	0	0	0	0	0	0	657.245	0	0	0	0	0	0	0	0	0	0	22.4693	0	0	0	0	0	0	0	0	0	0	0	0	0	0	0	0	0	61.9055	0
pos_12116	1,2-Dihydro-1,1,6-trimethylnaphthalene	0.182583	-19.6259	0.4742	4.4151	5.31756	1.06934	15.5236	5.92443	2.97753	4.75578	19.951	1.65006	50.4573	2.72675	0.986245	1.58219	10.2409	0.522746	1.33013	1.17873	4.60674	4.20558	0.679371	0.737065	4.08548	21.2088	-1.51394	2.2997	1.8988	-14.0187	3.25889	8.26466	2.72909	4.77712	0.448731	3.36203	16.2928	5.86013	5.0833	12.9529	16.1027	5.0649	-21.7915	2.26984	39.3508	0.674329	0.00658956	25.4348
pos_12117	Ser His Thr Ile	0.712425	-176.686	14.5807	13.6492	236.372	4.22758	128.99	55.9313	50.147	0	371.033	35.4248	35.2184	85.5295	66.8929	22.187	49.3739	1.31218	67.7086	87.2956	74.7693	377.409	3.49597	163.635	328.315	51.2428	-51.5077	68.5228	20.9297	-23.3224	20.1143	84.0767	66.2881	99.9438	54.236	97.2343	152.165	70.3523	39.7398	141.99	0	21.3718	-284.701	118.981	270.303	18.8269	0	142.672
pos_12122	10-hydroxy-2E,8E-Decadiene-4,6-diynoic acid	0.934171	-76.3079	5.49849	19.828	38.8228	4.14676	77.6672	18.6006	33.0035	33.5802	52.9186	17.2348	95.5683	12.9121	10.0897	6.49692	41.4956	8.72547	17.2355	17.7062	46.8007	79.9228	11.3794	11.8197	33.8749	69.4522	-5.84146	4.57297	3.13623	-28.4726	7.88856	24.0396	19.9049	12.4233	8.69468	14.6976	50.5759	13.4055	16.7944	18.4801	40.812	8.99127	-63.5252	10.6016	108.423	2.96793	0.0795825	87.7179
pos_12123	bicyclo-PGE2	1.93434	-174.443	8.15069	43.4699	103.013	8.17474	143.487	42.1305	72.1606	64.1363	96.5534	32.8489	194.212	36.2729	32.3803	11.4313	96.9785	34.5559	40.2744	62.4518	97.1321	201.407	24.4415	31.6895	63.2659	203.831	-14.6881	19.73	11.1417	-83.0049	22.6465	60.7314	52.3532	92.2244	20.9118	78.4941	132.934	36.8564	40.7482	49.99	110.742	28.6574	-170.292	47.9539	270.246	6.06708	0.255978	212.343
pos_12125	17-trans PGF3α	63.1873	-5398.04	507.466	1656.69	3307.93	538.123	5074.27	1435.18	2313.27	2558.47	4036.99	1448.29	6574.95	2089.36	1607.87	1277.33	3269.31	1264.7	1430.78	1495.08	3195.68	5339.62	1030.55	1243.36	2423.12	4730.08	-419.981	766.345	569.943	-1786.36	735.914	1810.2	1450.18	2389.04	757.701	1918.27	3864.12	1209.02	1345.67	1600.6	3393.91	1226.39	-5563.98	1501.6	7574.88	347.169	12.8496	5538.07
pos_12126	Isoleucyl-Glycine	0.387143	-20.7808	0.390672	4.9308	11.8216	0	25.543	7.21218	7.52797	10.9139	20.2837	0	34.1095	2.0527	0	0	19.4137	1.07651	10.7996	4.20765	23.5521	68.4777	2.84346	0	0	110.966	0	0	1.68542	-24.5833	0	0	2.97694	2.06193	0	0	18.5503	0.807383	1.0232	3.12361	13.3994	0	-8.06597	1.70065	62.2457	0	0	63.534
pos_12127	TXB2	18.0711	-1771.28	148.104	337.202	907.714	132.644	1403.45	406.341	601.811	731.277	1010.81	400.734	1766.92	388.83	346.976	182.581	805.965	268.211	335.121	402.668	794.842	1184.38	166.09	345.058	573.445	1315.04	-112.748	192.662	209.133	-500.665	184.9	500.55	417.609	466.886	193.863	398.553	1074.51	284.337	387.552	458.598	853.345	300.024	-1386.93	376.04	2193.38	134.435	3.27546	1565.52
pos_1214	6-Acetyl-2,3-dihydro-2-(hydroxymethyl)-4(1H)-pyridinone	1.66389	-82.4303	25.7029	28.9364	227.72	223.601	212.479	60.115	130.824	60.5188	1038.45	604.815	162.541	211.427	312.067	170.937	117.095	222.283	49.4689	613.605	159.273	136.245	18.1813	498.148	407.541	163.033	-14.3515	498.327	2206.35	-56.584	1167.99	596.83	216.824	1910.01	662.924	246.22	59.5558	533.056	72.0396	129.282	79.6584	276.442	-2837.13	843.329	183.834	954.42	2.67537	259.493
pos_12141	N4-Acetylaminobutanal	0.200393	-14.1767	2.77091	16.6919	2.41697	0	3.78108	8.18623	15.8297	7.10901	9.65679	0	16.9703	8.43369	1.46186	65.8135	29.2722	4.67808	1.5041	5.18018	45.2531	51.4414	18.4477	2.42607	0	29.4844	-1.88248	0	0.837045	-17.6866	2.48891	4.77237	4.15615	2.63845	2.54109	17.3661	10.0474	4.828	8.15732	6.45944	11.5564	3.97295	0	1.47487	23.6956	0.216428	0.0324667	26.2421
pos_12142	Homoanserine	0	0	0	0	0	0	0	0	0	0	0	0	0	0	0	0	0	95.1849	0	0	0	0	0	0	0	0	0	0	0	0	0	0	0	0	0	0	0	0	0	0	-465.912	0	0	0	0	0	1.73206	0
pos_12144	Cefprozil	0.109308	-8.15655	3.33992	2.95913	8.74508	8.48001	2.55065	2.33734	0	2.06188	5.58129	1.94885	5.84972	2.32523	9.86754	10.6121	0	377.8	4.25549	9.23571	12.5585	5.77563	3.27257	13.1601	12.1713	7.51397	-1.02453	21.7392	6.69992	-3.2301	9.85411	16.5243	4.63866	11.3244	0	5.06524	0	2.68244	0	1.50899	0	2.61577	-14.0258	8.15276	2.83061	3.07659	0.040765	3.3474
pos_12145	5-(4-Phenoxybutoxy)psoralen	0.0185605	0	33.5427	0	0	0	0	0	0	0	0	0	0	32.5077	0	0	0	324.082	6.86319	0	0	0	2.05018	0	0	0	0	0	0	-1.15235	0	0	0	0	0	0	0	0	1.34938	43.0749	214.65	0	-27.1423	0	0	0	3.47759	2.78199
pos_12146	7-Hydroxy-2-methyl-4-oxo-4H-1-benzopyran-5-carboxylic acid 7-glucoside	-17.5362	0	0	0	0	0	0	0	0	0	0	0	0	0	0	0	0	4.7172e+06	423.616	0	0	28.7236	0	0	0	0	0	0	0	0	0	0	0	0	0	0	0	0	0	1302.57	6640.85	0	0	0	0	0	5444.49	0
pos_12147	9-Hydroxy-risperidone	1.47073	-113.214	0	15.1819	76.9096	3.25798	76.4542	22.036	34.1538	30.393	78.6536	19.8064	82.9491	5.053	0	0	38.5234	2.3535	11.4039	30.15	49.7567	50.4441	5.57609	17.8703	40.3569	86.2911	-5.91581	5.98706	12.5525	-28.3186	9.10445	18.1654	31.7001	31.5403	11.4685	11.5715	52.7131	15.9385	16.3562	35.3073	31.717	13.8339	-126.828	27.9995	116.845	4.24104	0	83.7457
pos_12148	Torvanol A	0	0	0	0	0	0	0	0	0	0	0	0	0	0	0	0	0	1819.83	0	0	0	0	0	0	0	0	0	0	0	0	0	0	0	0	0	0	0	0	0	0	0	0	0	0	0	0	67.1327	0
pos_12149	20-Oxo-leukotriene E4	2.816	-481.502	14.0836	101.834	419.507	3.4267	1258.4	134.92	219.958	36.8319	524.338	59.5455	467.647	305.722	46.6317	177.348	241.013	0	170.777	198.857	147.735	309.823	12.4196	187.224	681.559	229.48	-61.3915	67.6346	60.7732	-139.5	51.9194	100.948	91.282	65.819	56.5738	149.25	584.264	130.67	92.7589	133.104	49.5652	22.1409	-203.291	136.667	2115.33	45.9359	0.0249041	394.689
pos_12150	2-Hydroxy-imipramine glucuronide	0.0740195	0	3.04448	13.5912	71.9502	0	7.43301	13.6612	0	0	0	0	46.8049	10.7102	92.5469	19.9894	37.1726	37.2733	16.3973	79.8297	27.431	114.897	26.3699	0	29.2828	55.2324	-0.0264444	2.84601	157.089	-59.2896	0	2.70947	44.1176	272.3	0	118.854	15.4003	96.4117	51.083	12.9992	68.9398	16.8313	-65.7584	82.6446	52.9319	0	0.0347718	57.0424
pos_12155	(R)-(6-Methoxy-4-quinolyl)-(5-vinylquinuclidin-2-yl)methanol	0.138858	-14.6892	0	0	164.961	7.63868	8.99217	4.72319	0	0	107.774	63.5347	0	9.29382	12.1315	0	0	0	8.90413	190.85	12.1217	0	0	19.4426	4.91147	7.67789	-3.47987	116.703	64.6236	-4.05063	18.869	79.0188	13.6265	192.383	83.3571	0	0	107.748	0	73.4828	0	19.1858	-285.859	315.664	0	116.288	0.204932	9.75863
pos_1216	(±)-3-Hydroxynonanoic acid	15.6153	-1993.98	316.814	90.1506	191.536	219.354	182.873	102.376	236.47	137.979	1439.3	248.037	145.243	244.445	305.795	162.619	110.374	112.033	139.056	106.392	214.244	262.259	91.3611	212.831	587.804	645.073	-73.3216	390.298	145.951	-83.4997	96.6914	11.2821	100.76	573.592	201.869	133.23	139.733	60.3583	82.6819	147.232	117.774	208.442	-279.602	507.694	344.03	26.4787	5.42941	157.216
pos_12168	Rebaudioside A	1.13525	-66.9897	12.6049	68.5182	336.441	0	6.29636	102.529	0	0	27.5356	13.4518	246.203	103.77	450.916	65.895	225.67	148.113	69.8199	396.864	258.312	534.221	107.229	41.8809	46.8459	218.297	-1.13907	25.1391	310.03	-112.946	6.54402	11.067	185.495	1001.83	20.8819	402.743	19.563	469.478	171.817	71.4145	231.042	95.8471	-640.11	286.23	113.947	8.98335	0.221531	322.861
pos_12175	4'-Hydroxy-R-phenprocoumon	0.0355187	-6.6443	0.160804	1.30353	17.7093	0.197849	4.06253	3.33338	0.872622	0.507101	14.8341	0.745022	5.3212	6.94035	6.49385	10.5119	4.96076	6.08446	3.80437	18.4827	9.03598	9.80767	1.00398	1.04729	4.02216	3.89566	-2.56239	0	20.4852	-9.17253	1.54036	14.1028	4.18634	30.2823	0.234938	9.04589	14.9659	3.06787	3.82005	4.24834	4.54522	0.329504	-15.1726	12.7714	24.0004	0	0.0129575	10.1822
pos_1218	O-Acetyl-L-carnitine hydrochloride	240.763	-27046.7	6501.26	3516.66	24673	7230.32	33586.9	9283.53	32446	19878.8	88509.4	26781.8	38968	18131.9	27638.7	10441.6	26286.7	10258.2	11514.8	20898.1	45945.9	30503.6	4409.88	25729.8	37010.7	28003.1	-3309.56	21006.8	13151	-6551.74	13413.5	24413	12997.5	18824.4	18535.9	44274.4	27733.2	15861.1	20647.5	13436.6	19206.2	19824.7	-81688.4	17616.2	56099	3061.91	287.015	29191.6
pos_12187	Polymyxin	0.204293	-3.44619	0	0	47.7442	0	0	27.7922	0	0	0	21.4171	0	0	308.181	0	10.5628	0	0	10.9152	106.453	0	0	6.44003	0	23.5522	-0.564276	0	0	-27.3103	5.1612	0	82.6276	0	41.4055	49.6792	0	9.75907	74.0436	0	0	16.8882	-219.428	0	9.30064	77.0635	0.362648	208.286
pos_12207	Rebaudioside B	5.93912	-383.398	75.2413	175.101	934.059	19.816	162.254	186.686	21.1843	69.3263	359.326	55.4489	587.544	351.607	1011.79	414.692	500.163	438.309	250.834	333.289	617.098	1385.46	236.878	167.769	197.463	545.609	-10.0905	104.274	375.23	-316.725	22.4933	96.0698	423.113	2007.93	72.2639	896.951	193.841	707.826	338.031	231.77	679.864	248.987	-1324.66	732.772	432.254	130.06	2.29214	760.554
pos_12208	(±)9-HEPE	0.0984542	-9.51952	4.72429	14.0193	38.6569	0	0	13.4307	0	0	0	0	59.4145	30.7327	67.8607	32.7232	37.3661	41.6124	22.0031	31.2114	42.4337	117.375	19.6643	7.93489	12.2307	36.888	0	0.272698	26.0446	-27.8937	0	6.14369	23.6048	196.047	0	66.4282	6.11814	80.0589	26.6465	18.0618	57.1714	18.3484	-87.1268	67.5558	30.9716	0	0.0387926	65.4213
pos_12209	N-Arachidonoylglycine	1.72077	-260.654	20.1211	19.9088	123.733	3.47157	111.019	71.3006	75.7063	0	64.2534	0.83696	26.3414	66.6647	26.7147	32.6712	71.5146	1.2771	33.6315	25.4663	63.4686	182.787	10.0211	52.3224	67.8271	44.2253	-19.0368	5.48049	2.85492	-25.1014	1.0187	16.8867	27.1714	16.5482	8.65177	38.4869	139.198	16.2009	21.7243	26.2947	35.5985	19.2235	-123.586	14.492	190.437	3.38336	0	77.8929
pos_12214	Flunarizine	8.18695	-50.7619	14.8104	11.5069	201.239	0	96.073	39.2283	5.85247	3.13457	9.45833	0	0	0	315.718	28.6592	34.5398	106.71	0	8.80818	75.7655	114.11	17.088	0	0	135.619	-2.80799	0	0	-58.4564	12.9015	6.84165	58.569	121.127	38.6443	56.8675	8.4062	36.2051	41.9465	27.9035	81.4215	18.2175	-274.285	61.6645	47.1848	17.137	4.08586	121.638
pos_12217	2-(acetylamino)-1,5-anhydro-2-deoxy-4-O-b-D-galactopyranosyl-D-arabino-Hex-1-enitol	0.0313178	-31.9717	5.68026	20.0045	79.8759	0	4.74147	26.3519	0	9.90142	158.385	6.34248	45.1366	85.6136	280.038	56.3225	85.8175	59.5	81.8009	104.499	85.6801	384.603	59.4063	1.97914	39.1216	13.6401	-2.73087	28.0402	217.896	-48.2425	2.88179	19.3113	63.8495	513.388	0	169.168	127.731	257.59	49.9132	69.7577	184.836	27.8008	-271.442	230.598	143.965	19.842	0.0648785	77.3213
pos_12221	2-Methyl-2-phenylsuccinimide	0.27643	-23.8242	17.3616	8.43249	31.7799	14.6826	32.6213	9.0728	30.5751	23.6885	59.2115	30.29	30.787	36.4777	34.1193	47.0363	25.2007	24.712	17.1616	32.9626	31.0892	64.8972	10.8587	39.9273	44.3996	29.38	-5.26737	27.0891	18.2009	-7.03503	26.1822	23.9268	12.3815	41.3512	22.0706	31.3118	274.178	18.5647	18.1085	19.554	34.161	24.5165	-92.4455	29.9753	33.2291	12.3041	6.89482	29.1637
pos_12222	Taraxacolide 1-O-b-D-glucopyranoside	15.2798	-985.961	219.279	68.9711	206.973	135.788	224.834	80.1691	171.825	130.219	1187.62	179.003	226.062	266.023	282.662	130.51	151.002	190.501	132.039	169.347	158.863	356.516	58.8489	173.305	467.225	260.049	-26.2246	197.297	102.022	-56.9652	205.672	87.6345	83.2969	426.747	165.424	175.796	152.753	120.197	94.7505	100.617	156.584	60.3246	-659.307	124.777	267.013	87.0931	1.5321	164.866
pos_12227	16alpha-Fluoroestradiol	0.365872	-32.6825	12.1257	6.40165	23.2294	16.2064	24.7528	7.87304	29.7124	27.825	83.4446	24.1863	35.6491	42.1734	36.0676	59.4417	24.4002	28.6477	19.4921	20.5212	24.7431	47.4301	11.4647	38.0678	38.1768	32.2245	-4.74039	27.5932	17.482	-7.99735	34.1432	24.0342	14.6642	52.3171	24.8269	29.9518	25.5073	17.1476	9.71291	33.9942	25.7017	29.1022	-152.931	33.6599	39.274	13.126	0.56448	35.9126
pos_12228	L-cis-4-(Hydroxymethyl)-2-pyrrolidinecarboxylic acid	1.92698	-136	81.2115	239.016	379.93	39.5788	91.377	71.9349	113.098	216.491	631.954	96.1184	587.517	471.826	497.391	1665.47	725.093	653.207	393.942	482.933	1620.7	1912.17	445.693	141.133	161.913	269.94	-11.7501	108.443	14.8611	-484.218	46.635	73.1343	220.986	990.222	19.8719	1327.19	1003.35	170.276	546.078	114.889	1555.39	184.144	-665.976	234.723	972.787	13.0905	8.31099	588.952
pos_12229	delta-Hydroxylysylnorleucine	0	0	0	11.3892	7.14325	0	0.00841805	1.29409	0	3.01653	28.103	0	31.3322	22.4217	29.4093	96.1909	29.9505	29.1281	17.7072	21.2712	73.0777	102.908	23.8186	4.60745	6.15142	16.5824	-0.358499	2.98583	3.60501	-17.8772	1.55517	4.49243	10.1258	44.173	0	81.0729	37.9601	6.71255	27.2433	1.06813	69.9902	4.80211	-14.3247	7.00249	41.0914	0.611711	0.0389296	22.4048
pos_12230	Coronatine	9.08246	-672.994	451.296	1355.14	1972.15	194.148	468.772	406.377	539.45	1188.32	3393.2	443.688	3343.02	2790.71	2769.96	9535.22	4051.32	3600.86	2237.86	2399.09	8388.07	10127.2	2473.41	750.599	804.249	1453.43	-61.9056	576.698	84.3951	-2518.88	187.962	366.525	1135.76	5125.61	64.3537	6951.95	3628.39	872.146	2872.03	594.123	8577.5	983.863	-3480.14	1288.72	5057.06	62.1611	5.628	3134.19
pos_12233	Milbemycin D	0.821581	-38.8322	18.0895	44.8248	191.891	1.32584	21.6653	47.1519	0	9.22273	137.356	9.27782	169.086	69.9549	215.54	65.1354	117.913	121.433	61.74	170.49	145.536	347.008	83.2486	8.9746	61.292	89.929	-0.0282818	37.096	172.878	-71.0619	0	25.8757	84.7434	511.424	0	221.17	28.8624	208.467	82.8397	42.22	116.005	39.2149	-233.261	128.005	93.9028	7.46471	0.0840307	155.707
pos_12235	(2-Naphthalenyloxy)acetic acid	0.99276	-0.186989	0	0.0732549	70.6168	0.166764	0.0145611	0.0570803	0.187046	0	0.043287	0	0	0.143951	0.528305	0.178984	0.0022535	0	3.37222e-06	0	0	0.0459334	0	0.18892	0.194994	0.36765	0	0.0679196	0	0	61.5508	0	0.0206866	0.402105	0.437055	0	0.0954896	0	0.211692	0.324498	0.961585	0.185161	-0.346716	0.0170379	0	89.3087	0	0
pos_12237	Phenylalanylarginine	0.376279	-8.69174	11.3485	8.77064	11.2158	0	26.4827	8.99379	0	6.39192	22.8768	1.07308	0	0	11.6404	0	8.90125	1.26604	6.81795	6.79712	0.791368	0	0	0	19.5775	7.38067	-0.70759	7.01158	0	-1.01822	7.32644	0	6.4471	6.64794	7.58385	42.217	35.8984	21.245	15.113	24.0108	7.28902	10.1841	-123.256	16.9201	26.215	3.87973	0.031855	36.7181
pos_12238	Lys Tyr Ala Gly	0.591134	-47.86	9.67032	7.1449	100.955	15.6984	406.695	26.6017	34.1741	27.158	239.789	74.4322	108.084	94.6242	58.9211	2.81983	43.2824	0	25.2561	166.148	73.2232	16.4563	0	30.1363	341.036	169.393	-4.47773	64.2376	17.0338	-76.5673	89.2789	75.0961	55.6752	122.332	66.4074	98.1375	83.6133	86.7789	48.3363	22.7855	2.72051	53.0722	-162.398	175.494	458.152	66.2866	0	185.457
pos_12256	(10S,11R)-Pterosin C 4-glucoside	1.98732	-95.7419	0	0	6.42013	0	3.33315	4.35264	0	0	0	0	0	0	723.345	0	100.988	0	0	7.66021	81.9192	18.4489	0	41.6698	14.1722	105.392	0	0	0	-13.3383	7.87992	0	43.2108	0	7.06018	13.0552	26.3638	8.97988	42.1093	0	112.691	0	-46.6308	0	75.9586	12.1168	0	115.367
pos_12261	Ceragenin CSA-13	7.36644	-83.0868	95.4111	0	473.585	120.777	99.5597	136.458	28.0595	172.958	34.1532	303.186	0	5.72264	895.4	28.787	203.78	119.186	57.5263	24.3425	122.652	0	12.8624	143.677	83.9186	202.805	-1.63461	6.49188	9.84301	-291.511	427.176	15.2531	267.061	34.5654	250.383	17.2271	34.4848	112.929	39.1331	2.48709	118.085	315.307	-722.815	23.3983	96.0054	561.154	6.19717	250.086
pos_12272	Capsicoside C3	2.06227	-86.8827	17.165	2.25347	185.172	0	75.8029	223.098	0	37.5038	31.7456	136.277	8.56324	7.54178	172.105	14.8489	22.3414	14.2788	37.1911	20.4376	229.697	44.0199	0	48.6504	3.54306	409.906	-8.64111	0	15.5201	-52.9621	43.6374	11.1097	235.33	101.673	27.448	35.67	154.763	53.3907	112.448	3.52672	89.5818	87.9009	-341.439	25.3322	91.2634	199.809	1.59657	301.136
pos_12278	Russelioside B	3.49287	-89.4675	64.7527	0	585.27	72.616	83.759	173.644	14.6037	2.76309	0	596.979	0	12.0625	337.405	0	55.4731	84.6804	42.4833	357.434	420.031	0	0	615.639	567.788	256.865	-23.9603	18.9543	585.362	-82.4591	742.467	123.89	330.587	616.991	782.999	308.651	48.1937	154.886	188.084	102.805	6.69784	456.894	-1959.23	393.195	174.945	1815.01	3.52291	745.316
pos_12283	Bisacurone epoxide	0.566848	-57.9196	26.0984	23.1619	64.556	39.9861	47.617	20.4532	54.1872	48.4276	141.528	46.5319	62.2515	75.6972	73.7457	87.5386	44.5596	50.2201	36.4964	40.9619	46.2574	100.983	24.3987	71.8962	94.0482	54.3399	-9.67232	68.6337	48.4767	-22.3257	59.2394	65.161	25.4846	96.956	57.6321	60.3048	36.8012	39.1378	29.4196	43.2933	63.2381	57.2967	-211.964	56.0124	72.66	27.2032	1.02387	66.9495
pos_123	CDP-DG(6 keto-PGF1alpha/a-15:0)	0.603527	-27.4842	12.1508	16.6226	44.8576	19.8226	30.5884	10.4382	37.49	33.2578	56.7269	37.1123	47.0798	48.8842	63.1354	39.0229	37.887	8.84477	23.2924	36.3424	71.5541	71.2929	15.7139	55.5321	62.1319	34.7153	-2.89291	36.6137	9.63817	-13.1119	38.6827	38.0181	20.6134	8.62755	17.7671	44.3532	23.0349	24.7854	20.4889	12.7139	36.4758	26.5966	-81.3534	24.431	41.7708	16.1665	0	63.2047
pos_12308	Tetradeca-5,7,9-trienedioylcarnitine	0.0816409	-8.45943	0	0	0	11.0776	0	7.10189	0	0	37.5995	0	0	0	3.66305	0.871369	0	0	0	43.8886	0	3.82603	0	96.306	0	4.22427	0	4.35988	151.183	-2.17604	137.665	29.8555	34.9409	315.217	12.6168	0	0.857845	46.5196	1.4338	0	0	5.77458	-17.9993	23.1372	5.48924	430.979	0	4.55905
pos_12321	Arginylvaline	0.543786	-48.3576	12.6591	14.0575	83.3708	16.8773	32.1699	21.9331	30.8217	20.9277	116.685	30.2951	76.5596	69.4756	106.834	182.948	56.5754	62.1727	38.6432	112.714	97.3514	85.3269	17.4152	26.5238	58.0652	73.5043	-7.74594	30.3952	98.2545	-56.8444	29.7341	19.7731	48.1324	247.897	29.3171	64.9314	54.2821	113.296	52.3676	53.791	78.0851	48.4438	-288.213	115.768	94.2072	21.1792	0.30694	71.697
pos_12325	Ser Gly Tyr Gly	0	0	1.74429	0	0	0	0	1.46222	0	0	121.831	0	0	0	57.8912	0	15.0831	475.043	15.5219	15.1286	0	138.317	97.0597	0	0	0	-0.465277	0	28.2172	-16.2302	0	0	5.39819	277.332	0	98.6936	169.502	156.839	8.51501	23.7005	193.055	0	-14.6201	166.795	65.081	3.59727	2.00552	0
pos_12327	alpha-L-Rhamnopyranosyl-(1->3)-alpha-D-galactopyranosyl-(1->3)-L-fucose	0	-2.04732	0	0	0	0	0	0	0	0	64.8534	0	-80.5593	0	-308.851	0	-211.087	2420.31	0	0	0	1097.89	253.797	0	29.1265	0	-1.11021	0	26.3484	-4.98684	0	2.31248	1.21048	104.159	0	51.0809	87.4812	130.272	0	9.23593	444.07	22.8743	0	8295.39	253.46	0	0.313412	0.236164
pos_12339	1,4-Dideoxy-1,4-imino-D-ribitol	0.602217	-48.9931	30.2638	23.2901	62.8964	36.3513	59.2589	21.4909	68.4508	51.8176	147.918	63.1896	73.8782	97.5585	78.1362	87.5188	49.2027	51.7465	37.0751	31.9858	57.518	79.6794	31.0571	95.811	93.686	52.2356	-13.6173	78.9388	46.1817	-26.264	83.3165	86.1286	25.3712	90.0277	61.5733	66.4023	37.0525	47.1243	34.8802	42.9699	73.8854	68.3984	-241.447	54.205	67.7471	27.0899	0.849607	47.2394
pos_12340	Gly Ser Tyr Trp	0.413371	-86.4342	43.4065	88.3385	162.259	0	53.5792	155.326	12.1612	72.9016	2150.37	49.3749	347.607	301.14	1282.51	212.326	415.112	8281.45	441.368	359.102	482.585	2521.5	827.455	14.9534	415.281	106.627	-8.29066	109.313	360.433	-219.868	5.70936	91.2059	208.331	3712.64	4.74228	1576.73	2332.74	2161.94	291.765	352.354	2728.38	165.197	-977.332	3039.12	1231.46	130.216	16.5139	396.498
pos_12342	2-Pentanamido-3-phenylpropanoic acid	0.20075	-4.626	2.55703	2.88059	33.3406	14.9172	48.1823	10.4348	26.0972	9.21743	89.6386	25.4666	24.6688	32.2701	34.9734	41.1151	31.6935	0	10.3124	27.8911	47.8757	10.8485	1.42317	21.4194	83.864	54.9142	-3.94904	45.3357	11.9586	-11.6662	23.7474	24.2897	26.3802	45.9151	29.2023	77.1818	35.6028	31.0956	25.956	5.50179	5.52623	36.1864	-32.0915	72.1483	95.8804	7.00352	0	51.2737
pos_12344	Lenalidomide	1.86824e-06	0	2.65025	0	0	0	0	0	9.24782	0	156.189	0	0	0	16.3001	0	0	4.89971	0	0	0	0	0	0	0	69.097	0	39.4166	28.4444	0	10.9111	0	0	182.915	123.123	127.724	0	6.12528	38.5977	7.51054	0	0	0	308.653	0	0	0	9.1856
pos_12348	Cinnamic acid	1.01127	-188.182	59.9116	183.756	313.845	50.9077	64.6612	99.4025	84.2646	228.143	436.137	118.868	634.551	552.764	869.337	1434.5	655.677	78.4909	349.669	439.405	1072.6	1330.41	761.665	136.182	224.361	479.639	-13.854	139.112	38.7808	-479.315	34.3789	54.1879	261.204	911.794	6.81598	1106.14	531.456	426.378	464.126	84.4275	980.891	186.956	-260.776	525.206	741.734	10.9119	0.271885	362.317
pos_12349	1,2-Oxathiolane	0	-2.33316	1.40078	11.1609	26.0234	0	0	6.79263	0.000417442	13.0604	24.005	2.39457	52.4753	40.9865	71.5112	121.642	51.9057	1.8653	25.9477	39.5917	81.8933	98.115	58.6682	2.67091	12.5981	34.5503	-0.020217	5.03523	0	-35.99	0	0	17.7562	81.5397	0	93.0979	42.6119	36.8326	41.1877	2.21858	70.9506	5.35763	0	45.5926	52.5572	0	0	23.3884
pos_12351	xi-2-Methyl-1,3-oxathiane	1.71396	-284.153	93.9195	275.423	467.895	83.5334	104.757	151.29	121.418	343.195	668.886	201.712	1001.85	828.133	1294.06	2163.17	996.202	131.836	549.286	673.792	1639.98	2057.77	1078.72	204.508	320.419	715.365	-21.7597	208.36	64.9213	-689.671	48.6871	84.7194	397.805	1419.41	17.416	1673.09	814.23	663.029	708.035	149.703	1507.48	292.604	-405.852	827.15	1117.16	13.8225	0.423655	561.195
pos_12352	2-O-alpha-D-Galactopyranosyl-1-deoxynojirimycin	17.6768	-3089.2	1142.88	3296.04	5567.92	921.648	1229.15	1848.06	1367.67	4329.83	8069.47	2391.24	11841.9	10377.6	15329.4	25149.6	11413	1371.06	6177.96	7296.22	17399.6	23020.6	12126.1	2443.52	3964.29	8123.8	-258.153	2661.97	689.515	-7306.34	545.968	1012.73	4235.85	15479.2	143.324	18074.8	8924.98	7338.94	8034.87	1643.69	17165.5	3616.46	-5050.48	9034.73	12547.4	153.307	4.11213	6300.11
pos_12353	7,8-Dimethoxy-1-(4-nitrophenyl)-3,5-dihydro-2,3-benzodiazepin-4-one	0.0134414	-10.3378	5.86668	30.0586	23.7884	1.39675	0	12.8567	1.86426	26.3248	60.7251	12.9926	97.587	75.5939	128.345	271.174	111.153	2.2275	53.9148	41.9534	167.612	249.22	141.039	17.8779	22.4914	61.2208	0	15.4249	0.96887	-77.611	0	0	32.0014	111.278	0	199.537	80.5868	66.4956	70.8135	8.00406	160.608	19.0425	0	63.7422	88.0946	0	0	38.1348
pos_12356	Isoforskolin	4.49938	-805.871	72.2996	65.537	829.643	83.0645	401.399	177.241	404.369	137.417	689.463	338.478	275.139	250.94	272.929	184.941	169.347	247.27	129.915	345.884	501.669	441.462	93.4619	318.427	310.047	448.684	-73.9912	143.006	178.215	-223.405	295.376	384.325	321.388	736.926	258.808	225.984	283.413	348.251	277.182	558.052	326.312	249.49	-1590.36	384.565	764.587	144.597	3.9872	555.359
pos_12359	(2,5-Dihydroxypyrrol-1-yl) 4-[(2,5-dioxopyrrol-1-yl)methyl]cyclohexane-1-carboxylate	0	0	0	0	0	0	0	0	0	0	0	0	27.6032	0	67.6746	178.99	49.1511	0	7.26003	4.05491	54.5656	65.2236	54.7766	0	0	0	0	0	0	-36.8388	0	0	4.08176	25.4888	0	77.5668	39.2582	16.5143	41.1609	0	87.2728	0	0	8.19826	28.4602	2.14878	0	0
pos_1236	Ethylisopropylamiloride	23.6299	-1469.65	224.841	398.787	2613.87	1001.86	1670.45	749.757	1457.05	1208.29	3390.24	2552.6	2301.22	1656.24	1874.2	1405.04	1189.1	1441.46	761.468	2737	1351.82	1573.69	348.132	2309.82	2200.65	1797.72	-209.615	1628.82	5142.25	-546.319	3158.93	2086.88	977.129	5795.81	2166.34	1473.26	942.67	1488.1	552.936	968.469	1578.56	1953.84	-9272.74	2868.34	1590.22	2686.37	14.6144	1700.05
pos_12361	Enzalutamide	0	0	0	0	0	0	0	0	0	0	0	0	0	0	0	0	0	862.729	0	0	0	0	0	0	0	0	0	0	0	0	0	0	0	0	0	0	0	0	0	0	0	0	0	0	0	0	90.7071	0
pos_12362	6-methylthiohexylglucosinolate	0	0	0	0	0	0	0	0	0	0	0	0	0	0	0	0	0	1022.35	0	0	0	0	0	0	0	0	0	0	0	0	0	0	0	0	0	0	0	0	0	0	0	0	0	0	0	0	124.681	0
pos_12365	(1R,4Ar,5S,7R)-7-methyl-1-[(2R,3S,4R,5R,6S)-3,4,5-trihydroxy-6-(hydroxymethyl)oxan-2-yl]oxy-1,5,6,7a-tetrahydrocyclopenta[c]pyran-4a,5,7-triol	0.0169084	-10.5534	14.667	9.52639	1.11129	0	0	0	2.75364	10.9162	28.6396	0	9.33308	32.8246	4.92643	0	2.66169	652.44	18.3994	0	0	62.4186	32.0545	0	0	0	-1.2384	0.345497	0	-0.0142548	0	0	0	0	0	3.8868	8.95527	0	4.99219	3.32534	126.431	1.50219	-40.1771	0.657832	8.04269	0	37.9586	4.25907
pos_12366	2-Methoxy-5-(2,4-dioxo-5-thiazolidinyl)-N-((4-(trifluoromethyl)phenyl)methyl)benzamide	0	0	9.17509	6.45526	0	0	0	0	0	4.45143	0	0	3.31692	13.7618	0	0	0	646.014	11.3051	0	0	13.0609	22.2158	0	0	0	-0.38114	0	0	0	0	0	0	0	0	0	0	0	0	0	126.513	0	0	0	0	0	37.116	0
pos_12367	(4-((5,6-Diphenylpyrazin-2-yl)(isopropyl)amino)butoxy)acetic acid	0.0483586	-0.667032	0	0	26.5059	7.82165	2.43675	1.26176	0	0	65.3729	35.7772	0	4.46018	4.2486	0.762406	2.74731	0	0	32.8067	7.30185	4.86719	0	34.9661	11.3479	0.558494	-3.67517	33.3095	49.917	-0.409568	33.1781	30.3606	24.5562	79.7871	25.7663	17.5862	3.47547	32.2832	8.76844	8.49515	0	27.3014	-174.87	48.4218	10.7911	40.7188	0.0188093	19.4692
pos_12380	Diethylaminoethyl-dextran	0.397318	-156.326	11.9932	0	504.284	6.07422	81.1734	142.379	3.3829	0	1633.23	56.6597	0	26.4809	244.606	0	36.845	0	62.3967	151.459	64.7591	256.344	0	232.085	1475.06	63.0437	-72.8929	258.855	64.8319	-38.7023	20.5095	364.448	91.2199	481.659	433.16	438.492	519.924	284.284	77.0725	696.93	0	80.2479	-724.237	746.707	608.081	53.7189	0	332.846
pos_12382	5,6,7,8-tetrahydro-2-Naphthoic Acid	0.162485	-14.8377	8.36009	5.48522	21.6551	8.16277	16.9935	7.05018	19.0528	15.3766	43.0906	21.6054	26.9725	31.7187	21.1566	29.2901	15.2755	13.7649	11.6944	14.9585	16.4275	20.1685	10.3515	11.6699	24.3929	15.18	-2.35084	8.39919	5.33382	-6.60257	11.3962	16.7637	7.1827	31.0196	11.2377	19.0166	13.3701	10.9477	9.59746	18.0536	24.099	19.8494	-78.8094	18.9076	19.0661	5.49497	0.18935	17.9213
pos_12385	15(S)-HpEPE	3.57623	-528.75	49.1099	50.8423	675.754	88.6552	351.785	112.686	320.386	46.6784	595.839	293.752	176.417	284.258	169.823	119.968	135.471	208.983	95.8496	299.133	376.84	365.75	45.1327	267.874	328.068	347.235	-73.1983	122.69	113.881	-154.833	299.9	396.177	200.708	548.367	237.991	175.461	204.667	225.64	162.694	484.942	200.949	177.39	-1701.68	300.253	674.573	132.157	4.49669	502.61
pos_12390	Oxdralazine	0.762565	-59.1159	30.4745	28.0691	82.2165	40.3766	67.0695	24.3939	85.8228	62.044	165.709	72.9832	84.6199	98.5292	95.1196	136.393	61.3311	71.6399	46.0442	59.0376	76.2523	126.623	33.4669	101.853	148.544	74.4454	-15.8121	99.1241	49.1806	-24.2058	90.2838	70.7283	25.7181	109.844	63.771	67.2982	41.4517	50.0042	37.3999	49.1708	85.9773	74.828	-278.933	62.5765	111.06	35.3279	1.13232	73.5685
pos_12391	5'-N-Ethylcarboxamidoadenosine	0.577043	0	44.6174	4.42264	0	5.78148	3.79499	0	2.49337	0	33.1023	9.97967	18.9939	0	27.72	34.0144	4.21926	0	1.07628	10.2495	32.8924	23.0541	1.99589	36.5744	0	193.303	-3.28772	14.9716	10.847	-1.44895	86.7768	10.9793	20.7929	65.1764	14.8939	45.9763	13.9546	4.95896	42.1286	7.82659	53.6544	42.4978	-93.3621	194.705	53.5761	0	0	51.5469
pos_12392	N-Stearoyl phenylalanine	1.4325	-317.76	0.811368	13.2778	28.0947	3.85697	78.1453	0	4.67451	61.3496	559.03	1.8533	56.2413	21.9068	48.7668	17.075	17.0954	34.8595	0	29.7382	4.66473	100.294	16.8847	460.291	1.58101	5.95002	-25.5548	0.679236	0	-11.5655	0	25.1242	310.885	71.2622	6.68668	9.9629	14.045	125.143	129.55	122.226	50.9033	29.9856	-246.348	20.2945	223.221	0.517894	0.0147988	120.855
pos_124	PIP(22:5(7Z,10Z,13Z,16Z,19Z)/PGJ2)	1.40542	-7.69041	18.559	18.3684	57.8211	26.1003	36.344	10.0359	33.614	41.6358	97.9233	71.1871	119.138	72.0781	61.6856	138.651	56.165	36.0472	66.8101	62.0552	149.822	90.1615	4.85188	103.895	60.8572	66.3265	-4.46115	11.7862	17.4297	-7.82621	17.1494	39.4312	23.5051	13.7365	16.8979	45.1887	26.62	22.4397	24.2432	11.1813	35.142	33.878	-108.632	43.2285	51.9352	34.8281	0.440001	136.039
pos_12402	N-Myristoyl Asparagine	0.758566	-35.0606	20.9604	15.1661	27.5801	24.8065	45.4861	15.4825	13.9229	37.3727	57.2089	11.2684	68.1896	2.09775	9.4954	61.3179	19.4675	23.7861	7.79013	76.897	37.7905	114.881	14.7627	33.579	147.899	104.604	-13.3448	119.941	26.6261	-14.2719	49.4191	16.896	2.46349	10.3776	1.37104	13.1289	4.90678	4.68958	1.90963	12.0545	30.2314	13.5396	-36.6642	4.93764	87.0791	6.47986	0.0860885	47.9863
pos_12412	PI(16:1(9Z)/5-iso PGF2VI)	0.563931	-152.248	43.1909	0	688.343	38.1925	248.718	74.7916	0	0	279.534	951.07	0	0	2318.64	4.06382	12.6056	0	116.119	180.463	237.676	9.88425	0	276.816	946.269	76.841	0	356.154	292.591	-360.789	416.776	69.1487	253.907	297.963	1280.13	335.291	103.479	39.0261	384.067	158.071	162.376	434.172	-5959.95	457.114	342.7	1828.41	3.31877	268.851
pos_1242	6-(4-carboxy-2-hydroxyphenoxy)-3,4,5-trihydroxyoxane-2-carboxylic acid	132.219	-30060.9	1334.7	2178.14	9022.33	1020.89	6080.66	4223.97	6720.15	6749.38	6258.76	1398.47	8715.82	3840.13	3877.77	4395.57	5056.3	2818.52	2772.21	2467.01	4036.64	8771.16	1961.48	2352.6	3910.98	13106.8	-1330.14	1786.36	767.596	-3015.89	838.13	1702.12	2194.72	3562.74	3083.25	3266.19	6515.1	1780.14	1828.16	5050.33	10524.2	3230.42	-12336.4	3036.81	10743.9	651.42	41.5622	3624.44
pos_12422	Dehydroepiandrosterone sulfate	0.4167	-48.0833	22.0926	52.489	120.619	12.0466	13.8837	21.1141	9.14318	52.1918	210.516	45.506	154.951	132.536	213.763	537.963	180.223	217.398	108.577	143.668	378.4	421.754	128.037	56.4232	50.2427	76.1768	-2.746	40.6537	27.6517	-136.68	12.0211	26.6147	69.3466	467.527	1.01146	393.361	179.723	66.2502	165.961	50.1233	525.061	85.934	-311.945	119.931	223.194	10.485	0.370891	176.105
pos_12423	5-Deoxykievitol	0	-9.16101	3.2919	5.03138	106.373	0	2.15074	18.9001	0	5.83817	0	0	12.7759	29.2465	15.6239	13.1169	33.8405	0	27.7406	65.091	58.9223	36.2215	1.14533	0	0	14.5869	0	2.69211	0.915997	-89.8555	0	0.519632	9.77126	106.295	0	108.174	116.909	16.5459	19.923	20.986	17.3017	1.598	-10.3324	42.6142	61.4622	1.0815	0	24.681
pos_12432	Capsaicin	0.168725	-24.9618	25.037	33.9147	115.816	11.0694	13.0894	9.08504	10.3131	30.564	160.599	34.6161	104.821	357.228	170.336	319.798	200.967	74.9053	141.27	63.6255	228.391	305.332	120.014	17.9167	79.6678	55.7299	-3.68561	100.811	146.163	-99.1152	12.0981	10.8798	131.349	653.881	0.754297	354.042	175.766	70.0551	158.971	60.2927	427.211	53.9848	-323.938	316.613	269.758	7.02723	0.555293	69.7276
pos_12438	Cevimeline	0	0	0	0	0	0	0	0.0624446	0	0	0	0	0	0.659899	0	0	0	0	0	0.00608253	0	0	0.0186393	0	0	168.527	0	0	82.1975	-0.0360428	0	0	0	0	0	0.61689	0.15395	0.244553	0	0	0	0	-1.41364	0	0	0	0	0
pos_12439	2,4-Undecadiene-8,10-diynoic acid 2,3-dehydropiperidide	1.19206	-107.832	50.754	41.9268	129.623	66.6001	84.4379	37.7867	104.012	83.041	254.69	92.0532	136.668	149.472	129.477	148.6	90.1539	78.8978	59.0117	62.4415	92.182	160.909	56.9231	173.491	185.705	127.242	-16.485	94.5113	42.3287	-25.1348	109.813	63.937	42.5292	151.06	90.5028	107.04	66.8683	57.9179	47.3118	76.5021	111.063	99.8606	-477.098	89.1717	119.727	43.8035	1.52108	98.424
pos_12440	1-(3-Fluoro-4-hydroxy-5-mercaptomethyltetrahydrofuran-2-yl)-5-methylpyrimidine-2,4(1H,3H)-dione	0	0	0	0	0	0	0	0	0	0	0	0	0	0	0	0	0	0	0	0	0	0	0	0	0	324.026	0	0	87.9375	0	0	0	0	0	0	0	0	0	0	0	0	0	0	0	0	0	0	0
pos_12441	Undec-5-enedioylcarnitine	0.666341	-63.0659	36.6542	71.879	141.782	15.4818	32.4668	27.4697	22.5297	89.565	251.741	52.2118	236.458	201.196	274.539	796.166	267.73	295.042	163.852	155.142	574.041	591.319	207.876	71.0801	104.225	120.49	-6.54907	71.2099	13.2391	-142.095	43.6766	37.2916	94.0145	547.816	15.8626	450.727	250.873	93.345	244.78	70.6486	621.866	124.531	-477.9	167.594	316.978	11.3276	0.746763	253.213
pos_12443	6,8-Tricosanedione	0.0888497	-10.3631	10.7881	0	30.9908	0	0	11.1369	0	0	0	7.73213	0	0	264.482	0	0	0	0	0	143.58	0	0	0	0	0	0	-73.5881	0	440.914	-73.2287	0	33.8204	0	46.312	19.2007	1.97364	0	22.1492	0	0	0	-237.051	0	13.4083	55.4001	0.127804	41.9553
pos_1245	3-Phosphoadenosine	1.24719	-600.927	1.9746	11.7478	102.183	0	90.4855	94.8366	83.9054	121.122	0	0	2774.91	0	0	0	115.681	0	10.4564	0	19.2908	152.585	15.7958	0	0	304.321	-56.9895	0	0	-73.5744	0	0	0	0	0	0	147.913	0	0	92.6864	464.866	0	0	0	248.35	0	0	18.6789
pos_12451	m-Salicylic acid	0	0	0.646703	1.23853	1.2027	0.362467	0.680242	0	0	0	4.83125	0	0	0	5.89553	4.06217	2.75942	14.6096	11.318	29.0725	6.05825	2.38897	0	0	3.43364	0	0	0	0	-2.05948	0	0	4.16515	75.6964	0	22.9324	0	6.16959	6.39579	13.0265	12.0912	0	-21.9715	11.481	3.89105	1.25149	0.0355058	0
pos_12458	Miglustat	0.468196	-41.5314	21.82	28.8314	169.983	1.89095	18.0938	31.6525	0	8.87345	91.9454	23.769	230.938	74.0824	243.078	66.2396	126.506	141.943	87.1107	109.513	135.642	312.589	78.5306	0	57.6048	53.2565	0	39.7334	137.623	-63.5754	0	24.0951	68.7428	445.07	0	150.275	18.8316	230.756	96.0479	44.0787	104.556	46.5102	-305.005	163.483	116.806	13.8385	0.121421	100.004
pos_12460	TG(15:0/24:1(15Z)/18:4(6Z,9Z,12Z,15Z))	9.36292	-796.242	50.7528	44.206	201.063	0	180.269	48.4747	18.6882	19.4856	0	0	0	0	24.8799	0	10.9516	69.0851	226.352	0	0	177.503	58.6123	0	0	103.204	-50.8913	0	0	-8.84268	0	0	3.02721	0	0	0	212.629	0	8.96305	74.416	194.029	0	0	0	250.597	0	0	49.1228
pos_12466	Dyclonine	0.0271926	-5.79574	1.26273	3.81182	20.4223	0.405164	1.33719	5.6968	2.09639	3.22623	19.2661	5.05567	10.5594	17.1764	39.2942	77.6921	25.9971	24.875	16.7334	44.8952	56.7566	30.6247	9.26046	1.48465	2.30072	11.133	0	1.97582	39.8802	-30.7172	1.14165	1.88233	17.7724	104.97	0.802441	25.8617	18.1644	37.9554	16.6935	7.51503	26.9191	7.59744	-39.5658	50.4159	36.0813	6.53247	0.0894322	18.3272
pos_12468	PGP(16:0/20:4(8Z,11Z,14Z,17Z)-2OH(5S,6R))	3.69546	-338.261	25.7012	27.0887	107.536	0	175.257	71.7333	90.3518	78.3545	30.4255	0	105.262	0	0	0	54.0054	30.3059	87.2227	14.9277	29.9457	152.177	36.7561	0	0	112.847	-29.8821	0	0	-3.25605	3.08967	0	15.0743	0	6.28512	26.7702	160.286	6.67987	19.3244	212.034	469.28	0	0	0	179.237	5.77282	0.15319	52.3553
pos_12469	2,5-Dimethyl-1H-pyrrole	0.0327878	-4.85814	2.42968	3.75673	20.713	0	1.61453	5.32876	0.53889	2.75292	15.0784	4.33658	14.0115	23.0355	34.1862	52.7479	20.3717	22.6568	12.7075	27.0505	32.6166	30.0463	9.27232	0	2.49717	9.30365	-0.448042	2.39469	25.4148	-17.0523	0.57905	2.70097	12.7097	80.0011	0	27.3886	15.0593	28.5606	15.2652	9.74533	30.6345	9.21304	-48.7721	34.3848	27.3257	3.83378	0.0546895	12.2995
pos_12471	dyclonine	625.821	-64899.6	25664.5	31124.1	133094	17399.5	31103.6	37815.8	27072.8	39202.5	156057	55410.9	107062	158934	186204	269365	120114	136409	82408.6	133743	179805	186841	57184.8	38135.8	60999.7	76055.6	-7228.35	49600.6	113581	-69506.7	23709.1	36387.2	70405.1	337122	5409.65	143819	89681.7	137124	82858.4	68799.7	163145	69631.4	-333605	165704	153795	32816.3	737.124	99470.4
pos_12480	1-Methylcyclohexanol	28.8812	-1298.23	358.261	150.637	641.137	400.051	769.23	180.793	658.982	315.102	1204.38	252.273	706.79	371.337	432.908	2367.58	178.055	181.53	454.728	372.183	282.267	624.47	93.2791	580.932	1068.52	542.852	-69.8097	401.295	263.995	-110.969	531.686	235.124	194.536	480.758	560.937	524.594	214.225	332.155	137.743	201.424	1815.38	1773.21	-1452.3	1689.47	400.041	407.837	32.2805	304.542
pos_12487	PGP(18:3(10,12,15)-OH(9)/18:3(6Z,9Z,12Z))	1.26148	-203.062	13.4535	3.64686	22.2836	2.01955	5.06361	7.93172	26.9103	2.20893	17.2785	5.38293	2.26356	0	46.4831	6.98624	9.44738	0	-132.284	-90.8638	-511.495	0	0	26.2898	0	107.636	-8.57641	0	21.5229	-17.8064	2.99811	0	16.7194	3.90237	9.09131	10.3515	28.5503	0	3.5088	9.01315	2.98946	7.6611	-54.9743	0	71.1967	42.329	0	567.488
pos_12492	6-Ketoprostaglandin E1	0.599007	-83.034	10.843	0	127.28	14.194	65.1812	16.258	76.4687	2.7563	142.796	42.2019	0	37.3155	10.8667	41.7991	3.5017	1.60416	7.73336	59.0501	57.4584	42.229	0	49.7894	64.5161	31.8186	-18.1785	34.978	9.51273	-11.3894	41.3402	76.5324	47.1906	79.7958	76.0674	16.1235	21.642	28.8116	29.7259	79.2971	4.81129	40.2883	-317.696	48.3556	68.4612	27.298	0.0894801	94.7317
pos_125	CDP-DG(PGD1/18:1(11Z))	1.16795	-21.1434	5.50792	13.401	111.08	27.2153	59.8533	9.31629	40.8356	54.6831	47.1216	41.3301	36.2716	25.8551	27.0404	21.005	14.2315	14.7483	12.6632	36.4615	15.2394	13.6334	0	27.3664	41.1388	41.0692	0	28.7382	0	-9.79913	52.1406	23.7986	33.6786	32.7133	47.6536	7.68498	24.6404	29.1119	19.6444	9.92475	21.9882	19.1327	-111.396	7.15333	23.0605	2.84929	0.1302	28.9252
pos_1250	Selinexor	3.96453	-446.461	7.72382	33.3717	394.813	10.1932	193.973	138.412	149.504	92.9369	159.094	20.53	168.718	78.2742	79.0122	10.3034	183.202	133.218	149.484	141.747	124.643	204.405	53.7288	48.1753	216.881	181.01	-23.1384	22.1783	16.0831	-65.098	1.32385	31.923	30.3685	0.221111	45.4405	77.641	294.689	13.8079	14.23	73.3077	85.0354	71.7002	-231.092	145.499	291.626	4.6061	0.99636	91.5602
pos_12503	N-Palmitoyl phenylalanine	0	0	0	0	66.7228	16.547	0	21.4803	0	0	324.406	64.248	0	0	94.5345	0	0	0	0	645.487	0	0	0	15.8946	0	0	0	80.9682	9.67584	-11.2482	310.5	37.8616	177.21	2290.71	2745.71	0	0	16.0699	0	18.3873	0	116.032	-2444.27	209.925	0	7291.62	51.4565	2773.42
pos_12508	MG(20:4(6E,8Z,11Z,14Z)+=O(5)/0:0/0:0)	0.616162	-76.2206	3.87025	0	16.5143	0	73.4169	16.3807	33.2891	7.78857	28.3039	0	52.1223	2.29216	0	0	5.21014	8.13204	5.87196	46.5501	18.9358	8.89647	1.37169	7.1551	26.8418	125.392	-2.46458	0	0	-38.9905	6.17143	0	7.30959	2.03285	1.35887	15.7847	53.9307	16.53	4.93063	2.57607	45.8773	3.71611	-86.5097	7.17337	312.138	5.01143	0	87.4972
pos_12509	5-Cholesten-3beta-25-diol-3-sulfate	0.544634	-53.9028	20.8455	42.3438	266.399	20.4141	22.2455	43.9441	4.78801	18.7921	146.178	26.6036	293.365	101.387	266.913	94.5163	159.297	188.43	85.6072	130.671	142.805	342.883	88.3408	5.68962	79.4053	145.504	-0.697102	52.4866	193.466	-99.8204	11.3162	38.1805	105.321	636.133	12.599	224.301	40.9818	301.996	123.816	71.1107	140.97	113.479	-337.308	208.047	132.086	11.6872	0.370286	118.976
pos_12510	trans-Zeatin-O-glucoside riboside	0	0	0	0	0	0	0	0	0	0	22.7583	0	0	0	0	0	0	0	0	0	0	0	0	0	76.9171	58.7794	-20.8313	49.8626	4.97167	-30.6612	60.7881	66.1034	39.3765	107.168	67.2894	104.36	111.559	53.2499	51.861	44.701	6.38144	96.596	-114.079	73.3511	132.926	8.92458	0	118.039
pos_12517	Quillaic acid 3-[rhamnosyl-(1->3)-[galactosyl-(1->2)]-glucuronide]	1.24787	-137.957	10.6097	0	31.9092	6.30025	16.9423	316.986	0	0	44.6506	0	0	0	30.59	64.5261	15.2369	0	24.2913	0	22.4414	92.0197	0	0	12.5223	716.408	-18.4952	7.12526	4.52008	-55.9738	0	0	75.2732	15.6616	8.3084	0	13.4866	19.2324	16.7552	3.37053	5.97919	0	0	7.62959	32.2336	16.2616	2.03921	359.941
pos_12523	Eremopetasin sulfoxide	0.175422	-20.6846	10.5305	13.1086	39.8067	11.5747	13.0656	2.71807	23.6154	9.90236	106.019	44.0556	44.2904	71.9623	24.2477	26.9528	28.9955	40.1256	37.4759	17.5059	29.0298	57.7657	52.6598	45.2495	26.4955	21.1426	-4.60532	30.2571	66.1318	-8.59248	11.7319	18.9414	14.0404	41.0139	16.2181	22.5882	15.2827	4.11189	13.0955	32.4257	16.944	6.51399	-76.0848	20.4854	30.6749	8.02722	0.69507	16.0151
pos_12525	Taurocholate	3.09172	-70.1977	5.61671	13.9767	51.2936	0	29.6261	22.8256	18.453	0	7.44391	0	1226.44	80.1313	12.2608	104.646	293.99	859.123	3.90157	18.3111	3.29354	34.9804	72.8943	275.468	264.591	1096.51	-2.17663	0	25.3403	-15.9789	241.732	3.14588	144.681	344.824	0	12.4741	134.879	248.477	7.12405	99.3191	12.6587	1010.3	-1.86523	473.377	4.37232	12.1075	3.62362	14.749
pos_12526	(Z)-Resveratrol 3,4'-diglucoside	0	0	0	0	0	0	0	0	0	0	0	0	869.281	0	0	36.84	162.272	924.403	0	0	0	0	-1617.48	-1808.64	-1122.42	-8754.18	0	0	-5.22661	0	-218.259	0	33.5713	45.2176	0	0	19.8248	82.6117	0	7.13237	0	682.941	0	345.959	0	0	2.17875	0
pos_12527	5-Pyridyl	0.141702	-12.6528	6.41875	4.18385	16.6925	9.39522	15.4765	4.83804	17.0962	12.9705	36.5374	17.2999	22.2776	22.8485	19.7309	26.7809	13.6762	15.6881	9.5417	11.1269	15.0673	22.1769	10.1113	24.4297	29.1124	21.9256	-2.56176	22.429	13.2299	-5.11232	20.2209	12.7691	6.98791	24.2366	15.1003	18.7663	8.94895	11.6224	7.25822	12.0733	21.4429	15.4879	-80.4577	16.9437	18.3462	6.23837	0.20673	13.0894
pos_12532	(±)-Anisoxide	1.70565	-151.297	59.7813	43.3674	150.718	76.4686	130.212	55.162	140.469	99.1084	274.076	112.264	166.288	173.387	142.525	183.096	111.761	120.03	80.4759	84.3544	131.33	211.151	62.1732	166.53	191.76	145.09	-19.937	120.741	65.6147	-44.4891	113.294	87.7503	54.2081	188.308	113.771	129.465	84.6838	66.6299	57.672	95.4309	152.914	113.946	-482.751	112.627	189.446	55.8058	1.88397	132.628
pos_12533	Vulgarone A	32.6873	-2981.64	1380.78	1140.17	3610.53	1862.28	2674.37	1085.45	3033.55	2408.67	6720.6	2794.86	3596.11	4107.57	3549.64	4429.69	2355.03	2600.11	1816.61	2088.29	3022.37	4644.15	1291.94	4019.26	4325.27	2694.85	-505.871	2923.6	1531.39	-822.723	2810.19	2135.39	1174.23	4477.22	2774.48	3078.91	1801.72	1750.17	1450.09	2153.5	3388.71	2859.85	-11521.8	2592.95	3501.29	1344.52	44.0223	2905.67
pos_12534	Ginsenoyne J	2.95768	-249.181	135.083	108.745	280.199	156.687	240.456	104.928	296.663	253.443	662.129	239.868	343.724	388.728	320.326	433.866	205.093	250.932	179.474	173.31	252.219	448.177	117.211	382.262	363.609	228.119	-45.0848	267.806	122.834	-65.2469	241.859	178.766	101.906	370.194	251.503	279.044	164.65	165.373	137.682	193.093	305.764	257.807	-966.736	213.178	304.272	110.428	3.90102	254.734
pos_12537	Myristic acid	0.41053	-20.9221	4.36766	0.860836	0.723449	0.730629	2.87077	0.876174	1.7863	0	7.69197	0	3.13345	0.964835	3.56149	13.7049	0.942512	0	3.09046	2.76526	0.890397	1.15159	0	0	2.18939	0	0	0	0	0	0	0	0	0	0.643817	2.16033	0.999258	0.62023	0	0.416535	9.27781	6.51385	0	8.57154	0.816318	1.90829	0.138024	0
pos_12538	Agar	0.000262236	-0.453889	6.93691	14.7661	26.4028	0	0.14339	4.40438	0.208507	8.13619	57.8693	6.34172	46.5206	27.1109	69.1104	210.364	68.6219	110.738	36.4836	41.8045	188.053	119.903	47.1373	0	0	21.9706	-0.00473414	0	1.24258	-69.4073	0	0	17.3429	231.42	0	131.182	77.2252	20.2522	83.7847	5.43712	189.159	11.0801	-92.087	43.2071	76.5133	0	0	32.9997
pos_12539	DG(8:0/0:0/5-iso PGF2VI)	1.04158	-65.0916	26.8466	55.1483	273.78	8.94768	28.8624	61.0841	0	12.4154	180.093	30.8859	277.023	137.861	358.956	126.117	209.42	203.749	114.432	203.56	214.041	539.137	121.687	6.82254	81.2652	127.936	-1.16823	49.3909	206.457	-108.538	2.43854	41.5724	122.7	775.504	0	287.086	37.1937	367.158	144.599	76.3128	182.659	54.027	-346.939	223.144	172.23	18.0867	0.375126	208.754
pos_12546	Cymathere lactone	0.696591	-59.9077	18.0582	17.1235	16.3126	0.773175	61.3999	15.76	55.5304	21.8362	57.608	13.6705	78.3922	51.1972	2.1278	76.0096	48.6999	28.9617	17.7791	7.31757	16.4002	51.6689	0.992434	8.56119	18.8046	77.5783	-7.07765	7.05438	53.4403	-20.568	36.1668	3.15401	2.74689	6.08706	0.429244	11.7512	25.0639	16.0339	7.90468	34.4873	65.8991	1.40801	-42.3166	26.5264	134.158	1.92105	0.701682	95.8389
pos_12547	Norethindrone	5.67001	-473.191	42.4373	101.753	190.965	12.9014	452.92	127.7	399.06	143.066	162.296	44.4741	490.131	295.737	38.9639	76.6133	242.403	192.612	120.01	106.777	113.251	355.498	30.047	80.4255	90.5221	515.621	-27.2725	25.6017	12.1419	-133.188	33.2216	114.284	52.0107	61.1968	43.1093	63.1675	188.358	52.2305	56.9708	160.131	444.761	24.7008	-317.18	85.8792	761.314	11.892	1.50262	249.838
pos_12548	13S-HpOTrE(gamma)	2.35289	-84.2579	22.2479	12.4902	593.398	27.4662	123.772	66.1025	468.607	12.052	339.328	44.8485	71.2926	59.7781	120.11	103.747	72.8327	7.8558	17.183	253.33	169.836	39.2142	1.46221	265.212	403.368	390.607	-76.9851	182.046	63.1717	-104.852	332.066	317.922	227.24	463.114	210.485	305.531	210.797	262.973	156.504	262.819	70.5134	321.413	-595.507	269.256	564.25	99.1348	0.169	491.086
pos_12549	12-oxo-LTB4	21.4173	-1895.12	214.05	409.739	888.577	126.693	1672.44	502.825	1476.68	624.778	991.683	277.968	1841.09	1214.28	234.394	535.07	924.566	756.198	496.506	471.895	624.986	1452.43	188.431	429.056	572.062	2001.39	-124.635	216.968	63.8022	-469.293	231.869	417.683	255.511	458.226	249.98	346.277	730.175	288.23	288.953	710.086	1563.55	247.512	-1651.19	382.487	2784.5	59.4348	8.25912	1008.16
pos_1255	Cibenzoline	12.2623	-579.354	20.5557	63.5922	321.389	150.054	870.612	107.694	793.052	1345.4	558.557	445.01	517.235	583.291	226.639	31.8134	781.66	155.803	86.2282	498.67	208.342	235.815	13.5864	388.825	471.461	1247.24	-19.9598	234.499	966.305	-96.3022	716.572	370.873	148.218	935.783	384.262	225.395	816.209	212.129	59.718	137.874	331.312	279.199	-1479.28	579.664	272.072	515.81	1.81485	273.615
pos_12550	(Z)-7-[(1R,2R,3R,5S)-2-(1,2-Dihydroxy-3-oxooctyl)-3,5-dihydroxycyclopentyl]hept-5-enoic acid	0.281533	-26.2442	0	0.651028	176.024	0	17.4525	1.97374	108.791	0	3.79689	0	6.84979	0	0	4.46421	5.03536	0	0	57.6032	3.3345	5.70478	0	20.4503	2.00942	17.4902	-4.18352	0	2.14782	-8.0602	4.28774	13.0668	11.9297	2.36237	2.15563	2.52835	5.09073	2.07368	0.725152	28.6864	5.06855	4.31768	-14.7659	0	26.5874	0	0.184667	29.1135
pos_12551	Thromboxane B2	19.7914	-1862.82	224.9	382.681	1026.72	171.84	1529.69	518.547	1780.26	655.14	1299.15	360.642	1698.83	1062.17	306.823	953.849	852.937	680.276	462.421	435.29	669.355	1627.6	237.929	541.044	517.66	1868.51	-173.071	328.167	199.434	-465.446	273.495	599.784	496.806	507.989	299.024	406.226	749.091	292.222	396.039	845.445	1389.4	361.221	-1772.79	427.15	2350.43	113.872	7.74747	1120.36
pos_12552	metergoline	0.0423336	0	0	0	0	0	0	0	0	0	1710.74	0	0	0	0	0	0	2.51419	0	0	0	0	0	0	4.25465	4.96825	0	0	4.74877	-3.3198	0	0	0	3.44088	0	0	0	0	0	1.42474	0	0	0	0	0	0	0	0
pos_12563	E-10-Hydroxydesmethylnortriptyline	0.00965575	-1.14551	0.202327	0.752254	0	0	0	0	0.485736	0	0	0	0	60.5679	0	0	0.514687	0	0	0.60546	0	0	0	0	0.813205	0	0	0	0	-0.19721	0	30.7655	0	0	0.699043	0.342685	0.362252	167.6	0	1.40431	0.668429	0	-3.14428	0.993757	0	0.823627	0.0214669	0
pos_12564	Tobramycin	0.98909	-27.4264	0	1.49224	34.5797	3.7626	67.5556	30.7522	12.3401	2.55815	101.887	9.71079	37.0101	5.45615	20.6688	0	26.034	1.26548	1.94822	72.711	51.4487	2.37037	3.33051	20.0006	134.431	153.787	-20.3564	49.9886	26.3194	-54.5026	123.137	79.8745	78.518	156.25	53.5616	84.9531	75.121	78.2123	57.6192	57.8031	5.59781	120.978	-176.014	86.8063	242.369	20.139	0	173.058
pos_12565	alpha-Crocetin glucosyl ester	0	0	5.3042	0	0	0	0	0	0	0	14.1502	0	0	0	0	0	0	0	0	0	0	0	0	0	158.229	140.592	-31.4274	66.1205	4.5617	-46.9012	85.6653	64.4799	47.6857	122.446	66.3027	142.335	133.279	72.74	95.5028	65.3252	22.9401	149.387	-201.424	85.2669	190.529	11.5189	0.175161	140.027
pos_12586	Gemcitabine	0	0	3.20789	0	0	0	0	3.644	0	0	324.708	0	0	0	346.633	0	23.183	250.222	16.8368	5.01865	5.65457	45.6514	0	0	63.5183	0	0	3.72062	0	-1.82943	0	0	3.81558	335.951	0	242.166	154.707	74.4866	21.1752	6.39661	26.9535	6.17123	-11.5274	849.15	106.705	0	0	40.7135
pos_12597	Nitrendipine M (dehydro)	0.916414	-46.7391	94.2602	192.64	397.069	222.958	245.068	53.2624	52.6348	349.356	823.049	711.63	310.75	408.646	1819.69	1202.31	468.637	10.7807	153.163	253.777	707.701	228.401	76.8855	88.3513	635.338	150.288	-3.96536	491.725	40.6913	-170.95	172.988	110.242	247.438	1213.1	26.8556	1240.36	235.663	199.62	603.312	28.6249	116.717	523.066	-103.001	980.905	362.97	1.59149	0	319.935
pos_126	L-Pipecolic acid	61.3708	-3534.2	1524.26	1538.13	6285.86	3024.44	5316.9	1791.39	4900.16	4371.21	10456	5857.41	6540.96	5373.64	5651.3	5731.13	3957.71	3390.4	2565.88	5027.8	5319.08	6010.02	1429.85	7725.93	7639	5204.83	-553.405	4935.29	3472.06	-1486.61	5519.06	5466.46	2554.38	8152.83	4594.39	5137.73	3164.72	3977	2393.03	2412.11	4544.93	5072.47	-18462.8	4091.63	6100.53	2533.55	26.1183	5374.43
pos_12617	5,20-DiHETE	1.33838	-118.99	0	56.3563	62.0004	0	53.9191	27.979	52.318	29.8475	31.7076	10.1339	198.622	26.0661	0	8.47874	65.8584	82.4787	73.2096	57.9636	52.6782	134.74	10.7319	19.8653	4.90664	118.053	-0.538352	3.52607	0	-28.7967	2.80296	39.4273	23.1257	16.0827	0	2.56904	117.704	3.25948	19.6886	31.5692	88.6211	5.21391	-25.625	5.97542	94.6474	0	0.617434	94.9267
pos_12635	Solanesol	0	0	0	0	0	0	0	0	0	0	0	0	0	0	0.666585	61.6855	15.0172	0	0	44.4173	0	0	0	0	0	0	-29.0753	0	0	0	0	3680.25	114.542	0	0	0	54.6284	237.72	0	127.552	0	0	0	0	0	0	0	0
pos_12636	PE(15:0/20:5(7Z,9Z,11E,13E,17Z)-3OH(5,6,15))	0	-16.7726	0	4.74624	0	0	0	0	0	0	0	0	0	0	0	79.8232	25.1269	43.4325	0	161.396	0	0	0	0	186.1	0	-127.167	0	13.668	0	0	11585.2	92.7066	0	0	52.6719	141.086	436.537	0	289.05	0	0	-37.3275	0	15.95	5.45034	0	0
pos_12645	Validamycin A	0.000270391	0	88.0242	0	0	0	2.47292	0	0	0	0	0	0.0608697	0	0	2.08941	0	0	0	0	0	0	0	0	0	0	-0.78609	0	0.988153	0	3.98786	24.8087	0	1.62987	0	0	0	0.312298	0	101.23	0	0	0	0	0	237.685	0	2.41543
pos_12648	Desethylenenorfloxacin	0	0	0	0	0	0	0	0	0	0	0	0	0	0	0	6.49935	8.7155	0	0	3.39884	0	0	0	0	0	0	-114.089	0	0	0	0	6554.44	67.4851	0	0	0	41.2501	148.779	0	68.9982	0	0	0	0	0	0	0	0
pos_12667	DG(22:2(13Z,16Z)/24:1(15Z)/0:0)	0.149448	-13.797	0	0	11.9967	0	0	3.3412	0	2.36955	0	1.01045	1.11402	0	3.65143	2.84239	0	0	12.262	15.7477	28.4997	0	2.37269	5.06464	3.82272	5.31583	-1.54955	0	0	0	0	396.959	0	0	0	0	0	7.27707	2.84205	2.72491	1.2085	0	-15.1324	0	25.4606	4.91278	0.156582	9.17597
pos_12676	1-Aminocyclohexanecarboxylic acid	0.0620184	-4.94962	2.46136	4.57481	6.07313	0.556741	1.81211	0.80563	0.96222	4.97965	12.4826	3.2792	10.0058	9.26355	15.0909	34.6529	9.45431	13.7236	10.1397	9.8131	27.8847	22.8212	5.59985	1.25071	0.982121	1.83755	-0.0460618	3.57802	0	-8.06246	1.70427	0.408159	4.38463	30.0604	0.182979	22.9699	12.4333	1.45828	13.2924	3.12579	28.0389	3.74259	-25.6576	10.4278	14.0449	0.387122	0.0241904	12.0587
pos_12677	(2R,3S,4R,5R)-2,3,4,5,6-Pentahydroxyhexanoyl Fluoride	1.56948	-130.366	65.6761	56.0758	141.415	88.6903	110.435	53.9524	129.566	126.425	327.938	135.088	176.955	194.67	177.42	235.725	121.286	127.32	87.9571	104.196	157.352	226.334	71.366	192.44	226.454	141.708	-25.205	147.644	79.2005	-45.2	151.022	102.641	52.7508	260.87	160.623	155.226	92.3221	99.6471	69.7055	107.318	175.393	120.209	-575.981	132.547	168.567	69.1558	2.15228	147.315
pos_1269	Hypoxanthine	449.419	-38929.9	12234.1	6878.23	60811	12974	45436.9	19310.3	46152.6	28167.8	93858	34134.5	38962.3	31489.9	46724	25610	33018.8	32854.5	20117.3	34405.9	49411.3	34856	12550.8	37274.3	53118.9	48122.5	-4716.63	31933.7	10383.9	-14901.7	26499	28938.2	15971.1	51997.8	27977	42397.4	33397.4	28099.6	22884.8	21747.9	43398.4	33396.2	-122213	28508.8	67131.3	15718	330.608	41883.1
pos_12690	Faradiol myristate	0	0	0	0	0	0	0	0	0	0	0	0	0	0	0	62.6113	14.0999	0	0	8.27659	0	0	0	0	0	0	-46.4432	0	0	0	0	6000.19	144.413	0	0	0	138.912	966.265	0	219.612	0	0	0	0	0	0	0	0
pos_12697	DG(22:0/24:0/0:0)	0	0	0	0	0	0	25.2158	40.7599	48.0895	27.4824	79.5201	-338.183	-297.628	-306.171	-182.282	-156.33	-8.59092	-8048.71	-808.697	-137.468	-2757.8	-2520.27	1.39787	5.99735	115.147	150.364	-1.01643	29.2493	0.262225	-9.52281	44.6754	34250	0	0.0926552	0	0	0	193.464	0.0809969	0	0	0.0743547	-60.0699	0	0	0	0	0
pos_12702	Hebevinoside V	0.049516	-6.44175	0	0	0	0	0	1.96547	0	4.5079	22.7269	0	0	0	0	104.228	20.3854	0	0	33.8772	0	0	0	8.51457	0	0	-48.1949	0	3.68665	0	0	4560.19	100.954	0	0	4.8425	56.5508	337.137	0	100.668	0	0	0	0	0	0	0	4.25911
pos_12703	DG(24:0/24:0/0:0)	3.18455	-317.656	32.6455	0	152.351	0	8.19463	3.00881	0	0	9.8985	0	0	0	77.8043	40.117	10.7936	0	0	28.203	9.56681	0	0	0	0	38.5213	-45.7871	0	0	-20.0296	0	3636.71	143.861	0	0	0	56.0964	361.074	0	160.722	0	0	0	0	0	0	0	7.21568
pos_12709	Ametryn	0.162673	-6.82348	5.23896	0.40983	7.28196	1.67875	14.3407	10.2546	29.0171	3.32281	31.5872	15.3395	7.7282	4.79255	14.373	58.5721	6.34703	0.907918	0.768531	11.1406	29.0333	1.05634	1.9989	17.9403	14.1046	38.7617	-1.09559	10.7874	1.18488	-7.22801	9.74324	1.73919	9.16802	12.453	3.06827	19.861	7.5783	8.07117	8.83712	2.29345	12.9085	15.8325	-52.1554	5.3757	26.04	17.3123	0.000708315	23.3792
pos_12710	hydroxytorsemide	3.76303	-139.749	73.7336	17.6484	162.984	74.0872	200.788	141.184	414.386	59.4008	530.837	190.294	150.961	112.035	253.106	629.284	114.121	53.857	49.6006	148.204	403.494	76.5263	35.5669	244.717	217.116	462.385	-16.9267	125.928	51.0457	-100.606	112.192	73.8799	108.917	289.535	89.1614	312.153	121.803	124.114	138.139	36.1576	200.13	238.253	-639.852	123.299	336.07	221.093	0.0307694	326.634
pos_12711	Blasticidin S	5.45244	-335.969	72.8213	11.8664	38.3496	32.834	41.3431	16.1709	26.9083	19.1096	397.652	27.9133	37.7923	34.3683	50.317	51.7724	65.8144	24.7974	27.637	73.0757	176.286	42.2606	15.1737	48.4976	190.18	122.389	-2.15198	51.4135	2.67708	-26.1396	46.3924	33.52	21.8781	103.583	26.5791	53.2051	47.6982	30.5694	29.7421	22.5735	50.4944	39.757	-94.0188	36.3842	102.761	14.54	0.258384	33.6234
pos_12749	Momordicoside E	0.994658	0	0	0	0	0	0	0	0	0	31.1954	0	0	0	0	14.0275	10.148	0	0	3.31872	0	0	0	0	0	8.45033	-29.6541	0	0	0	0	3009.67	211.669	0	0	15.6955	38.945	564.297	0	149.591	0	0	0	0	0	0	0	0
pos_1275	L-Valine	0.604914	-79.4334	2.02989	8.84041	33.5895	9.9641	33.7342	10.2103	29.5536	25.4097	62.9013	41.8749	108.229	16.4816	7.60332	55.0084	32.3304	78.4148	14.3794	56.8456	31.2321	47.8416	35.3533	39.8719	15.1431	56.1928	-2.49831	12.438	300.35	-8.93063	61.5595	25.8774	17.0707	122.774	33.1771	15.8644	33.0753	23.6027	10.7432	20.5249	35.5799	17.3264	-138.462	57.0133	119.697	140.206	1.07957	35.6127
pos_12751	CE(18:1(12Z)-O(9S,10R))	0	-19.1755	0	11.5993	0	4.46687	0	0	0	0	54.8389	8.58577	6.51775	0	0	251.328	138.676	0	0	88.9031	0	0	0	4.34901	0	0	-106.127	10.8432	0	0	0	10869.9	303.063	0	7.37771	63.5957	171.736	1079.05	0	420.501	0	0	-26.959	0	0	0.0345583	0	0
pos_12767	concanamycin a	0	-2.01642	0	0	0	12.8083	0	0	0	0	52.8734	0	0	0	0	128.927	54.9147	0	0	31.7827	0	0	0	0	0	1.72846	-48.3012	3.318	4.18239	0	0	1930.01	154.634	0	0	51.0284	68.2986	543.516	0	140.917	3.6953	0	0	0	0	0	9.82752e-05	0
pos_1277	2-Aminobicyclo[3.1.0]hexane-2,6-dicarboxylic acid	19.3522	-1374.84	458.466	545.679	2101.36	1042.35	1538.13	562.045	1276.04	1345.03	2745.97	1899.4	1931.47	1873.56	2008.93	1988.68	1341.82	1280.99	924.977	1510.32	1803.3	2373.47	507.51	2544.49	2608.98	1561.92	-265.261	1848.29	688.479	-535.752	1650.21	1629.13	860.444	2620.09	1625.97	1504.43	764.135	1142.62	733.022	1003.34	1490.15	1909.64	-6451.35	1503.29	1384.89	728.172	14.9673	1732.24
pos_12771	Taraxasterone	0	0	0	0	0	0	0	0	0	0	0	0	0	0	0	0	0	0	0	0	0	0	0	0	0	0	0	0	0	0	0	0	10.4509	0	0	0	1.49637	15.9841	0	1.55881	0	0	0	0	0	0	0	0
pos_12775	Zanamivir	0.0507626	-21.6397	7.7989	8.5621	31.423	10.5729	10.2078	4.53995	6.44597	6.7634	56.2874	26.5288	28.5015	52.9245	27.4176	21.2008	23.0758	50.2427	38.9837	18.3707	40.4616	70.4456	38.3977	45.5008	45.7457	25.2857	-1.60938	46.4294	14.8044	-4.85292	22.7219	0	9.10259	32.2709	13.506	16.3827	14.1355	6.38822	7.32811	16.7654	10.2733	6.58856	-42.2573	9.71221	33.6285	3.43517	0.653595	12.7275
pos_12785	CE(10D3)	0	0	0	0	0	0	0	0	0	0	0	0	0	0	0	0	0	0	0	0	0	0	0	0	0	0	-18.0465	0	0	0	0	3217.41	21.1894	0	0	0	0	317.871	0	182.329	0	0	0	0	0	0	0	0
pos_12795	Eflucimibe	1.06285	-197.033	6.91447	10.762	156.947	0	32.7121	46.3776	41.4323	8.81531	101.753	3.51594	73.7236	15.1648	4.11225	16.5353	69.7661	3.89297	21.2294	61.705	66.1033	108.816	23.6043	4.86448	62.9724	105.47	-9.74013	0	5.95386	-26.2043	12.2369	42.7905	28.1915	42.3239	3.4626	64.3573	118.028	14.7175	32.5076	56.5168	75.1215	33.1701	-209.36	28.0313	163.281	2.08642	0.227546	164.305
pos_128	L-Lysine monohydrochloride	17.5112	-1041.59	454.468	471.946	1889.2	925.303	1582.97	529.547	1506.22	1307.98	3397.15	1876.52	1947.94	1694.3	1757.62	1709.85	1198.79	1016.09	776.541	1606.14	1541.84	1836.75	442.943	2473.25	2338.3	1564.57	-168.272	1631.71	2357.73	-440.363	2047.58	1720.28	793.811	2934.18	1571.41	1529.59	913.562	1238.65	719.599	774.331	1361.12	1576.2	-6314.11	1455.19	1752.3	1214.35	8.66886	1539.45
pos_1281	10beta-12,13-Dinor-8-oxo-6-eremophilen-11-al	75.8947	-4272.24	351.933	518.203	4329.85	740.446	3343.49	1820	2596.29	1233.02	9488.76	3035.53	2979.85	1867.76	4222.78	1286.07	2824.16	1609.14	2030.57	4525.69	2024.81	2566.02	917.346	2291.6	3302.83	2853.9	-224.7	2510.42	5353.42	-1578.31	3972.78	2668.01	1393.13	6210.61	1838.3	1301.52	3537.08	3099.51	2357.16	1545.26	2122.02	1637.98	-13641.5	3040.78	4430.96	2552.3	32.4889	5877.73
pos_12833	3-(4-(2-Dimethylamino-1-methylethoxy)phenyl)-1H-pyrazolo(3,4-b)pyridine-1-acetic acid	0.493609	-102.617	1.102	2.7772	46.2838	15.2369	27.6574	11.7217	105.246	9.54376	258.067	29.8345	38.9382	8.86556	0	40.7836	79.5153	4.61015	16.8822	7.84984	25.0624	10.2056	3.39315	86.8475	11.7743	75.3742	-12.4758	52.5926	18.3646	-31.5845	9.97814	106.809	7.34035	21.4324	18.7866	6.72319	9.60454	22.9597	19.4649	28.0195	8.23433	12.8925	-40.9045	9.30616	69.8141	3.73173	0.446356	32.8072
pos_12834	TELMISARTAN	0.438321	-4.31951	0	0	0	0	0	34.5601	0	0	62.3128	0	0	0	0	0	0	0	0	7.09875	0	0	0.605803	8.72361	0	8.73759	-0.425134	0	1.44045	-0.825176	0	55.8844	34.3275	0	0	0	20.2835	89.9214	0	23.2858	0	0	0	0	-78.1241	-1708.48	-1.02098	-45.2613
pos_1284	Histidylproline	1.17943	-35.7331	15.0535	11.8195	228.814	95.4982	69.8999	32.3998	19.1458	33.8523	286.596	289.781	47.0619	69.487	178.611	34.0451	46.5511	160.286	42.8204	245.579	64.6037	124.937	1.52712	263.277	173.742	52.7711	-16.6733	181.839	742.101	-23.327	495.203	219.578	93.9318	674.337	306.841	87.7465	52.6103	138.806	30.1959	114.144	30.4689	157.942	-1053.67	308.179	78.6551	400.069	2.0526	164.83
pos_1286	Glutamylproline	9.27144	-866.08	74.5119	158.789	939.284	534.207	757.248	218.707	636.704	426.836	2581.36	1722.13	727.898	475.639	1133.14	191.865	461.508	859.799	193.123	1348.41	550.617	590.894	65.5234	1110.62	993.437	605.536	-57.5321	852.543	3819.83	-173.319	2258.21	1254.05	575.447	4398.8	1404.31	706.529	555.023	1124.54	356.009	399.016	640.67	1064.15	-6157.91	2104.19	905.604	1892.34	9.16591	1034.2
pos_12866	DG(22:1(13Z)/19:2(10Z,13Z)/0:0)	0	0	0	0	0	0	0	0	0	0	0	0	0	0	0	56.3454	17.7132	0	0	0	0	0	0	0	0	0	-30.5781	0	0	0	0	7057.77	73.4819	0	0	0	0	627.083	0	99.7396	0	0	0	0	0	0	0	0
pos_12875	(4S,6R)-6-[(1E)-4,4-Bis(4-fluorophenyl)-3-(1-methyltetrazol-5-yl)buta-1,3-dienyl]-4-hydroxyoxan-2-one	0	0	0	0	0	0	0	0	0	0	17.0474	0	0	0	0	70.1236	21.0286	0	0	0	0	0	0	0	0	0	-28.7411	0	3.77011	0	0	767.394	50.3174	0	0	0	22.7231	211.555	0	33.2675	0	0	0	0	0	0	0	0
pos_12883	N-(2-Hydroxyethyl)valine	0.0618918	-6.2332	4.2035	2.25326	9.66206	0.219463	4.36895	2.30779	2.60229	6.14679	30.4124	4.54455	15.4011	17.5827	23.501	55.8815	17.1401	24.0177	12.3987	14.2795	40.196	30.1318	8.6884	3.17767	4.0992	6.63935	-0.2921	5.4292	0	-12.2937	2.01217	0	7.02834	54.7979	1.5071	30.6715	22.0725	4.13027	21.5313	5.56742	42.9413	9.28312	-37.8898	16.4133	26.2897	0.407712	0.0519131	15.0335
pos_12886	N-Myristoyl Lysine	0.131312	-33.4472	0	0	0	0	19.1465	0	0.412185	6.43758	12.4052	0	97.5848	0	17.2109	0	0	0	0	0	0	4.71438	0.526657	1.74306	0	0	-0.70571	0	0	0	16.1936	0	28.5919	4.8376	0	0	1.84405	5.53849	11.2008	0	0	1.30687	0	0	40.7204	0	0	4.55411
pos_129	N-Trimethyl-2-aminoethylphosphonate	0	-1.37943	0	0	0.921837	0	0	0	6.07387	0	4.94311	4.55937	0	0	0	7.61543	0	220.335	0	0	0	0	0	2.88408	2.21936	0	0	0	15.9247	0	2.06348	0	0	0	0	0	1.4398	2.02415	0	0	59.9893	2.43555	-104.612	0	0	4.63077	1.64499	0
pos_12901	Nesbuvir	0	0	0	0	0	0	0	0	0	0	27.7783	0	0	0	0	44.7908	20.2271	0	0	3.10286	0	0	0	0	0	0	-22.9262	0	0	0	0	582.074	54.3036	0	0	19.0758	17.8407	214.104	0	34.5634	0	0	0	0	0	0	0	0
pos_12907	3-(5-Methyl-2-furanyl)butanal	1.8418	-144.297	65.2812	58.1772	181.26	90.1036	133.058	53.3526	143.631	118.058	394.921	130.814	170.201	234.103	170.271	209.755	108.74	122.065	83.2544	98.7275	135.649	220.373	62.2686	193.144	212.975	139.074	-21.0677	137.665	78.2633	-42.8	621.826	487.472	60.9922	238.968	141.732	153.284	95.7634	175.096	73.0317	101.119	171.413	135.219	-549.899	122.854	180.244	63.3787	1.92798	137.421
pos_12910	3-Ethenyl-2,5-dimethyl-4-oxohex-5-en-2-yl acetate	64.2265	-5777.73	2883.89	2387.01	7101.84	3854.02	5408.82	2203.02	5871.7	5041.54	13604	5819.51	7320.85	8773	7651.48	9214.56	4803.32	5441.44	3723.54	4098.6	6062.84	9159.94	2818.8	8125.15	9255.3	5484.88	-948.01	6295.88	3388.35	-1795.12	6125.89	3187.24	2382.88	9564.41	5798.15	6361.38	3680.94	3333.27	3098.93	4303.71	6958.86	6035.92	-23283.8	5577.4	7016.89	2706.73	88.5097	5790.19
pos_12911	Dibekacin	6.02574	-696.047	82.0865	335.422	521.878	42.1842	383.317	691.265	608.133	83.5525	707.301	126.325	416.147	456.185	153.471	931.457	585.369	49.5693	457.115	182.949	585.947	5177.82	476.53	251.191	403.598	665.727	-152.345	249.688	15.6718	-195.325	228.602	266.307	190.504	330.794	215.19	282.539	1187.07	233.016	258.664	237.207	407.184	219.359	-1262.96	220.077	1462.99	15.2943	0.323642	1339.38
pos_12914	Resveratrol 4'-(6-galloylglucoside)	0	-0.847075	0	0	0	0	0.13128	0	0	0	0	0	0	0	0	40.2143	23.5783	0	0	4.2558	0	0	0.235967	0	0	0	-35.7541	0	0	0	0	9888.18	53.3485	0	0	0	0.0337215	443.93	0	44.9159	0	0	0	0	2.1632	0	0	0
pos_12919	Cer(d16:1/20:3(5Z,8Z,11Z)-O(14R,15S))	0	0	0	0	0	0	0	0	0	0	0.375624	0	0	0	0	46.5245	46.2738	5.10923	0	4.35326	0	0	0	0	0	0	-78.2844	0	0	0	0	3873.42	94.5004	0	0	0	17.6485	555.597	0	62.2894	0	0	0	0	0	16.1758	0	0
pos_1292	arabinofuranosylguanine	1.99597	-124.587	24.0808	21.0325	403.913	26.1964	517.688	327.723	420.312	78.2989	3237.04	68.6048	135.042	150.585	486.855	132.461	191.677	2000.23	128.851	324.587	443.108	371.795	10.8468	186.061	1068.03	346.315	-26.6967	239.058	821.582	-76.3457	108.929	446.131	126.175	1529.43	700.77	659.176	902.926	1106.65	123.774	383.4	207.358	173.301	-840.297	3409.58	1483.53	1697.3	20.5996	476.591
pos_12953	PE(18:3(6Z,9Z,12Z)/LTE4)	0	-6.09992	0	0	6.66755	6.02993	4.49059	1.65553	0	0	190.557	200.629	27.0471	0	20.6685	209.058	97.5197	0	0	51.8941	3.90387	4.54459	0	7.03799	16.6071	6.31595	-92.2887	411.863	79.5667	-3.12863	65.8694	3417.08	263.8	27.1908	124.733	67.8993	66.13	1200.4	13.0011	144.449	4.47005	81.4137	-2553.8	6.44577	0	57.7611	0.0795318	12.381
pos_1296	Helenalin	5.61594	-482.048	29.4955	53.8555	526.523	379.96	334.647	206.346	277.79	173.381	1461.07	1145.66	404.93	384.035	545.688	318.325	270.011	444.003	133.165	1308.05	375.39	331.382	44.6409	986.151	718.923	415.501	-34.2057	768.301	5194.66	-146.301	1953.46	865.052	416.341	2752.36	793.769	461.749	210.46	729.89	127.817	238.269	180.865	577.25	-3649.38	1561.65	544.414	1930.65	4.23432	609.128
pos_12985	PI(20:1(11Z)/TXB2)	0.000750015	-3.81033	1.29817	0	0.0833201	0	0	1.41378	0	0	104.828	0	6.84706	0	0.148769	115.782	31.0126	0	2.10989	5.12313	0	0.844853	0	0	0	0	-50.2513	0	4.64198	-1.80429	0	4337.29	133.498	0	1.16713	38.1837	21.397	1181.11	0	68.1787	4.06581	0	0	0	5.64689	0.177307	0	0
pos_130	Ulinastatin	0.231641	-7.10104	0.819144	4.22225	34.307	20.2032	19.2113	8.64508	15.0139	12.3266	72.4402	71.8457	31.4615	22.7664	39.7203	9.54381	16.0225	30.3947	8.64746	75.1017	25.0697	17.3352	2.33876	63.1865	43.6258	16.1513	-1.61524	59.7025	224.7	-8.9466	138.194	94.9667	23.093	185.441	102.151	31.6606	9.82463	37.7784	7.49897	15.8787	12.1679	39.1688	-307.736	80.4798	22.9401	117.38	0.694259	29.3721
pos_13007	PC(20:4(5Z,8Z,11Z,14Z)/LTE4)	0.0303351	-39.7191	2.51942	0.925397	52.2788	8.93428	14.0397	0	0	2.7119	205.507	42.9444	72.1362	0	197.135	153.853	105.56	2.56407	4.77345	39.3582	14.9866	3.45292	0.244521	13.489	9.7523	55.3796	-47.0307	29.9311	18.7636	-45.9797	0	1905.7	165.649	14.242	5.85269	92.9525	98.6095	982.622	49.8436	93.887	21.0026	44.2506	-179.284	11.8806	37.1325	24.0344	0	11.0281
pos_13010	2-Phenylethanol	0.58695	-50.254	20.5936	20.0623	48.4749	29.756	59.312	21.5669	63.5549	44.6272	98.3011	59.4916	63.3485	83.1703	50.2195	26.8882	38.3682	35.4269	32.0399	48.5834	32.8883	50.6598	17.5609	56.6427	77.0201	46.8696	-4.42884	46.1631	15.9291	-10.9204	40.0686	19.9643	25.0557	67.31	34.764	39.7852	27.6325	20.2328	21.5524	31.8676	55.1594	29.7853	-141.014	33.9935	48.2776	24.7291	0.329449	45.0708
pos_13015	m-Xylene	1.52705	-138.535	52.6617	49.2773	133.16	87.2506	148.105	57.0724	158.006	123.58	267.022	147.111	168.374	202.786	166.935	129.602	107.386	108.185	87.6237	130.849	105.163	160.709	53.009	159.02	181.773	126.954	-17.3295	135.501	57.8318	-30.9588	116.866	51.2641	66.6791	206.157	108.321	113.919	82.3943	73.3875	66.6337	82.549	146.181	102.164	-474.471	107.624	151.239	66.2384	1.22287	109.522
pos_13016	m-Tolylacetic acid	2.50389	-216.083	68.5087	73.3671	177.138	135.679	221.398	81.0505	248.691	183.674	332.179	204.499	205.028	285.653	190.868	61.0616	147.687	125.009	132.302	193.586	121.711	206.936	69.6647	221.483	253.251	180.416	-20.5424	170.499	51.7961	-41.3525	132.59	73.3909	95.9649	261.109	122.169	123.536	101.675	88.145	88.4952	108.431	194.449	119.941	-600.558	102.632	206.664	89.5467	1.0346	141.942
pos_13021	Mahaleboside	0.349721	-28.8912	12.5605	13.2487	29.2076	20.0739	41.1973	15.7199	46.9433	24.3962	73.2785	37.0365	41.1405	49.9424	40.4786	4.99138	18.3824	26.5352	16.616	34.8633	24.1308	36.2452	5.84681	30.5415	35.8392	26.4265	-1.22879	50.818	0.000377943	-6.02261	35.4645	0	13.9094	52.9701	22.9493	17.1292	15.9231	17.2878	17.0618	19.7115	41.0403	29.3893	-102.623	13.831	38.3853	15.6202	0.123294	22.9432
pos_13022	Zileuton O-glucuronide	1.37628	-62.3578	31.0792	34.8111	48.1473	58.1721	115.851	36.8786	144.219	75.4399	173.096	126.076	153.427	130.345	82.9316	0	60.7483	58.8862	60.4667	144.432	60.0441	73.0844	39.3424	108.554	118.142	99.2876	-3.63471	126.278	7.54172	-12.8755	66.9184	0	36.6328	118.574	34.2216	30.4451	27.9268	31.1063	40.9623	39.9165	79.0811	50.1735	-214.785	29.8883	119.962	46.1064	0.109032	66.9206
pos_13037	DG(18:2n6/0:0/20:2n6)	0	0	0	0	0	0	0	0	0	0	90.4717	0	2.62947	0	0	130.2	69.8017	0	0	8.47562	1.73804	0	0	0	0	0	-41.2704	6.18133	4.2618	0	0	3007.35	105.484	0	0	27.3201	31.9366	614.201	3.04378	66.4737	0	0	0	0	0	0	0	0
pos_1304	Amino (2S)-2,6-diaminohexanoate	0.33569	-13.0873	2.61908	8.74283	54.8694	33.5045	27.2679	10.162	19.516	13.9562	102.6	106.748	21.1998	27.7893	55.6179	14.1413	19.8545	23.6766	12.0865	84.1637	21.3666	17.2992	1.43902	51.9846	46.0208	17.5415	-3.07872	48.4122	470.936	-6.03241	169.016	43.062	30.4065	296.018	69.7348	34.2998	12.6729	38.0162	12.6931	6.28644	16.4697	57.0681	-227.944	143.879	28.0971	564.351	0.217658	42.8768
pos_13070	Maduramicin	0	0	0	0	0	0	0	0	0	0	137.993	0	5.35838	0	0	113.53	67.1904	0	0	7.20568	0	0	0	0	0	1.49722	-41.6518	0	9.08026	0	0	1140.73	120.95	0	0	42.1571	34.7144	517.134	1.23391	68.3986	0	0	0	0.00454876	0.142449	0	0	0
pos_13074	Cyclo(Leu-Phe)	0	-1.28286	0.980385	1.19538	0	1.93507	1.52363	0	0	0	14.3489	0	0	0	0	24.7575	10.1398	1.88079	0	1.90819	0	0	0	1.78801	0	0	-11.0485	3.88841	3.25586	0	0	1403	41.8604	5.66159	0	5.19943	9.12068	241.224	4.74161	32.4658	0	0	0	0	0	0	0	0
pos_13086	Cer(d18:0/PGD1)	0	0	0	0	0	2.48188	0	0	0	0	224.651	0	16.2732	0	0	302.482	153.559	0	0	20.9585	0	0	0	0	0	0	-136.275	31.3812	21.7671	0	4.1502	9530.19	366.825	17.1978	0.19472	84.6051	97.9808	2371.44	8.14228	185.329	0	0	0	6.32884	0	3.55734	0	0
pos_13097	2-(Ethoxymethyl)furan	0.379201	-27.4316	12.9978	14.9997	26.8602	13.2994	30.7152	9.70184	29.943	21.1533	58.0226	38.6419	26.7135	35.1268	32.589	26.4428	22.0618	22.8182	18.502	26.0703	17.1815	31.9757	7.05953	25.1843	27.6411	24.1304	-3.41186	22.2281	10.4705	-5.36728	24.0576	11.1683	11.7458	36.3647	22.0214	21.6957	18.3115	13.9787	13.1478	14.8522	26.3641	22.9546	-73.6513	19.2003	28.1634	16.7604	0.222117	23.5387
pos_131	N-Acetylleucine	0.527456	-41.0565	7.12963	14.6293	21.1771	0	61.526	75.981	247.708	237.188	9.97053	0.0705014	634.522	73.2816	0	28.3931	104.735	0	78.146	2.26711	57.8693	40.6734	12.1725	1.83518	0	193.82	0	0	2.85331	-7.50559	0.00727761	0	0	0.657925	0	28.0259	247.996	12.2127	8.31565	1.087	89.1065	0	-0.438296	0	1900.3	0.23236	0	22.759
pos_13104	Polymyxin B nonapeptide	0	0	0	0	0	1.66939	0	0	0	0	79.8769	0	0	0	0	87.0417	60.1844	0	0	3.40639	0	0	0	0	0	0	-45.8122	10.981	12.3087	0	0	1311.15	136.738	0	0	62.537	28.7017	613.704	2.31559	64.1107	0	0	0	0	0	0.963894	0	0
pos_13111	TG(24:0/14:1(9Z)/22:1(13Z))	0	0	0	0	0	0	0	0	0	0	13.1477	0	0	0	0	8.62167	6.76174	0	0	0	0	0	0	0	0	0	-7.33958	0	0	0	0	133.754	20.3947	0	0	2.90766	0	100.398	0	5.05384	0	0	0	0	0	0	0	0
pos_13112	Pentaethylene glycol	0.642217	-66.0764	22.6033	21.28	55.0882	24.6042	62.7977	14.5947	50.5223	31.646	161.172	19.1828	89.0392	52.2647	27.0271	103.836	70.9957	20.0581	15.0958	42.4125	34.0317	39.9414	10.3638	29.94	54.7665	70.8984	-28.0092	20.0645	27.7183	-11.8101	29.1639	2392.11	70.587	91.0335	52.8346	71.1452	57.196	343.928	32.8756	79.5381	57.0664	31.3557	-170.021	32.9541	91.3184	9.61185	0.399545	32.2506
pos_13114	(2'E,4'Z,8E)-Colneleic acid	2.58213	-218.174	29.0072	29.2437	220.382	28.582	164.633	93.0575	156.928	48.3227	239.04	74.2788	209.102	105.794	45.9004	504.014	79.4163	135.867	30.0304	138.351	117.174	153.964	19.8719	120.372	127.343	274.032	-28.657	54.4499	33.3876	-67.3383	187.78	92.3229	79.8975	264.655	110.813	68.9074	119.201	122.53	60.6686	105.444	152.172	96.7594	-955.143	103.317	295.861	67.6041	2.65045	219.562
pos_13137	DG(20:3(5Z,8Z,11Z)/18:1(11Z)/0:0)	0	0	0	0	0	2.49339	0	0	0	0	262.029	0	4.93226	0	0	176.711	102.109	0	0	21.1393	0	0	0	0	0	0	-63.5671	11.3643	8.61714	0	0	5212.39	257.012	4.35157	0	52.1123	47.6483	1774.56	9.68547	126.27	0	0	0	0	0	0	0	0
pos_1315	Pirenperone	1.28889	-47.7238	7.24777	14.9882	361.038	190.346	135.534	43.1787	33.5394	42.9359	859.036	822.23	171.724	96.5027	299.224	16.0287	75.5529	248.791	43.1966	595.214	105.015	125.137	2.28869	499.1	302.872	89.8225	-15.1398	313.135	2843.87	-31.691	1082.39	548.469	244.715	1687.87	700.191	199.486	95.2068	526.528	50.6528	216.776	47.9299	285.572	-2514.52	1041.62	165.918	1084.94	3.67583	297.207
pos_13154	SM(d18:0/22:1(13Z)(OH))	0	0	0	1.08955	2.60312	6.10576	0	0	1.43735	2.47948	44.0043	17.4654	3.43363	1.16737	57.6984	88.9121	62.6552	1.63923	0.0148682	0.722934	10.6867	2.50273	0.37174	0.198327	0	4.46954	-33.9614	3.35679	4.43254	-6.77676	0.0110063	4878.76	168.713	49.6764	30.4355	14.4488	23.5557	2451.65	17.423	91.5229	30.1315	3.71538	-0.600384	4.4407	9.94817	4.52976	0.0487541	0.509879
pos_13159	PA(22:4(7Z,10Z,13Z,16Z)/PGJ2)	0.357466	-8.00919	0	588.956	2106.09	730.221	4.50067	4.4927	346.422	210.777	2120.17	15.3765	18.4474	456.214	90.7499	749.117	705.708	152.356	40.8382	84.452	438.355	476.564	154.02	37.9414	34.2142	249.771	-212.713	261.793	345.651	-205.96	77.4154	16797.2	1168.89	2099.87	941.448	737.109	98.2784	7068.08	502.868	439.129	1197.67	355.564	-284.352	311.549	192.788	255.658	1.90105	50.0622
pos_13168	TG(16:0/22:4(7Z,10Z,13Z,16Z)/22:4(7Z,10Z,13Z,16Z))	0.00702221	0	0	0	0	2.02532	0	0	0	0	156.438	0	11.4895	0	0	182.308	88.091	0	0	5.31711	0	4.96451	0	0	0	0	-78.7061	0	7.21508	0	0	2042.66	207.068	0	0	50.4958	41.823	1092.42	4.31297	92.366	0	0	0	0	0	0	0	0
pos_13172	Castor oil, hydrogenated	0	0	0	0	0	0	0	0	0	0	75.4634	0	2.8266	0	0	78.2619	53.5564	0	0	0	0	0	0	0	0	0	-34.697	4.4055	4.26153	0	0	1035.25	106.536	0	0	48.9592	24.8377	511.697	1.33152	41.4809	0	0	0	0	0	0	0	0
pos_13179	Heptadecanoyl CoA	0	0	0	0.989368	0	0	0	0	0	0	136.689	0	3.3019	0	0	76.2449	40.7787	0	0	1.57568	0	0	0	0	0	0	-43.6219	0	11.1539	0	0	1392.15	136.443	0	0	16.0655	8.50192	713.156	3.16026	41.1983	0	0	0	0	0	0	0	0
pos_13183	Cardiopetalidine	0.318944	-48.0074	10.0113	33.7107	87.5921	2.20127	5.54394	36.2637	9.56881	31.2856	105.782	13.7282	123.081	143.995	170.787	365.494	158.669	144.489	71.475	144.676	210.787	235.67	114.876	11.1229	40.1811	80.6318	-5.08972	17.7366	107.057	-134.622	10.3218	140.446	43.5509	411.013	5.26015	168.247	126.623	120.972	78.3092	60.5559	286.82	41.0179	-224.181	173.043	197.142	13.0279	0.405114	100.962
pos_13184	17-beta-Estradiol-3-glucuronide	1.43197	-95.1704	21.4426	2.66002	4.97802	6.03303	13.1354	6.27491	4.46594	1.6909	62.5404	0	29.3321	4.88808	26.6982	22.9607	14.6408	2.94678	8.90138	31.5315	15.2766	16.9323	4.27404	6.64547	32.2899	54.1056	-1.5708	4.57673	13.6288	-4.11145	10.0116	53.2243	10.8283	53.9891	4.93326	11.9065	11.5541	22.7974	5.44005	6.85295	15.9942	6.64795	-4.20726	19.7054	39.0903	4.27385	0.00999327	13.8289
pos_13205	PS(16:0/TXB2)	0.00970104	0	0	0.876436	0	2.19765	0	0	0	0	328.396	0	31.0577	0	4.25619	222.169	115.575	7.39286	0.548341	10.2612	1.08802	0	2.40866	0.191809	1.20217	0	-81.579	46.2671	75.8647	-0.104809	0	5173.46	243.665	5.66272	0	81.1782	54.7332	2024.08	17.2794	112.323	0	2.26688	0	2.24362	2.2527	0.0242684	0.161265	14.3769
pos_13213	PI(22:3(10Z,13Z,16Z)/20:4(6Z,8E,10E,14Z)-2OH(5S,12R))	0	0	0	0	0	0	0	0	0	0	74.3945	0	10.2574	0	0	46.7295	29.9255	0	0	2.15314	0	0	0	0	0	0	-18.233	3.90432	3.56243	0	0	814.383	57.844	0	0	14.9605	6.75666	398.133	2.83204	31.0728	0	0	0	0	0	0	0	0
pos_13216	5,8,11-Eicosatriynoic acid	2.98784	-257.871	74.2446	67.1918	243.392	43.4801	257.578	87.5227	437.193	172.382	322.875	169.065	509.55	145.472	127.651	323.521	204.388	184.668	83.8058	177.188	411.861	255.104	66.0757	239.583	401.852	454.781	-18.9226	74.3791	10.9788	-144.425	87.6049	133.573	131.937	139.561	78.7998	224.048	254.631	87.4016	149.428	110.285	393.463	125.148	-555.923	127.395	1000.05	21.5537	2.02295	543.577
pos_13217	15-keto-PGF1alpha	3.49711	-294.482	71.3646	66.9108	201.966	46.4711	213.807	79.3445	344.559	142.504	283.916	110.806	424.429	142.503	89.0425	247.688	161.465	152.185	55.7176	126.194	328.845	234.964	97.6729	315.516	602.051	794.841	-13.9574	107.482	23.3676	-222.094	103.081	72.6987	112.4	109.342	61.8424	186.361	187.327	70.5488	123.5	90.0873	353.215	101.97	-464.288	94.0127	798.029	14.6954	1.58971	409.543
pos_13221	Cytochalasin Ppho	1.17146	-113.227	3.92995	0	0	0	3.95631	0	0	5.2495	15.9209	0	0	0	0	0	0	0	0	0	0	0	0.867483	0	0	2.80465	-4.13741	0	9.5249	0	0	5007.63	31.6965	25.8125	0	0	3.60755	341.193	23.7943	15.1661	0	0	-33.41	0	0	35.9195	0	0
pos_13235	Phosphoramidon	0	0	0	0	0	0	0	0	0	0	0	0	0	0	0	0	0	0	0	0	0	0	0	0	0	0	-18.5107	0	0	0	0	3359.31	-141.762	0	0	0	0	-1935.43	0	0	0	0	0	0	0	0	0	0
pos_13245	Goshonoside F5	0.0645436	0	1.09975	0	0	1.89139	0	0.258868	0	0	115.206	0	5.68742	0	0	82.8025	53.1668	0	0	5.01929	0	0	1.83311	4.53407	0	3.73439	-45.5443	5.72612	8.60963	0	3.07565	5264.77	124.031	0	0	27.7356	27.1474	1279.87	1.7488	47.5141	7.53907	0	-7.66412	1.54177	0	0	0	5.1124
pos_13249	Momordicoside G	0	-3.42448	0	0	0	0	0	0	0	0	65.2782	0	0	0	0	57.9198	27.4545	0	0	7.23479	0	0	0	0	0	0	-25.0235	0	7.14656	0	0	3353.85	68.2713	0	0	22.5685	7.09461	692.083	0	37.6141	0	0	0	0	0	0	0	0
pos_13250	CE(18:2(9Z,12Z))	0	0	0	0	0	0	0	0	0	0	138.084	0	6.55322	0	0	79.1288	44.6609	0	0	3.78671	0	0	0	0	0	0	-65.6007	25.059	5.56703	-1.55683	0	5415.81	121.741	0	0	26.7667	9.10844	1026.03	0	25.1725	0	0	0	0	0	0	0	0
pos_13258	Goyaglycoside g	0.49143	-41.1271	0	0	0.0187446	4.00887	2.70591	1.06905	3.03207	3.95399	150.214	124.475	116.408	30.9487	13.6796	105.923	54.6585	97.3357	19.5676	3.52948	41.4525	46.3758	37.8126	76.7968	44.6255	42.7095	-77.8657	75.3213	35.7008	-17.3229	15.2242	10211.4	332.048	22.4992	4.68042	39.6564	43.3537	1681.49	3.57644	39.015	6.1097	1.34328	-99.7488	0.932267	14.3445	15.9124	0.691301	59.3391
pos_13270	tiopronin	0.0767099	-12.1132	3.98469	9.6194	22.8034	0	0.765434	4.9063	0	7.11827	19.9753	0	77.3249	50.4575	41.1179	111.747	72.8504	1121.84	29.5441	90.8063	198.678	130.384	58.4249	19.5033	0.647953	21.2671	0	0	0.611971	-123.551	0	11.2523	36.0041	157.045	0	71.5202	67.1919	27.9448	35.3554	11.3037	1578.57	44.6712	-1121.25	18.0938	114.509	33.5281	1.61106	87.8655
pos_13272	Pantothenamide	0.784091	-55.9122	26.9219	42.5334	64.267	32.7194	69.9674	21.2019	65.5323	47.1687	145.31	48.9983	86.1157	68.898	87.7129	71.0669	57.8722	54.2841	46.3814	29.7317	50.2484	84.5599	22.4422	76.7372	146.791	56.481	-8.96914	47.2202	27.2428	-17.6577	63.2025	2.21558	24.1185	113.871	60.05	67.3212	45.7248	12.4294	37.2127	35.1428	65.7208	53.572	-221.975	62.2867	108.899	26.0433	0.899687	56.5201
pos_13273	4-Alanylaminoantipyrine	0.310834	-30.6856	15.366	13.1866	39.0668	20.0487	29.3625	11.8102	33.5025	26.5852	70.7488	30.1595	37.6632	41.8007	42.5328	42.8573	22.1197	27.9403	22.279	23.9016	36.0729	52.3275	15.3179	53.3243	64.6107	48.8049	-2.51363	58.3189	10.2892	-13.0252	43.8314	0	11.7156	51.1047	31.219	34.3775	18.5703	14.4189	13.9607	22.9569	35.4673	32.3056	-104.669	31.8806	30.5609	13.2957	0.404686	28.5408
pos_13274	10-alpha-methoxy-9,10-dihydrolysergol	0.24069	-28.841	8.46201	8.01489	36.7855	7.4261	24.9092	2.3182	64.5844	4.64712	373.85	25.2443	33.7285	53.5036	10.6821	30.7564	49.9821	20.6554	14.0034	16.7065	17.6853	31.9969	15.4619	8.81465	12.4961	31.091	-28.8062	14.8855	41.7868	-3.88964	4.08392	3263.94	114.1	27.1612	5.37518	50.0371	37.6099	855.592	16.016	121.99	11.0393	10.4416	-55.0503	12.8297	45.3756	3.36761	0.463351	4.74223
pos_13275	H-Arg(NO2)-Obzl	0.000162083	-1.52071	0	0	0	0.603296	0	1.04527	0	0	0	0	12.5339	9.38799	7.48301	19.5168	12.7934	241.697	4.35946	19.3873	56.4128	32.6499	22.2222	2.36468	1.18362	2.64864	-0.387308	2.62669	5.37089e-05	-28.992	2.31937	0	2.84946	20.7651	4.47263	1.65475	14.7092	0	4.49185	0.868222	305.785	11.4924	-248.082	9.97096	25.2988	8.89747	0.579766	30.2355
pos_13277	4-O-alpha-D-Galactopyranosylcalystegine B2	1.37033	-148.734	59.7083	109.989	275.834	43.4277	37.7162	65.8888	65.3131	81.001	333.347	100.947	764.446	596.643	409.583	1180.53	689.255	9205.98	294.625	852.597	1875.53	1379.85	575.894	192.857	57.6098	245.359	-9.73349	41.5879	14.0623	-1036.47	69.0077	145.72	328.103	1505.23	2.35853	641.667	670.986	277.827	333.812	146.022	13109.4	502.057	-9943.26	228.831	1159.44	303.2	15.609	911.253
pos_13283	1-[(3R,4R,5R)-3-Fluoro-3,4-dihydroxy-5-(1-hydroxyethyl)oxolan-2-yl]pyrimidine-2,4-dione	0	0	0	0	0	0	0	0	0	0	0	0	0	0	0	0	0	0	0	0	0	0	0	0	0	0	74.8537	0	0	0	0	-15877.8	33.6345	0	0	0	0	2411.5	0	0	0	0	0	0	0	0	0	0
pos_1329	Probenecid Glucuronide	0.0184393	-54.092	0	0	0	0	0	47.7816	0	0	1353.49	0.466068	0	0	49.631	0	0	-3454.36	0	0	0	0	0	0	509.276	0	0	0	77.2957	0	4.52857	0	3.56615	370.942	158.489	0	328.665	491.745	0	21.8816	0	0	-0.29761	1960.19	126.808	993.963	64.1553	128.112
pos_133	Lysylalanine	0.483664	-7.89628	9.35185	10.5217	95.737	84.4762	82.1078	21.4407	92.2815	49.8225	437.591	262.278	105.232	77.8373	78.1448	80.9522	46.696	150.726	22.0817	258.647	87.7283	36.0919	6.39052	209.687	181.05	51.4321	-4.01345	171.582	1577.73	-17.8597	510.221	280.761	80.5244	712.581	279.469	123.606	37.2572	130.549	32.1683	43.2881	33.4237	110.109	-921.357	281.774	103.531	667.863	1.89863	93.5448
pos_13314	(1S,2R,4R)-p-Menth-8-ene-2,10-diol 2-glucoside	0	0	0	0	0	0	0	0	0	0	282.289	0	5.15631	0	0	165.971	120.354	0	0	28.1125	5.19958	0	0	0	0	0	-76.7609	14.4694	32.252	0	0	6044.85	233.638	7.037	0	101.024	67.7204	2103.03	26.0186	99.6119	0	0	0	8.8278	0	7.9956	0	0
pos_13315	Milbemycin alpha6	0	0	0	0	0	0	0	0	0	0	156.277	0	10.6235	0	0	50.2532	72.3557	0	0	13.1642	0	0	0	0	0	0	-55.3889	0	10.5251	-1.38792	0	6950.78	123.539	0	0	20.9234	19.2755	1854.83	0	29.8979	0	0	0	2.37926	0	0	0	0
pos_13325	PS(14:0/PGD1)	5.49159e-05	-11.8382	0	0	0	14.4368	0.355934	0	5.8598	0	329.192	0.053179	38.4617	39.3053	71.4585	406.346	177.967	25.8999	18.1622	33.3675	67.3262	101.449	9.0498	35.0341	72.5336	43.0713	-108.622	46.6277	47.9815	-5.8768	20.8737	9214.52	358.338	18.177	0	155.495	93.8451	3231.36	19.2866	155.165	0	0	0	36.0007	12.7778	5.67484	0.159158	8.57386
pos_13334	Erucylphosphocholine	2.03945	0	0	0	0	0	0	0	0	0	0	0	0	0	0	0	0	0	0	0	0	0	0	0	0	0	-6.53146	0	0	0	0	9518.77	-198.408	0	0	0	-33.3053	-1848.71	0	-54.6241	0	0	0	0	0	0	0	0
pos_13337	TG(20:0/24:0/18:3(9Z,12Z,15Z))	0	-2.40764	0.000322344	0	0	0	0	0	0	0	14.3344	0	0	0	0	27.0187	23.2146	0	0	2.10169	0	0	0	0	0	3.51801	-18.4795	0	2.59313	0	0	662.767	60.5502	0	0	9.3136	6.04118	351.442	0	10.8284	4.68386	0	0	0	4.82116	2.95881	0	0
pos_13357	DG(13:0/19:0/0:0)	0	0	0	0	0	0	0	0	0	0	0	0	0	0	0	0	43.2468	0	0	0	0	0	0	0	0	0	-8.48502	0	0	0	0	1296.86	27.8611	0	0	6.85449	0	379.297	0	10.3308	0	0	0	0	0	118.55	0	0
pos_13364	Peridinin	0	0	0	0	0	0	0	0	0	0	112.817	0	7.90661	0	0	62.4749	49.6122	0	0	11.5435	0	0	0	0	0	0	-44.1532	3.54482	9.01583	-1.25173	31.1346	4599.08	152.374	4.29596	0	30.7677	16.6755	1262.27	3.91713	23.1907	0	0	0	0	0	0	0	0
pos_13373	Nummularine A	0	0	0	0	0	0	0	0	0	0	124.539	0	7.60779	0	0	130.641	91.5069	0	0	5.36611	0	0	0	0	0	0	-56.4711	30.0892	11.629	0	0	4402.12	119.125	0	0	36.2973	12.5659	1611.24	11.6455	28.4034	0	0	0	0	0	1.71931	0	0
pos_13378	(17E,19E,21E,23E,25E)-4,6,8,10,12,14,16,27-Octahydroxy-3-(1-hydroxyhexyl)-17,28-dimethyl-1-oxacyclooctacosa-17,19,21,23,25-pentaen-2-one	0	0	0	0.372988	0	0	0	0	0	5.21023	303.375	0	20.4001	0	0	142.113	107.151	0	2.17951	17.9446	0	0	0	0	0	3.16147	-71.7426	18.7596	26.0858	0	0	5656.48	177.733	2.82185	0	93.0477	34.942	1962.59	21.5101	77.9359	0	0	0	0	0	0	0	0
pos_13385	Digimed	0.0610258	0	0	8.15673	69.769	18.6645	0	2.49972	0	5.01121	206.183	0	42.3919	4.1341	16.2228	159.913	82.3872	6.92954	2.77025	18.4809	2.95903	24.1695	8.2596	4.55003	1.61586	21.695	-52.4616	17.6489	33.6286	-4.3797	5.85378	4153.05	160.271	45.6035	0	92.4287	36.4791	1555.89	17.2524	75.4922	3.65919	0.953266	-4.28192	7.69436	7.9164	0	0	8.8325
pos_13395	PA(18:0/LTE4)	0.416704	-14.3898	0	0	9.03835	0	0	0	0	0	77.6027	0	27.2501	0	13.1045	63.275	53.3474	4.37791	0	19.4214	5.23187	41.3656	3.77592	0	0	0	-41.5264	10.3474	2.27737	-7.15682	0	3192.72	81.9478	31.7669	0	33.9511	9.02645	783.529	4.31502	30.1675	0	0	0	0	0	0	0	10.174
pos_13399	PA(24:0/24:0)	0	0	0	0	0	0	0	0	0	0	55.1822	0	0	0	0	42.9865	4.56096	0	0	0	0	0	0	0	0	0	-16.647	0	1.77221	0	0	330.428	34.4876	0	0	0	3.02909	187.531	1.34374	9.15339	0	0	0	0	0	0	0	0
pos_134	2,3-Dihydroxypropyl octanoate	0.678749	-23.7632	5.34441	16.6903	167.904	110.893	107.879	16.596	80.1741	42.1053	604.521	297.022	109.95	100.464	101.919	87.2547	37.184	164.679	23.2703	329.025	38.9581	46.4958	7.53825	217.312	147.677	79.7945	-6.074	187.199	2325.54	-11.8711	690.244	349.558	63.5265	924.204	275.237	69.3015	23.7712	106.291	23.3085	40.6711	60.6238	115.225	-953.848	352.029	84.6932	818.029	0.984815	49.7944
pos_13404	Talaromycin A	1.30119	-124.076	67.6184	51.8966	153.843	77.2852	113.617	46.1046	128.646	103.807	297.764	136.841	154.956	189.959	169.064	171.48	102.118	103.952	73.2375	84.1707	126.456	212.409	52.5618	161.472	199.412	105.702	-21.5039	125.154	83.7729	-29.3437	114.493	40.4627	49.7934	202.419	129.213	126.995	72.8067	58.7639	60.4694	95.8206	135.459	142.799	-462.079	109.15	138.887	53.0897	1.84567	109.508
pos_1342	Hydroxysafflor yellow A	12.9672	-2429.39	16.7136	196.974	786.417	92.2774	712.712	451.405	755.713	594.845	4871.25	48.7598	1059.04	184.252	414.828	62.1322	347.906	487.353	123.885	209.529	150.686	457.778	94.7881	199.407	921.184	718.822	-36.2787	110.621	546.397	-137.666	13.8292	252.799	124.77	1649.33	584.347	420.812	1698.32	1932.1	61.0881	309.352	904.231	300.917	-1788.62	2814.5	1094.77	937.099	17.2213	327.049
pos_13443	Okadaic acid	0.236596	-6.31467	0	0	0	0	0	0	0	0	174.494	0	16.2244	0	7.95017	70.7849	21.7842	0	2.30736	12.31	0	0	0	0	0	4.84604	-98.7701	16.9839	15.7799	0	0	5860.03	159.296	3.02026	8.19634	0	7.98248	1698.16	3.12337	29.6804	0	0	0	0	12.395	0	0	6.77914
pos_13456	4-(Nitrosomethylidene)-1-[[4-(nitrosomethylidene)pyridin-1-yl]methoxymethyl]pyridine	0	0	0	0	0	0	1.05021	0	0	0	19.5903	5.47681	0	0	0	79.8372	0	0	0	-455.838	0	0	0	26.7078	16.015	0	-80.0986	0	6.44053	0	8.14054	1978.96	51.306	0	0	0	0	859.162	0	0	0	5.89061	-54.486	0	60.4036	0	0	381.907
pos_13466	PC(16:1(9Z)/20:5(6E,8Z,11Z,14Z,17Z)-OH(5))	0.131942	-2.38497	0	0	2.68399	0.367949	0	2.3481	0	5.93727	153.353	1.38361	4.97534	0	5.55394	118.73	47.3223	0	0.624332	4.78326	0	0.623878	0	0	0	3.23497	-45.9739	6.81307	4.59203	0	0	4219.71	177.32	7.28715	0	43.9451	5.19797	1446.05	7.16341	56.3393	13.1677	31.9217	-34.9702	0.771933	5.18285	20.0864	0.0413815	0
pos_13475	Brivaracetam	0.291421	-29.1332	1.335	21.8714	79.0999	0	4.28667	0	0	0	69.8305	0.347589	115.909	0	19.3929	22.5262	57.0647	1.5799	9.51645	68.8462	61.9735	107.472	27.8987	0	0	46.415	0	0	58.7364	-38.2824	0	0.666215	7.25857	146.884	0	19.2143	0	47.4171	24.5618	2.21926	10.0307	0	-35.4321	12.0508	5.7217	0.827614	0	9.80945
pos_135	N,N,O-Tridesmethyltramadol	3.35364	-120.073	38.3735	69.6147	409.776	286.239	299.97	105.941	291.336	180.572	957.331	898.361	388.357	282.11	395.974	366.509	309.473	262.247	119.759	749.038	333.142	323.572	53.1114	768.642	589.15	328.404	-23.6657	641.065	2390.03	-105.246	1636.44	930.269	302.128	2296.44	1147.45	373.341	205.712	446.276	133.452	188.476	274.965	463.509	-4178.3	844.496	388.236	1249.07	7.57734	375.876
pos_13500	Selanc	0	0	0	0	12.5351	5.77164	0	0	3.98638	25.6193	120.02	0	0	0.0227748	0	0	28.2399	7.24366	0.338313	5.24578	0	0	0.953811	3.15203	0	0	-29.6012	0	8.96206	-1.73814	9.20044	4007.08	34.6384	21.1117	0	0	0	2214.75	0.998112	14.1251	0	0	0	0.258389	0	52.3812	0	0
pos_13507	Polypodoside C	0	0	0	0	0	0	0	0	0	0	54.8824	0	4.22615	0	0	27.0885	13.7096	0	0	15.6022	0	0	0	0	0	0	-32.0489	6.71508	3.6066	0	0	3431.83	81.2664	0	0	7.90726	0	1443.89	0	20.3424	0	0	0	0	0	0	0	0
pos_13511	PGP(PGD1/a-25:0)	1.52895e-05	0	0	0	0	0	0	0	0	0	24.1943	0	11.2131	0	0	18.4387	16.9563	0	0	0	0	0	0	0	0	0	-12.6243	0	0	0	0	1128.95	50.7561	0	0	0	0	550.804	0	0	0	0	0	0	0	0	0	0
pos_13516	(+)-gamma-Hydroxy-L-homoarginine	2.08676	-83.4494	42.7469	72.0595	327.131	101.18	391.939	118.086	221.532	108.68	738.177	207.772	293.059	227.038	410.42	395.209	350.646	55.1772	107.037	277.553	439.134	243.264	58.347	218.462	589.379	427.113	-23.6655	362.709	132.658	-122.283	176.663	167.312	204.98	559.89	212.755	588.379	224.145	217.068	209.45	58.4148	104.919	304.752	-462.196	519.444	728.258	51.1944	0.046019	419.013
pos_13517	Prodigiosin	0.0254831	-2.1562	0	0.442579	2.78216	0.992744	0.955097	0.249639	0.729323	0	0.589561	0	2.64031	223.337	0.878797	0	0.977263	0.227356	0.348859	0.283757	0.787502	0	0	1.19386	1.05438	0	-0.756348	0	1.97232	0	2.8779	158.105	1.18442	1.02078	1.03729	1.09145	5.22758	441.397	0.856082	5.13747	1.43523	2.51115	-4.29055	0.117978	4.86037	0.385878	0.00902933	1.29974
pos_13519	Aplysiatoxin, 17-debromo-	0	0	0	0	0	0	0	0	0	0	0	0	0	0	0	0	67.4474	0	0	0	0	0	0	0	0	127.239	-39.6963	23.6736	6.17777	-6.70414	0	3644.23	33.782	0	0	13.3669	0	1447.12	0	0	0	0	0	0	0	0	0	0
pos_13523	DG(16:0/20:4(5Z,8Z,11Z,14Z)/0:0)	0	0	0	0	0	0	0	0	0	0	0	0	0	0	0	0	0	0	0	0	0	0	0	0	0	0	-14.062	0	10.5995	0	0	2809.93	63.9168	0	0	0	0	3140.89	0	0	0	0	0	0	0	0	0	0
pos_13537	milbemycin alpha5	0	0	0	0	7.35889	0	0	0	0	0	74.845	0	4.79641	0	0	47.144	38.3656	17.8824	0	27.2382	0	0	0	0	0	0	-27.8488	3.54086	20.6157	0	0	4982.36	86.0953	0	0	19.1211	0	1578.18	0	11.4624	0	6.22676	0	0	0	0	0	0
pos_13557	PA(22:1(13Z)/PGF2alpha)	0	0	0	0	0	0	0	0	0	0	88.9068	0	0	0	0	27.662	27.9353	0	0	4.10859	0	2.97579	0	0	0	0.894153	-20.4968	2.93662	2.06348	0	0	1425.83	61.2282	5.47824	0	18.8259	6.49949	543.814	4.71301	16.1564	0	0	0	0	0	0	0	0
pos_1356	Cyclohexyladenosine	0	-1.84588	0	0.565078	44.955	9.18149	8.15857	3.7161	0	0	77.8986	63.9023	0	0	20.3981	0	3.95969	3.65165	4.01841	60.2129	7.81565	10.4715	0	28.1853	14.6878	11.4558	-2.21707	18.4449	151.232	-2.53374	88.407	33.6939	12.4032	136.343	49.1624	12.3011	14.5208	22.85	2.03459	18.5922	0	12.1469	-206.63	83.8857	22.4096	53.1805	0	23.8048
pos_1357	Edivoxetine	0.103132	0	0	0	58.6778	32.9609	9.31417	2.97199	0	0	204.535	151.129	3.74082	1.66603	33.6976	0	3.01417	14.0893	4.05857	78.3788	13.6877	15.0655	0	63.2592	33.3891	8.03624	-1.145	55.7224	168.39	-2.0175	204.862	130.038	36.069	341.346	105.582	33.9745	16.9613	90.0556	10.3207	27.6056	0	46.825	-448.475	118.384	26.6546	90.8605	0.355366	40.8793
pos_13592	DG(22:0/PGF2alpha/0:0)	0.000142041	0	0	0	0	1.95761	31.0043	3.92391	0.0975445	0	24.03	52.6913	27.9113	0	2.73286	33.6364	30.6779	136.618	37.0478	2.46797	9.42949	0	70	69.4024	36.9453	0	-26.399	27.2366	62.0364	-18.5877	17.0101	1763.72	22.8979	3.52773	0	48.4062	30.3245	327.809	3.34328	2.70482	0	4.43044	-78.9694	7.66986	0	5.21394	0.843955	8.00564
pos_13596	GlcCer(d18:1/26:0)	0	0	0	0	0	0	0	0	0	0	45.4011	0	10.9359	0	0	22.9916	0	0	0	0	0	0	0	0	0	0	-16.1763	0	2.71887	0	0	609.853	37.9203	0	0	12.3436	2.68884	628.595	0	6.59829	0	0	0	0	0	0	0	0
pos_136	5-(3-Aminopropylphosphanyloxy)-2-(hydroxymethyl)pyran-4-one	1.4476	-40.2955	6.59802	6.50153	36.2276	9.13261	23.0499	7.48039	15.5265	28.4162	46.465	15.6796	40.7205	28.1713	18.7541	15.109	13.6079	9.25459	8.20195	11.2496	11.0918	23.904	6.39885	55.6789	35.6395	24.3847	-4.74074	15.4778	4.42741	-6.04331	10.3157	14.3883	11.8246	17.1719	27.138	48.1601	16.2923	25.1752	6.46699	19.9206	21.4782	16.8959	-116.793	21.5717	27.3255	5.78732	0.0796802	27.3536
pos_1360	Biocytin	0	0	0	0	15.9479	0	0	0	0	0	14.3872	23.7324	0	0	2.84046	0	0	2.08879	0	19.5069	1.38211	0	0	5.32055	2.71818	0	0	3.70069	72.0371	0	36.5084	20.7486	8.4202	106.244	16.3133	2.91963	2.5196	7.27822	0	2.9045	0	0	-82.8199	37.1606	0	47.9776	0	6.8313
pos_13668	UR-12670	0.0213359	0	0	0	0	0	0	0	0	0	138.096	0	0	0	0	49.2505	12.3487	0	0	10.5433	5.79959	0	0	0	0	0.311417	-12.2103	4.97989	3.34589	-2.27958	0	882.309	84.4748	0	0	44.6985	0	1386.8	12.6031	17.9302	0	0	0	7.40112	0	0	0	0
pos_1367	1-Cyano-2-hydroxy-3-butene	2.95499	-283.423	69.7588	42.8532	392.214	76.1161	270.167	128.223	242.458	120.104	526.393	183.263	198.851	162.458	214.347	209.997	161.071	145.451	108.587	232.03	251.205	190.94	66.7493	249.375	338.618	406.573	-26.4192	176.268	110.076	-99.9069	219.026	209.518	93.9678	327.951	199.367	273.138	212.314	165.852	114.509	145.9	231.555	174.564	-737.06	159.233	433.498	111.112	1.6962	219.98
pos_13678	TG(16:0/22:4(7Z,10Z,13Z,16Z)/20:5(5Z,8Z,11Z,14Z,17Z))	0	0	0	0	0	0	0	0	0	0	119.821	0	0	0	0	0	0	0	0	0	0	0	0	0	0	0	-24.9496	0	0	0	0	2023.9	113.261	0	0	12.5213	0	2355.65	0	8.94194	0	0	0	0	0	0	0	0
pos_13679	1-nonadecanoyl-glycero-3-phosphate	0.33882	-38.8398	17.2524	23.508	171.668	0	23.545	24.9657	0	2.16945	71.5798	24.2862	260.914	92.4996	245.277	96.8496	119.249	129.985	73.0678	98.9372	125.55	268.068	67.8953	0	48.8216	51.0119	0	32.3755	111.733	-86.2444	0	13.9112	60.0858	522.429	0	156.361	20.9181	257.445	110.363	49.8954	129.143	42.5521	-233.751	169.912	113.854	7.22909	0.0803632	67.229
pos_13701	Methyl diethyldithiocarbamate	0.768052	-159.224	46.3469	74.234	118.204	53.0659	77.5832	22.0797	68.4724	98.3995	114.817	99.1967	70.6203	92.2067	115.181	62.4871	56.4297	54.2706	180.072	353.915	59.6551	56.6783	38.7975	54.3927	58.1711	174.082	-30.2441	105.171	165.419	-17.003	171.296	30.733	16.7083	196.19	81.5079	277.405	89.8199	20.8689	49.3295	124.459	56.5261	102.509	-185.121	124.233	71.2977	53.2488	1.16015	112.081
pos_13702	Methylscopolamine	0.0461576	-6.93937	11.6498	7.51404	74.5991	0.727573	10.15	15.5096	5.18801	6.33058	322.657	5.70612	50.6738	62.1688	109.884	183.159	81.7349	81.8177	47.2202	57.5911	181.749	93.0745	41.4414	1.34964	8.10799	24.1324	-0.515926	2.13056	2.71653	-83.002	0	27.5863	23.4896	237.842	0	116.733	88.911	19.3642	80.0843	21.8762	140.21	24.5735	-101.727	56.3446	130.553	0	0.113498	53.5771
pos_13703	2,5-Anhydro-D-mannose	0.421356	-29.3066	24.1957	17.7625	47.8363	29.495	44.9471	16.6015	51.5361	38.8753	112.119	46.2312	48.938	64.6186	56.6096	66.899	39.5561	43.4416	27.6556	31.9278	44.9257	62.3552	22.0647	61.4679	71.0721	43.6988	-7.61256	55.3551	25.8737	-12.8061	47.8459	32.0931	19.2356	73.0687	42.6301	45.3958	20.6755	27.6887	24.3115	32.3335	54.2724	47.5762	-169.955	36.6383	45.1016	24.7437	0.716629	42.0249
pos_1373	3-Amino-4-hydroxybenzoic acid	161.722	-20355.3	2824.17	4826.58	14554.7	3657.2	10736.5	4416.03	15195.9	13622.9	12483.3	9817.18	24516.3	13323.5	9698.7	12973.4	13491	10467.9	6924.01	6218.79	10877.2	16238.1	7247.93	10486.8	13565.8	12853.4	-2371.29	5468.19	4133.59	-3276.68	2944.75	7153.14	3660.7	9997.78	5406.4	5834.54	7185.52	5081.67	4713.93	6879.9	11177.8	9741.84	-27884.8	6505.34	9249.45	2004.33	61.5649	8193.64
pos_13749	5-Hepteneoylglycine	0.00835507	0	0	0	0	0	0	0	0	9.95056	4443.03	0	0	0	0	0	0	0	0	1.95184	0	0	0	0	0	-15.8103	0	0	-7.78712	0	0	-456.542	0	25.183	0	0	1.37598	0	0	0	0	0	0	0	0	0	0	0
pos_1376	Ethyl lysine	0.566578	-78.7168	0.675421	3.36712	59.5002	48.1489	30.0868	13.0479	16.3652	8.10254	148.521	116.337	36.7882	30.6624	65.8779	43.8132	9.24825	211.737	9.22845	139.894	21.8737	32.7288	1.17259	111.339	76.2953	28.7619	-3.49294	77.2617	403.326	-12.2618	258.988	120.569	39.7309	370.759	139.179	43.8291	32.0816	96.9339	9.99959	33.5924	51.1344	59.866	-451.888	178.666	55.3182	223.687	2.3416	47.9352
pos_13764	2-Azaspiro[4.5]decan-3-one	0.556589	-45.7685	24.9423	19.4678	62.3701	30.7978	54.0125	20.0615	49.9974	50.2077	92.7572	49.9421	57.8684	71.6591	65.2528	72.5085	45.4621	49.6272	30.913	35.8918	50.039	64.7476	21.8954	55.6158	71.7889	46.7038	-8.10235	49.2954	26.3761	-14.7461	47.1226	30.8661	20.0269	99.0723	50.9991	62.5798	35.2397	35.2121	29.9445	36.3049	68.4766	54.6049	-200.065	48.5148	61.6238	21.3854	0.697278	48.9489
pos_13765	Isavuconazole	0.72543	-59.7907	34.8728	27.8519	84.0162	40.9005	77.0103	25.814	83.2914	66.5707	183.405	77.6011	79.4773	89.4493	106.61	114.883	68.0651	73.3236	47.5682	57.304	92.4133	109.717	26.1444	85.9854	125.251	82.1884	-8.19719	98.6416	28.3344	-25.7415	94.2229	37.8436	32.9402	110.525	71.3695	80.047	51.5583	58.4331	42.1946	49.6113	101.819	85.9071	-316.039	68.1614	93.3952	44.8227	1.11432	78.6564
pos_13766	Sanazole	0.907322	-71.7798	44.2523	31.8898	106.627	51.3894	83.7218	30.59	86.7317	66.2467	212.967	92.5579	89.2775	106.476	117.571	130.791	71.1862	79.6699	53.4871	61.5741	83.9869	106.588	27.9603	98.6607	113.744	81.8204	-12.4434	107.164	38.9251	-27.1895	103.649	51.7599	40.3341	136.534	77.4697	98.4503	59.0734	71.6679	46.7505	64.4087	102.414	97.8305	-350.095	85.9635	102.578	46.0977	1.19268	91.3568
pos_13771	2-Hydroxymyristoylcarnitine	0	0	0	0	0	3.16046	0	1.32417	0	0	0	0	0	0	0	0	0	0	0	0	83.1413	182.061	6.16429	17.239	41.696	11.3223	-5.23938	0	0	-8.14841	0	1098.64	4.62233	0	0	0	0	243.992	0	0	0	0	0	0	0	0	0	0
pos_13778	4'-Hydroxy-5,5'-diisopropyl-2,2'-dimethyl-3,4-biphenylquinone	0.0919604	-12.1424	1.72644	2.30094	8.81511	0.647431	4.72944	0.717241	7.12488	3.18705	10851.8	0	2.41749	3.27568	1.17835	15.7186	4.69357	0	25.3276	0.787039	0	2.95538	4.543	0	1.60643	0.916034	-1.57749	6.35975	2.5291	-1.11832	3.06268	74.0383	3.63892	4.6586	0.496976	4.62758	5.57915	18.5836	0	3.84843	2.20839	4.09577	-13.9119	2.22042	12.3556	1.75715	0.00655047	3.28074
pos_13780	3'-Amino-3'-deoxythimidine glucuronide	5.2473	-395.155	203.604	154.721	576.534	276.893	432.828	165.23	506.261	371.462	1099.75	453.331	468.83	486.525	596.543	584.043	356.742	370.356	251.422	367.074	530.45	545.389	140.569	528.311	648.57	465.397	-62.0888	418.576	221.557	-139.639	470.321	317.138	212.791	811.058	403.677	532.369	303.192	445.723	252.834	305.5	543.394	492.761	-1902.83	407.184	590.053	420.913	6.02706	519.682
pos_13781	Methotrexate	3.01156	-220.13	120.345	87.6196	334.467	164.171	258.248	97.4483	297.232	203.091	676.956	259.251	257.82	280.23	353.824	352.317	197.204	211.422	140.082	206.604	303.519	308.522	76.3186	321.216	405.01	279.045	-37.4034	238.11	128.902	-79.1414	267.539	188.322	132.855	467.853	226.699	312.345	183.155	264.371	146.154	187.609	324.633	288.121	-1159.38	224.99	332.032	249.715	3.52755	286.881
pos_13782	Artonin S	0.474191	-56.8082	5.72257	0	0	0	9.35095	1.15051	0	0	17.1697	0	3.30108	0	0	3.85574	0	0	0.547029	1.50306	1.50503	1.21226	0	0	2.5889	3.75487	0	0	0	-0.991269	0	0	3.00691	4.07191	0	0	1.91709	0.345753	0.690722	0	0	0.208816	0	0.912826	7.2095	0.306739	0	0
pos_13785	5-Hydroxy-p-mentha-6,8-dien-2-one	0.0580925	-3.31737	0	0	1.44038	0	5.57314	0.862248	1.8995	0	1.72998	0	18.2276	2.70364	0	2.18315	2.53264	0.797211	1.4567	1.57739	0	1.43739	-45.5626	-36.8386	-30.2056	-109.182	0	0	0	-1512.43	0	0	0	4.95174	0.691429	1.28394	6.27326	0	0.991072	0.678201	11.9244	0	0	1.06408	17.1774	0	0.0292409	2.33757
pos_13786	Bisacumol	0.732151	-65.4991	24.2882	21.1904	71.8389	32.759	60.2398	18.5033	54.4313	42.8434	110.327	47.9842	72.9759	78.9815	70.5552	83.4943	51.6768	56.8415	37.9326	46.3549	57.6906	86.3164	23.7189	67.1404	83.4956	62.5683	-10.9685	65.6968	39.1151	-21.845	64.7555	47.1682	24.0842	86.2616	43.5109	55.1306	39.6913	26.4428	26.8633	40.2316	76.2604	54.4698	-204.385	57.3678	92.3486	29.1252	0.937911	65.0798
pos_13787	Ginsenoyne D	0.298111	-44.603	2.86726	0.940189	18.0642	0	84.7733	6.06018	22.3137	21.8586	41.0737	5.26307	58.9675	21.2121	0.0282317	0	13.8451	26.5756	10.6794	2.68579	9.23965	15.998	0.598085	2.79119	84.268	98.1338	-0.989717	8.62414	0	-60.9776	17.3657	0	3.38859	7.24806	5.91095	0	35.2241	7.64666	5.79384	7.18392	94.1598	6.06442	-63.5837	18.0139	176.321	0.473044	0.148134	36.0491
pos_13789	8,11,14-Octadecatriynoic acid	0.302426	-39.7663	2.60431	4.41564	19.9111	1.04222	78.1041	9.77186	30.0233	21.711	50.7615	11.2446	41.327	33.8769	5.46593	0.693859	13.0536	25.5145	12.9416	10.6103	14.0796	30.0749	2.93856	12.9377	56.0878	65.2417	-1.3805	13.1692	0	-35.273	15.4748	5.5255	2.36204	2.42803	15.3552	11.4901	31.535	11.8461	10.899	11.0991	75.5564	10.6203	-72.1215	21.139	107.08	0.821259	0.154843	26.6624
pos_13790	trans-Dehydroandrosterone	0.980152	-124.966	11.519	12.0127	70.149	0.112295	192.37	25.1144	58.4993	57.8232	82.0322	18.1203	87.4098	56.015	5.76734	0.795294	26.4969	53.3076	28.5278	17.6754	37.4235	55.3621	1.64864	6.92136	77.4349	89.2113	-2.66373	16.7094	0.428899	-69.9533	19.359	17.5264	8.74023	34.2649	33.8586	28.7242	101.467	23.4864	20.9252	23.8385	164.653	19.617	-154.742	44.1752	311.142	2.34832	0.436511	88.0118
pos_13792	12(S)-HpEPE	38.4618	-4282.92	530.921	829.841	2664.78	264.088	5892.85	1023.47	3234.08	1937.69	3705.85	1009.3	4639.96	2859.84	853.432	1154.67	1994.77	1898.78	1331.9	1081.98	1673.77	3202.21	467.911	1087.84	2883.38	3891.65	-275.677	779.544	175.488	-1758.81	917.088	1099.43	613.218	1269.93	1118.98	1100.72	3172.4	1024.99	1001.15	1523.03	5787.84	947.465	-6443.01	1642.75	10266.8	233.569	22.0524	3107.88
pos_13793	5-Deoxymyricanone	0.0437138	-4.87394	17.5776	17.1647	49.8056	0	2.53116	3.23437	0	3.60909	29.0019	2.58669	24.5771	35.6734	66.1022	12.3598	37.7897	39.8911	63.9562	19.4075	58.0193	148.838	50.9485	2.30749	22.9472	16.1424	-1.19452	3.41017	3.21701	-32.1897	0	0	18.4006	132.882	0	102	81.0444	16.778	58.0552	55.8079	60.5242	22.2069	-58.373	89.9776	72.575	1.34207	0.0735389	25.0201
pos_13794	Lipoxin A4	2.3284	-311.176	28.753	43.378	239.122	13.7448	471.69	52.7945	177.304	141.35	303.464	63.0894	233.54	198.635	53.3132	39.4225	97.6286	146.719	80.9039	85.5592	100.729	167	24.9622	65.778	302.69	247.469	-16.9926	53.2733	17.2947	-193.644	87.1354	151.679	43.361	92.467	83.9429	81.6538	323.51	91.2037	65.6519	88.5926	467.391	80.589	-498.951	156.923	832.611	18.0968	1.93344	183.9
pos_13795	Morroniside	0.586179	-82.6812	9.96719	7.19777	49.8734	0.427272	202.534	13.3283	53.3617	57.7328	58.431	27.6157	87.4312	52.0591	7.67877	0.334226	17.7193	36.7928	19.6468	13.4347	14.7514	35.1369	1.76226	13.587	93.4813	74.8399	-1.48169	9.50621	0.108117	-71.8593	18.4376	5.6631	6.29575	19.125	27.6173	13.6632	83.903	12.9303	24.0251	16.2826	196.44	13.8977	-184.507	46.918	302.72	0.941183	0.286885	64.1716
pos_13799	4-(2,6,6-Trimethylcyclohexa-1,3-dienyl)but-3-en-2-one	0.350511	-32.4463	13.4655	11.7795	38.7204	18.2325	29.3354	10.0479	29.8054	24.7396	59.9967	24.2647	42.1078	42.6745	28.3977	43.1703	23.3986	26.3864	20.3011	14.5938	36.3896	50.1206	24.1896	48.9059	63.4214	64.95	-6.16667	33.4345	10.5841	-20.0589	17.7523	1.98108	12.9515	45.2221	27.3855	30.6333	18.4771	13.9306	14.0468	23.7046	39.4235	25.2937	-111.741	24.4885	46.1786	10.7827	0.366222	33.2774
pos_138	Ser Lys	1.87719	-108.474	22.2476	44.418	328.898	284.968	256.2	92.4361	275.175	176.431	1111.36	749.524	408.02	251.507	313.562	188.182	164.707	272.067	84.5225	682.778	189.736	192.355	26.4645	666.667	539.791	228.43	-15.6577	583.651	5029.13	-60.6738	1538.84	857.09	228.472	2156.15	846.658	294.12	158.804	340.542	83.6434	134.805	159.259	362.142	-2872	809.528	451.245	2568.78	5.58392	226.468
pos_13800	cis-1,2-Diphenylcyclobutane	0.0207326	-6.65949	1.73683	2.81392	8.19222	0	4.86627	1.32044	7.94848	2.79369	3.24195	0.77104	126.311	35.9567	0	14.9064	38.4489	36.725	1.19718	7.69383	0	4.15724	17.5645	32.6031	23.4277	156.048	-0.623738	2.45849	3.8983	-2.95184	28.5029	0	7.7357	22.6855	3.51901	5.66357	12.6279	15.2354	1.9385	7.28023	1.53673	37.4562	-3.01454	41.1921	3.14814	0.333869	0.19917	4.1209
pos_13803	Tyrosyl-Proline	0.068196	-11.8068	2.63357	5.29968	8.90043	8.01377	3.5675	3.30801	7.1396	8.62702	24.9728	9.0372	64.4799	19.3231	9.95362	17.8142	24.6996	20.9205	2.89959	4.46674	4.20921	20.8952	14.972	23.4775	20.411	52.2601	-1.97459	13.328	3.58042	-1.89879	20.3069	5.83849	3.9352	12.1077	10.536	7.11158	7.39645	8.96297	5.58653	4.88049	13.2832	18.6995	-26.2769	18.5803	8.24646	1.99288	0.202313	4.81511
pos_13804	4-Hydroxyretinoic acid	1.26207	-180.411	17.1964	15.9725	120.106	5.08574	305.464	32.1125	98.9819	95.134	157.369	48.5908	189.113	100.782	32.6096	10.4557	52.4529	75.8836	32.2828	27.7544	44.2616	80.7732	1.02967	27.3815	154.959	193.057	-7.57354	28.5588	4.88584	-102.357	58.197	31.9125	21.2221	66.3995	45.1604	62.1221	159.5	53.7769	39.7645	53.5448	340.772	42.9825	-397.442	76.9941	450.408	6.9287	0.731154	107.307
pos_13805	Arginyllysine	0	-22.6063	0	0	8.31535	0	15.4739	0	32.9877	0	0	0	185623	936.943	0	0	504.123	96.4466	0	0	0	0	5.41375	19.698	6.41046	159.367	0	0	2.40329	-9.81958	0	22.0762	3.76344	0	0	0	4.17004	23.1778	12.0165	0	118.727	927.218	0	285.6	70.4071	0	0.469141	0
pos_13807	Antibiotic SB 202742	1.86824	-981.462	19.9754	305.301	579.401	5.18775	975.998	137.759	344.347	178.941	77.3714	0	20166.8	5287.05	264.34	1672.14	7123.85	5591.54	138.587	1058.45	77.2182	818.419	1990.33	4838.66	2431.51	15259.8	-15.7627	3.60784	303.259	-56.5315	2857.44	129.334	929.351	1998.96	17.3783	106.085	790.951	2066.23	41.067	813.686	276.425	5374.51	-451.902	6142.48	257.294	12.633	26.2764	215.351
pos_13809	Glycocholic acid hydrate	3.69034	-1912.1	28.3071	629.878	1116.23	0.703781	1880.64	306.06	550.798	337.035	185.735	1.67077	52152.1	10065.5	451.95	3594.1	14447.3	12492.2	130.827	1701.34	218.349	1259.27	3550.75	8045.75	5509.46	40122.4	-44.8747	242.506	565.636	-161.018	6383.64	359.36	1881.65	3935.16	172.231	502.743	1744.54	4241.63	216.936	1791.81	402.85	12169.8	-652.857	11925.5	575.729	45.8582	51.7184	653.141
pos_13811	DG(10:0/20:5(5Z,8Z,11Z,14Z,16E)-OH(18)/0:0)	0	-19.4679	0	0	0	0	0	0	0	0	0	0	172053	7366.01	0	0	8344.72	2726.93	0	0	0	0	342.991	494.278	135.294	3202.26	0	0	0.578505	-5.61575	239.328	0	21.8527	194.433	0	0	50.0843	1226.92	56.8002	0	0	58380.2	0	4180.55	0	0	2.53609	0
pos_13816	3-Methylindole	0.315472	-26.6106	7.3659	10.5678	32.2546	6.70214	20.0603	10.3218	20.8048	19.2409	48.0668	15.9253	44.7543	38.5755	41.9759	85.23	41.6205	49.2028	23.5917	32.841	70.9839	66.7941	20.1775	9.95172	26.7356	25.4873	-1.97471	11.8054	14.023	-23.4212	9.91319	14.7744	15.9119	78.9349	13.2635	50.0306	31.4992	16.2477	27.2648	17.1386	61.7529	17.047	-86.0429	37.1539	60.2445	3.47282	0.310302	41.9592
pos_13817	Dihomomethionine	0.697078	-75.7801	33.8582	35.5839	102.308	40.6227	71.8724	28.3179	63.8454	63.9657	175.971	60.1964	190.474	145.247	139.931	282.749	129.353	164.3	69.0793	95.9344	205.37	188.901	66.7323	88.6213	99.7857	130.633	-8.52841	72.4211	35.3304	-69.7632	61.5217	43.4281	53.0898	244.938	55.4991	161.107	98.2772	67.4451	81.7709	55.2835	196.255	99.346	-283.669	131.548	152.766	24.1758	1.20471	111.301
pos_13818	5-Hydroxy-7-(4-hydroxy-3-methoxyphenyl)-1-phenyl-3-heptanone	2.17281	-220.782	111.427	199.699	548.334	68.619	117.648	116.273	100.926	255.443	1102.09	227.213	837.347	689.881	1070.24	3061.51	959.782	1120.73	521.598	719.426	1940.04	1648.97	534.69	243.08	244.874	388.301	-17.8752	178.428	133.125	-705.152	112.029	123.616	379.761	2383.6	29.4342	1517.72	842.893	310.785	854.315	246.823	1937.16	422.579	-1676.94	781.863	1103.96	27.3429	2.80268	815.94
pos_13820	Arbaprostil	1.67287	-52.4218	24.4263	14.8113	128.721	35.9748	157.256	20.4319	206.31	171.423	209.178	80.8932	167.893	30.303	178.194	49.3745	47.2199	27.8202	27.8792	107.216	105.006	30.9147	15.5417	140.044	17.3582	220.718	-13.4183	64.8367	74.1839	-21.4564	203.472	63.8308	106.297	447.686	93.3641	123.835	191.91	66.53	142.506	79.5807	145.611	113.826	-928.583	140.425	195.08	86.314	2.51525	173.964
pos_13823	Pro Val His Gly	0.937204	-71.6253	17.1303	48.9007	136.568	14.4969	37.8342	30.486	38.5609	48.6862	221.329	53.5249	160.35	166.907	238.766	747.612	178.331	131.743	111.024	200.889	408.395	386.247	66.5132	63.7367	55.7263	103.985	-4.33455	39.1336	24.3382	-157.312	26.3066	32.3239	87.4144	513.176	5.47232	366.602	153.918	62.2485	171.6	67.7728	395.037	115.845	-383.108	152.458	262.233	4.35907	0.256495	192.719
pos_13827	6-Carboxy-5,6,7,8-tetrahydropterin	0.385645	-150.047	0	24.9348	46.1282	0	29.6917	13.7585	40.0879	0	0.123847	-21.1717	-1068.55	1097.32	0	82.5997	125.828	25.8211	24.9237	0	2.46694	65.4143	12.0474	0.105622	0	18.6509	-0.834172	0.0152648	0	-1.04095	0	0.00752206	0	0	0	0	31.2879	0	7.11878	55.8357	96.8879	2.99258	0	0.0879682	125.542	0	0.749644	4.35998
pos_13828	α-Phenylcyclohexylglycolic acid	1.28415	-198.842	25.355	58.5909	138.994	24.2557	123.559	50.796	130.085	48.7579	164.126	32.9129	153.958	146.72	46.7753	152.409	105.096	101.563	74.8108	45.2077	75.738	225.963	58.8258	65.6201	82.5497	127.617	-20.7446	39.8284	16.7838	-36.7507	33.2396	33.308	30.0573	87.5946	48.2386	71.4608	126.042	37.2003	49.5263	88.8375	148.913	72.6235	-234.708	59.0185	182.388	19.258	2.01602	85.2058
pos_13829	Dihydropanaxacol	0.571077	-99.7192	0.742236	23.059	50.7255	0	40.5841	14.7958	45.5873	3.13108	15.1239	0	36.7758	38.0868	0	18.7656	32.4223	40.5217	24.6276	11.507	13.915	83.3695	16.6862	3.38739	0	37.3259	-2.9968	2.34032	0.679148	-7.50115	2.08995	7.43495	4.34042	3.41485	0.480109	4.04621	37.1322	0	5.72623	28.0359	39.3419	0	-8.61705	10.5614	67.9006	1.02261	0.753471	26.994
pos_13830	Difluorodeoxyuridine	0.618022	-85.6356	91.5824	64.1812	125.592	94.9161	146.513	44.7665	231.028	227.555	369.949	115.557	210.66	195.279	219.198	179.233	166.33	78.8682	89.4258	64.1639	165.024	231.115	66.3536	138.201	98.1054	72.9125	-9.01175	198.864	4.80963	-44.4713	115.369	94.537	44.5987	129.071	88.8414	185.544	106.794	104.439	117.621	64.445	159.116	215.146	-569.98	95.3543	137.215	17.341	0.931313	164.682
pos_13832	{1-[2-(4-Carbamimidoyl-benzoylamino)-propionyl]-piperidin-4-yloxy}-acetic acid	0.368654	-42.5283	40.1404	29.7115	195.427	10.6769	30.1639	47.3109	27.9134	53.0845	351.087	32.9198	165.179	226.718	340.326	761.629	285.825	298.601	171.649	156.571	658.956	344.066	155.065	29.5229	47.4692	69.3339	-3.11253	35.2859	18.9005	-238.235	11.31	30.4757	74.0741	582.29	1.94253	373.681	244.084	66.405	262.76	66.424	483.992	84.152	-281.29	181.421	417.29	0.922218	0.507153	189.094
pos_13833	xi-3-Hydroxy-5-phenylpentanoic acid O-beta-D-Glucopyranoside	0.102065	-11.3543	7.79129	21.9978	40.2862	0	2.74794	8.31696	5.22481	27.3158	45.7845	0.461784	83.793	71.2501	56.9485	221.54	84.5741	82.6607	51.2217	25.765	130.133	131.834	77.3831	2.81495	6.5523	20.52	-0.48179	0	3.79999	-54.6175	1.39917	5.24149	11.9611	81.0023	0	82.4398	77.9335	4.42285	58.7083	16.5165	183.006	19.5124	-85.8179	26.5704	63.5451	0	0.0104309	33.5775
pos_13834	15(R),19(R)-hydroxy Prostaglandin E2	13.0283	-2732.08	89.6981	631.328	1393.75	46.4454	1220.8	505.199	1352.68	241.868	812.118	73.5096	1244.47	1058.3	88.0504	969.689	1005.25	1104.33	782.801	318.384	568.934	2497.39	492.336	323.118	182.849	1076.91	-198.003	211.799	29.53	-202.605	67.5462	279.151	162.349	225.304	96.7939	209.471	1139.35	106.436	318.476	831.075	1169.86	159.286	-732.779	226.244	1879.47	71.4452	21.1847	708.434
pos_13835	(Z,Z)-3,6-Dodecadien-1-ol	0.668263	-57.0115	18.6205	20.5348	68.2179	29.5759	38.8373	21.0227	46.1897	33.4923	90.9533	38.6784	69.4984	58.1654	56.4296	80.3045	44.312	36.8252	24.8178	25.0042	39.0313	58.6267	9.83968	27.6624	37.1201	24.7975	-6.29936	28.5423	19.3325	-11.7009	35.1531	31.1536	23.5122	88.7582	40.2852	50.3729	32.8568	22.97	22.9798	43.222	50.1174	42.547	-172.494	42.6496	54.4801	20.1166	0.637817	35.7489
pos_13836	LysoPC(22:2(13Z,16Z)/0:0)	0.643643	-45.5461	24.0113	46.1318	281.271	3.42537	29.3535	53.9688	0	9.4101	154.691	33.2569	295.087	126.787	361.694	104.066	169.494	166.694	113.065	133.506	172.995	428.322	115.49	6.38888	79.9325	94.5131	-0.395673	44.9267	191.879	-110.83	0	38.0426	119.822	741.902	0	273.369	41.4177	394.125	155.138	78.4179	181.801	60.1364	-393.971	199.673	158.86	12.903	0.173283	157.142
pos_13841	10,11-Dihydro-12R-hydroxy-leukotriene E4	2.00928	-303.392	0	76.8892	70.6227	0	41.6743	193.794	81.7346	15.622	5.84645	2.29367	392.391	119.133	1.98188	75.5787	114.555	0	56.5463	20.238	37.209	298.988	41.5949	3.03784	18.5906	450.474	-14.0862	0	4.65843	-22.2824	0	3.51509	17.5637	9.93362	0.29915	21.7305	621.873	19.163	7.90206	17.0403	98.801	17.6075	-22.5492	7.56636	172.872	0	0.0290565	51.6482
pos_13845	T2 Toxin	1.04629	-78.5068	13.9111	1.29457	1.44462	4.43615	12.9216	3.93648	4.70778	1.9336	50.9559	2.98698	11.0875	1.94292	18.1894	23.615	9.58155	4.98998	6.49589	18.8626	4.12021	10.2691	2.58673	1.92788	14.0221	26.1729	-0.648245	6.69981	2.04174	-2.46547	7.98994	0.967486	4.71105	12.3252	5.42435	0.131219	7.31834	1.96391	0.698802	1.7106	17.524	2.81988	-5.33349	3.69114	30.9398	4.67333	0.0100268	2.66488
pos_13854	Chromogenic Substrate S-2266	0.0980391	-2.24697	0	0	0	0	0	0	0	0	0	0	0	0	0.227746	1.37568	0	0	0	0.643416	0	0	0	0.0305607	831.716	527.404	-55.3107	411.316	87.6361	-114.082	418.838	365.438	209.505	556.63	328.467	637.986	397.628	367.273	257.503	138.709	6.14553	528.62	-224.538	533.843	515.387	87.619	0	470.471
pos_13861	Plactin D	0.9488	-48.8634	25.7832	59.4128	271.279	2.51264	26.3634	69.0263	0	7.87157	200.219	22.7052	307.359	146.248	371.866	100.96	190.806	195.3	109.519	181.094	214.873	553.389	141.905	4.53666	72.4819	131.301	0	51.6803	187.912	-117.733	0	37.4877	126.736	752.951	0	298.479	35.5575	371.228	137.788	74.8225	183.601	73.6172	-387.411	215.098	166.34	10.9758	0.332794	213.482
pos_13866	2,4,5,7alpha-Tetrahydro-1,4,4,7a-tetramethyl-1H-inden-2-ol	2.90884	-251.234	122.844	101.852	320.619	161.725	241.208	96.2154	255.989	219.244	610.48	248.837	327.609	356.13	320.927	421.321	208.672	235.111	167.429	188.5	266.844	423.688	114.471	326.679	373.564	238.947	-39.9828	252.862	115.785	-81.4297	236.899	154.081	111.924	440.524	244.065	284.569	168.167	171.161	134.672	193.805	293.972	252.173	-1025.59	249.899	322.265	111.266	4.05216	266.457
pos_13868	8,11,14-Eicosatetraynoic acid	21.4049	-1509.59	109.027	194.211	2963.62	192.061	1593.49	479.418	3401.72	154.355	1858.13	478.32	657.918	788.051	416.706	728.118	746.01	38.1282	605.866	1106.83	1019.28	1194	125.876	1284.6	602.894	1451.95	-234.732	503.458	68.0776	-542.957	182.496	1484.73	763.66	495.809	378.315	325.091	739.032	155.903	384.353	1369.15	1096.26	676.69	-2273.22	399.4	959.373	41.3399	4.70422	1065.2
pos_13869	Cyathin A3	12.9163	-879.834	68.0466	120.66	1707.95	99.0772	993.495	296.137	1820.73	84.1515	1216.22	279.043	373.92	503.945	222.647	323.248	493.383	32.5918	424.339	645.104	614.754	825.201	77.07	674.946	397.169	741.188	-138.626	293.089	24.1918	-328.488	71.43	757.988	405.318	268.796	226.681	198.586	477.608	86.1659	219.245	827.103	687.696	402.143	-1240.51	240.945	571.867	15.6536	2.80025	652.866
pos_1387	Glucoiberin	2.4631	-121.217	63.3743	78.84	458.874	37.6742	441.093	201.102	488.38	264.021	839.817	125.744	318.466	245.274	364.533	250.552	315.47	222.978	242.591	352.401	483.773	391.986	120.781	146.158	358.744	380.488	-26.1698	199.537	8.03696	-100.92	90.5439	148.582	85.1711	250.735	144.879	531.357	221.909	158.158	249.032	142.245	332.449	208.287	-936.044	178.594	654.415	78.304	2.41089	431.906
pos_13870	Cicaprost	0.318419	-33.3568	2.81889	6.28371	27.7691	1.57534	33.9917	13.1194	46.315	6.65723	60.4831	6.00537	27.2008	6.35455	3.3946	5.99879	13.2706	9.06776	15.8278	5.27712	13.8233	31.7638	0.881121	1.88231	23.3626	18.069	-2.88225	8.05997	2.72234	-8.3842	0.987257	7.25014	6.18311	1.21652	9.01852	12.6358	81.8052	12.4411	19.9049	34.191	32.4304	8.19609	-113.971	13.1054	51.1828	1.44105	0.171303	44.5648
pos_13871	CRASSIN ACETATE	4.70649	-331.237	31.0765	51.2206	487.125	33.8139	438.865	140.54	327.868	41.6595	464.784	107.192	156.655	167.533	101.131	51.8843	197.844	13.7058	192.176	160.249	223.291	328.348	33.2161	137.876	166.055	221.81	-36.5106	109.276	9.85882	-128.635	38.7046	152.01	114.207	132.409	117.935	117.357	219.54	33.3673	105.998	324.128	292.64	143.864	-594.673	132.365	293.553	5.59527	1.37201	344.599
pos_13873	Glu Gly Gly Phe	1.0985	-75.1135	3.45805	12.1736	144.192	4.71845	98.0496	31.906	136.087	4.94283	109.929	15.4637	25.2572	40.1724	13.8371	8.9129	46.3621	0	50.4516	42.7528	81.4736	90.7779	4.16118	33.0135	32.5018	69.0494	-12.4935	27.9126	0	-34.7026	0	60.9674	29.0049	26.0598	22.975	25.7625	56.3272	7.45997	25.4646	73.5849	69.8211	24.0384	-102.442	24.1176	70.4441	0	0.214269	74.9617
pos_13884	3,N(4)-Ethenodeoxycytidine	0.0518206	-15.2315	5.91944	4.79546	16.6601	4.67238	7.68104	2.69535	11.9216	4.71675	57.0801	30.6921	25.7474	21.7372	15.6082	24.3047	18.3959	25.3463	15.6577	12.5121	22.5547	32.203	12.3115	24.4412	11.0982	4.43417	-1.04199	7.58156	23.4685	-3.51492	13.0685	7.67619	6.9785	18.4094	13.5233	1.96039	8.69672	2.95979	6.73229	12.6568	2.70821	3.5238	-36.2374	6.89349	16.72	3.67759	0.384114	6.70939
pos_13887	Cohibin C	0	0	0	0	555.72	0	0	120.131	0	0	0	0	0	0	315.066	156.632	40.5731	0	72.9687	177.52	34.9282	62.3633	0	0	0	0	0	0	0	-14.8774	0	50.9175	456.55	118.388	515.557	296.508	0	0	37.0951	123.877	0	46.6979	-1746.77	0	10.2093	0	0.449782	190.083
pos_13890	PA(15:0/20:3(8Z,11Z,14Z)-2OH(5,6))	0.448865	-28.5114	6.29023	27.59	108.441	1.88374	71.7483	29.301	37.1341	0.651492	39.0403	113.755	168.044	85.8285	193.034	54.0959	111.888	329.182	120.203	157.325	180.151	394.614	196.805	150.131	148.074	108.819	-1.13073	95.5265	221.478	-103.839	38.2744	27.5568	40.6319	200.835	0	159.153	71.7545	96.23	40.9992	22.1867	59.9231	46.9884	-313.353	117.91	96.4881	15.2224	1.65435	199.897
pos_13897	Leucyl-Gamma-glutamate	0.380723	-21.1017	2.3126	1.89917	14.7867	4.35093	4.80317	8.72077	24.2492	3.2112	58.6261	9.67645	23.1465	45.4952	1.75165	56.645	3.96505	1.03408	9.42625	51.1026	39.0011	5.82646	3.87206	19.1099	13.5911	38.3902	-1.53042	11.4999	0.857073	-5.51019	7.89548	11.1648	4.47569	11.199	27.2494	5.5446	13.6333	44.5777	5.6249	6.86411	65.7533	73.4787	-87.9019	9.12969	12.2967	12.9321	0.664999	13.6283
pos_13900	2-Acetyl-1,5,6,7-tetrahydro-6-hydroxy-7-(hydroxymethyl)-4H-azepine-4-one	0.359704	-70.1223	9.9526	14.9697	32.6259	9.18652	48.8149	10.7743	30.3157	12.4765	53.9827	19.2789	41.3264	39.3115	17.946	15.9687	17.0516	11.7018	15.6343	10.6451	19.228	37.0425	11.9495	32.8926	49.8264	22.1413	-4.47699	22.4211	14.029	-8.64479	3.9971	11.7597	7.38769	23.3385	15.5609	18.6331	39.0018	13.9315	8.68718	23.4907	37.0193	17.6435	-75.7877	16.7107	87.0797	4.81005	0.217029	22.2262
pos_13904	Isoquinoline	0.0450242	-2.6825	13.4749	22.4651	19.5156	2.87486	4.33545	4.86617	3.69445	25.6048	68.1216	2.618	52.167	97.4311	55.2338	258.303	55.4285	108.18	46.0247	28.2407	110.723	162.032	99.2346	12.1997	8.97743	9.70633	-1.17466	9.97061	2.32667	-28.9866	4.32863	1.69603	13.2656	113.593	0.85404	89.2746	40.8372	12.8497	55.4923	15.444	181.313	16.8557	-64.8745	45.7086	53.9539	0.285296	0.331435	35.5205
pos_13906	2-Methyl-5-nitroimidazol-1-ylacetic acid	2.46531e-05	-0.384806	1.23093	4.69761	0	0.0209096	0.0485264	0.240682	0.0294164	2.11091	17.7623	0.194109	3.15076	18.5073	8.49672	59.4651	8.86414	19.5623	6.59628	1.52582	16.8101	25.4147	16.2137	0.0197309	0.293524	0.00106628	0	0.473125	0.0604334	-7.40723	0.355595	0.00118598	0.116749	22.5624	0.0187661	25.2618	8.6139	0.0427313	11.9328	0.529084	40.4781	0.751419	-0.565976	4.54168	4.88857	0.146603	0.030004	0.563281
pos_13907	Phosphocreatine	0.188331	-25.5966	40.6205	57.4518	50.1772	11.0919	10.2186	13.6185	13.4223	56.4584	195.431	21.4035	131.748	235.158	171.207	754.682	153.583	291.544	117.754	61.319	303.504	463.252	288.199	31.4266	41.6962	30.8048	-3.03612	34.5017	9.00038	-91.1205	9.33422	11.1606	31.7172	326.291	0.253882	257.544	115.585	35.8769	164.156	38.5634	543.659	52.7824	-199.034	112.221	120.675	0.0256666	0.856991	80.3496
pos_13908	4-Hydroxylamino-2,6-dinitrotoluene	0	-2.3219	12.9456	18.2246	14.9327	0.0601091	1.18623	2.88059	0	15.6031	66.2059	1.65266	42.0499	68.6154	45.5879	218.973	43.5614	87.6796	33.0908	19.0309	90.3779	126.371	83.2667	6.80122	6.93698	3.9606	-0.317451	6.3706	0	-27.8042	0	2.55682	10.0529	90.5544	0	80.026	32.5183	10.5383	49.6478	10.0452	164.666	14.2699	-57.159	29.5565	38.2729	0	0.195786	23.7284
pos_13910	(S)-4',5,7-Trihydroxy-3'-prenylflavanone	0.0790665	-7.94367	3.09235	5.5901	6.02649	1.58113	3.59524	1.59366	2.32771	7.547	13.8144	2.91196	16.4397	39.2844	14.778	101.393	18.8629	27.9284	14.6253	7.98615	34.3549	57.1413	28.9301	1.95762	2.35029	8.15084	-0.585284	3.4139	1.12004	-10.3483	5.24125	5.91517	5.70944	38.4235	3.27335	38.2083	11.9482	7.34331	25.8464	4.55961	70.6939	4.38684	-23.4851	15.4973	15.7111	1.60884	0.0540396	6.37189
pos_13913	Neolinustatin	2.14881	-216.535	330.218	459.991	407.075	97.7061	114.125	102.481	140.93	444.475	1523.14	175.076	1035.11	1771.7	1338.83	5500.11	1137.04	2002.95	860.426	436.289	2033.62	3228.7	1953.48	254.723	373.003	248.779	-28.7282	281.276	75.2971	-620.986	86.1102	105.045	237.164	2225.14	34.7044	1853.47	841.61	272.05	1160.32	325.031	3821.22	435.974	-1472.98	747.929	946.594	13.9791	5.61533	548.623
pos_13919	7-Aminodesmethylflunitrazepam	1.11019	-131.429	8.37497	0	0	0	0	131.799	0	0	-360.311	0	3476.4	0	0	0	302.47	148.482	0	0	0	0	240.717	2407.71	0	1139.73	0	0	0	0	0	0	23.6832	126.257	0	0	0	-347.822	0	0	0	-2243.1	0	588.015	0	0	0.287161	0
pos_13923	Asp Tyr Ala Trp	0	0	0	0	0	0	0	0	0	0	0	0	791.09	0	0	0	489.46	817.857	0	0	0	0	-8982.15	-20834.2	-1035.66	-8039.2	0	0	0	0	0	0	20.7073	96.063	0	0	11.9732	29.2826	0	11.5149	0	233.556	0	1187.54	0	0	1.4594	0
pos_13929	3,11-Dihydroxytetradecanoylcarnitine	3.08445	-41.262	36.0954	15.5578	113.329	31.3831	309.784	52.0579	117.965	142.574	166.512	161.502	153.117	20.4296	669.237	44.2217	90.1469	31.3439	38.0148	162.266	109.009	45.8277	10.2741	61.0113	69.0971	228.98	-1.14727	47.6057	46.5645	-62.3684	211.29	77.0684	140.022	606.079	180.869	237.193	235.325	54.169	176.072	49.2452	326.035	252.431	-1448.33	162.941	695.316	103.751	1.28115	242.315
pos_13931	Musanolone C	4.72101	-423.936	200.886	171.491	524.029	286.19	372.49	157.728	392.529	346.446	927.242	420.997	533.575	588.384	538.866	649.484	342.169	372.256	262.121	315.724	431.753	655.146	198.918	590.211	610.246	387.217	-70.7586	418.329	246.826	-135.427	461.804	369.497	181.301	671.484	395.248	470.332	262.582	243.111	205.367	303.047	454.348	388.892	-1640.65	392.12	502.584	190.451	6.7033	422.536
pos_13934	Cortolone-3-glucuronide	0.66998	-5.08809	4.02347	0	30.6767	8.66205	27.9074	19.3607	22.7051	0	16.1086	7.68113	0	0	43.1814	30.8269	23.644	12.8019	3.44167	22.9714	47.4491	0	0	34.2646	45.2114	22.7716	-1.31243	14.2496	0	-24.6194	7.64251	5.21842	21.1746	11.0298	8.6412	48.8897	1.70444	8.00081	10.0286	0.791324	13.9678	50.388	-61.6371	24.9842	35.1355	5.83694	0.116312	46.2333
pos_13936	22-oxo-docosanoate	0.351588	-44.0573	15.7812	17.434	41.8664	13.3162	20.8207	12.0865	25.0301	22.2808	63.0856	22.053	36.2372	49.4895	43.5324	58.8232	29.1556	35.5368	24.4109	28.6063	41.8337	66.1411	41.048	114.344	181.118	93.4515	-3.5082	36.3721	16.634	-9.05895	31.5086	22.6076	8.76714	34.0441	20.9401	42.2989	11.2521	14.4544	15.2554	25.9422	41.9035	21.4763	-124.175	41.4694	44.142	13.2641	0.500072	37.3592
pos_13950	Hexatriaconta-21,24,27,30-tetraen-16-one	1.08295	-11.9011	7.45794	3.5794	15.7431	6.43026	11.8105	4.02193	5.58305	10.5029	26.2686	17.5595	18.6913	28.7249	19.8196	53.0956	6.21956	7.21084	12.531	4.23859	9.59074	11.7753	0	0	0	0	-2.74447	29.7579	17.4486	-3.02247	11.7614	7.75028	4.26133	17.2686	23.4323	22.4955	12.0258	15.836	3.86808	10.3742	37.6482	27.7992	-91.5178	45.0265	16.0767	20.2769	0.520909	8.06803
pos_13951	Helianyl octanoate	9.50077	-150.883	63.4712	38.5445	142.417	64.9239	89.0274	37.72	54.7191	76.0242	208.15	111.532	137.979	202.92	150.826	408.537	57.5827	76.2316	119.81	71.2591	88.2967	201.269	39.356	117.445	253.368	85.4513	-22.6516	253.4	135.056	-36.0101	96.5217	61.6718	38.4198	181.901	209.523	214.835	111.787	112.853	40.504	89.2253	301.766	192.836	-624.706	376.321	165.197	110.275	3.34085	81.2401
pos_13953	CDP-DG(i-14:0/i-16:0)	0.105866	-20.8995	12.1502	37.5049	7.18632	3.37327	4.74952	19.5664	12.364	0	47.7829	53.3254	9.48019	0	84.3014	151.485	0	242.849	4.21986	51.2304	99.1959	488.201	187.164	43.3528	47.8441	2.79731	-43.7622	51.9147	12.9267	-16.315	12.6976	5.67045	0	15.0444	4.99058	314.399	0	49.3658	33.1918	569.651	0	27.6585	-218.498	175.738	10.6038	122.508	0.837754	0
pos_13960	(2E,4E,7E)-Nona-2,4,7-trienoylcarnitine	0.268705	-11.0513	5.64402	4.38359	36.8394	15.9726	47.0011	15.7338	32.1014	13.3706	105.134	28.6307	25.5532	25.915	47.5135	44.2024	38.4008	0.694398	6.8064	31.9291	57.4694	20.1317	1.56358	35.7273	100.43	82.1046	-3.34207	48.5985	11.5228	-11.6864	25.5096	32.2787	28.6599	71.2051	31.1107	81.8698	32.936	25.0878	26.7403	7.15606	6.67669	45.5089	-49.3669	64.8868	83.5589	4.40217	0	55.3171
pos_13961	Cystophorene	3.73887	-161.29	101.819	82.4618	217.69	137.09	186.777	68.618	169.808	183.535	455.03	220.15	536.687	305.9	251.565	316.732	182.573	199.648	263.151	142.95	212.607	375.265	133.027	353.251	464.281	221.636	-33.6253	247.895	132.929	-68.404	230.493	177.077	88.0642	322.405	219.698	278.718	133.796	171.73	107.678	142.931	256.457	209.444	-802.563	194.804	234.499	101.629	3.01292	187.033
pos_13962	N-Desmethylcitalopram	0.00571446	-1.66863	0.463956	0.679257	1.23464	0.856442	0.466742	0.249626	0.892103	0.795644	1095.33	0.830106	1.06144	2.01149	1.08281	0.535623	0.565445	1.9851	1.30383	0.169483	0.443554	2.31704	1.24174	1.74418	3.60627	0.0444439	-0.0252652	0	0.773512	-0.40114	0.0435449	0.5569	0.782226	1.9921	0.414379	0.150001	0.995782	0.173894	0.964181	0.497184	0.0729421	0.563931	-2.22995	0.665485	2.45711	0.238873	0.0417086	1.99705
pos_13964	Piperolein B	0.0999163	-22.5748	7.07697	1.56422	66.7205	3.18866	6.68708	1.58185	4.06268	54.1816	67750.9	4.55797	39.1569	13.1174	24.5362	18.949	7.52257	7.64193	10.0356	8.15865	5.75059	19.3545	2.33605	4.53805	7.27131	24.292	-1.08277	84.0684	7.84446	-9.17338	2.00333	16.1714	8.10089	13.9651	7.37035	31.0781	11.0133	37.9522	5.0709	4.87453	10.3108	12.6648	-52.1348	9.04467	41.5314	0.878181	0.194996	6.50832
pos_13968	Antibiotic X 14889C	3.40407	-113.734	14.3847	31.5843	135.543	17.4654	90.5332	43.0245	59.0935	46.8102	96.0938	51.5926	46.684	39.7684	111.23	85.5266	81.5898	39.2111	27.6934	68.6145	94.199	140.293	20.2712	110.524	79.1699	134.577	-18.0806	48.2264	10.3367	-40.1296	59.1095	21.7305	56.8671	63.8668	96.3974	119.847	72.587	56.6541	41.1893	16.7822	139.133	79.0475	-326.363	58.1506	148.955	12.7961	0.891784	106.768
pos_13972	Icos-2-enoic acid	1.1417	-15.8042	9.46839	8.90543	30.7147	10.8929	13.9786	7.74069	13.5025	19.2588	53.7624	20.3022	30.6873	33.7552	28.0878	49.1214	10.8973	13.1587	17.8166	14.1608	25.6014	38.0103	3.64029	12.6962	30.2642	9.1638	-4.04186	28.8761	23.0953	-6.37512	22.2293	9.02951	11.8645	39.6088	28.0503	20.4129	20.0672	17.5074	6.78171	18.1649	35.4803	27.9666	-92.2587	42.1259	27.7356	14.8397	0.390484	19.4164
pos_13977	Valylmethionine	3.26499	-322.893	87.7028	34.9534	114.241	70.6721	99.5229	41.5273	105.69	84.4245	651.983	80.8435	109.914	125.835	137.221	140.948	86.6951	68.0611	47.906	59.9327	85.3617	114.997	39.5793	95.288	251.847	137.351	-14.5995	90.0652	61.8332	-25.4444	89.9158	73.3778	43.7055	177.867	89.7251	93.3768	58.3764	57.2536	48.9895	66.367	157.337	85.7684	-308.634	79.8582	94.4324	32.9968	1.07599	72.75
pos_13980	xi-10-Hydroxyoctadecanoic acid	1359.84	-50924	28514.5	22869.9	63521.7	34165.6	50980.1	19016.6	46472	47709.6	136638	56126.4	69645.5	85811.2	74463	95773.9	40422	49558.9	38937.8	39762.8	61462.7	90515.9	24873.4	70250.7	101903	50526	-9900.47	75164.2	43179.8	-17009.3	59632.4	43093.9	22899.9	93593.8	63460.5	66251.4	38398.7	40314.7	27487.8	39145.9	78334.4	62975.1	-231076	72196.2	67786.3	33226.9	978.065	50800.1
pos_13987	4alpha-carboxy-stigmasta-7,24(241)-dien-3beta-ol	0.702165	0	0	0	0	0	10.3694	0	0	0	573.259	-2629.34	0	0	-2619.37	0	0	0	0	-4082.4	-2035.27	0	0	136.281	260.167	0	0	0	0	-2.22725	8.37236	5.74969	86.5292	58.7683	0	53.9975	0	77.4294	15.7054	0	0	727.574	-521.096	0	-4015.96	0	0	-15260
pos_13989	3,4-Dimethyl-5-pentyl-2-furanpropanoic acid	0.186842	-18.6888	2.16107	2.69633	43.0355	5.48123	26.0208	3.89842	75.2277	9.45674	24.6504	8.45043	18.9489	18.1246	2.82518	29.7177	16.6196	3.3374	1.54577	23.9905	22.3633	16.2753	8.37062	31.5442	19.3591	208.061	-7.0741	19.8188	3.1221	-7.55071	0.0399245	53.9568	11.5935	6.15268	6.25318	8.74109	4.51874	3.09944	4.25272	14.3204	12.9265	12.4389	-30.981	6.1693	6.83157	0.483551	0.111284	12.3798
pos_1399	Benzyl alcohol	2.82367	-225.796	29.9533	40.4025	323.288	85.5534	225.139	96.1807	176.183	119.24	433.591	262.096	212.433	135.235	259.766	168.732	153.262	169.295	90.0881	278.436	258.446	199.746	46.945	304.097	309.509	287.406	-28.2827	241.213	211.591	-90.7199	275.468	271.07	124.825	372.012	189.06	209.431	155.179	168.228	98.9367	135.981	183.911	209.743	-853.6	201.921	314.597	138.372	1.75445	270.199
pos_13990	Octahydro-2,5,5,8a-tetramethyl-7H-1-benzopyran-7-one	32.8045	-2998.43	1541.92	1331.75	3863.48	2064	3134.53	1215.88	3434.13	2833.72	7616.4	3114.02	4063.78	4547.14	4211.98	5007.78	2774.4	3029.96	2010.88	2315.13	3377.85	5012.77	1520.38	4511.35	5344	3081.88	-561.845	3176.49	1845.83	-951.469	3328.16	2525.59	1434.54	5360.81	2984.41	3450.32	2092.34	2079.73	1871.5	2383.36	3758.69	3169.5	-12153.2	2905.29	3992.43	1391.71	46.5178	3162.26
pos_13992	1-Hydroxy-3-nonanone	0.729718	-30.6629	26.1483	7.94177	24.4307	11.6864	14.6892	6.68541	25.4114	28.8332	115.065	49.7894	70.2103	35.587	24.6043	42.4646	19.7964	30.677	29.3286	35.0905	25.7264	36.7775	10.8039	23.2817	79.334	32.5987	-6.19692	69.8386	13.4215	-9.35227	32.2158	13.7625	12.4608	71.0816	83.4185	78.3871	58.7278	37.5694	14.0532	14.0504	44.9121	30.1584	-243.438	25.7904	56.2191	32.6058	0.847594	34.4805
pos_13994	N-Palmitoyl Glutamic acid	3.11219	-98.4288	51.1105	20.9009	170.952	55.4887	198.621	30.2506	217.197	179.881	264.987	152.096	180.856	67.3525	254.121	73.0455	63.4161	25.0252	67.7437	171.404	110.069	50.7648	22.8735	184.215	48.7839	263.756	-14.0935	92.7031	98.1434	-34.9253	195.443	95.2489	139.886	717.814	146.709	169.153	376.926	89.9051	171.452	100.744	213.872	138.244	-1377.34	184.077	343.477	113.232	3.46458	265.904
pos_13996	3,4-Methyleneazelaic acid	1.84298	-171.773	73.6739	65.0125	222.102	107.146	150.057	62.6072	193.842	133.916	353.807	144.633	197.892	225.03	186.6	263.25	137.123	143.363	101.397	135.786	171.787	250.573	82.3768	220.388	252.691	201.931	-28.6462	164.202	85.6274	-49.9142	146.57	124.188	72.2558	262.018	156.623	173.031	108.704	97.6706	84.5174	126.704	183.216	147.63	-615.282	151.542	202.392	65.9611	2.44013	170.06
pos_13997	Germacrone-13-al	11.3357	-1389.04	702.242	632.167	1682.7	948.954	1410.56	530.618	1537.2	1257.1	3263.51	1394.87	1746.82	2095.29	1967.33	2181.63	1276.68	1383.89	912.072	1032.79	1541.43	2190.53	690.002	1967.71	2305.28	1305.04	-239.177	1288.02	778.461	-398.202	1435.88	1119.81	599.219	2278.17	1289.33	1487.92	859.343	880.168	786.993	1031.02	1591.99	1359.34	-5280.17	1236.47	1776.55	600.899	21.242	1476.47
pos_13998	3-hydroxypentadecanoyl carnitine	5.20535	-211.627	109.477	83.3123	221.282	130.022	177.709	70.2809	171.649	165.667	542.395	188.26	246.592	289.629	238.964	318.918	141.713	169.803	128.563	144.871	216.055	316.886	76.8768	231.604	336.454	193.679	-33.7256	245.455	154.856	-60.8808	202.682	133.74	87.192	376.268	213.139	229.109	145.03	137.167	95.9877	140.785	222.262	191.272	-846.951	214.245	264.043	114.647	3.1299	191.422
pos_140	4-Hydroxyvalerylcarnitine	4.53387	-150.366	56.4811	87.2168	448.405	388.264	375.137	126.548	329.928	214.939	1158.24	988.949	479.205	377.729	451.919	493.296	355.509	310.242	149.194	972.699	381.325	486.137	66.4573	956.613	761.288	453.595	-28.6753	775.307	4003.72	-128.188	2090.13	1239.33	369.872	3259.77	1363.71	458.165	229.078	547.723	137.816	202.285	302.237	536.026	-4545.19	1038.04	446.583	1935.86	7.21284	449.654
pos_1400	Benzofuran	296.801	-23617.1	3994.27	4842.87	34931.6	10740.4	26063.5	10287.6	18092.4	14924	44123.7	33338.8	25258.9	17316	30935.3	20118.7	19324.8	17669.1	13182.6	36780.3	35019.9	29411	5844.07	40548.8	42069.3	33395.4	-3850.25	31062.8	30389.2	-11248.6	37073.8	38909	14869.1	44511.1	22446.5	22765.4	16229.6	20092.3	11105.6	15211.2	18933.2	24773.2	-100860	27275.6	40322.2	19679.6	204.573	37836.6
pos_14005	1-Phenyl-1-cyclohexene	0.778797	-80.2385	36.0868	31.3744	97.6089	44.9734	69.4178	29.0829	79.955	65.2518	168.688	79.4324	100.95	117.9	90.6746	119.009	67.0629	64.8863	47.548	54.7643	75.1449	112.023	30.5549	94.9555	106.008	79.2207	-13.2351	77.682	46.1697	-21.687	85.1179	49.0077	37.546	120.638	71.5238	81.3951	51.7348	51.6364	42.8107	64.9779	88.535	75.0354	-294.354	76.9852	98.3927	31.6001	1.17863	79.0054
pos_14007	(-)-Valeranone	8.49002	-873.025	228.768	186.182	556.779	352.293	486.643	174.272	629.387	389.849	1763.11	477.135	596.719	671.064	532.02	3091.56	436.149	398.934	357.967	396.473	548.492	708.011	196.264	690.995	725.118	547.976	-115.921	603.147	418.801	-157.53	589.983	340.263	211.012	928.922	554.49	706.298	310.653	419.711	239.162	494.065	709.622	575.405	-3921.11	487.691	520.488	467.74	10.2772	587.656
pos_14008	12-amino-octadecanoic acid	13.635	-497.191	307.987	233.525	658.151	404.05	567.461	213.419	552.906	558.439	1659.99	640.475	783.69	971.538	796.26	914.966	472.35	583.767	431.327	476.827	690.443	993.431	212.08	559.868	828.95	478.938	-101.853	851.586	463.081	-189.378	698.817	420.567	254.945	1141.13	680.759	735.906	456.311	482.057	313.28	388.611	761.064	641.606	-2589.11	665.552	787.371	385.92	9.70794	586.138
pos_14009	Triton X 100	1.21451	-52.3096	26.2993	17.5949	55.3844	35.6904	48.6661	16.6162	45.0501	45.6008	116.789	51.5466	63.2885	68.5409	63.9975	111.314	41.1478	56.858	41.2166	47.9593	65.9601	113.026	33.2713	92.5569	123.822	78.4479	-8.83074	85.1784	46.6826	-16.8808	74.5469	33.2022	19.0473	101.082	62.5701	62.8113	40.4467	42.9576	27.1586	36.0633	60.3403	44.7595	-261.768	45.5657	64.227	32.4628	0.690075	51.5926
pos_1401	3-Methylbenzaldehyde	5.9288	-346.402	66.8288	88.9157	662.867	206.411	497.774	192.943	319.662	248.335	873.595	634.846	449.695	286.363	538.161	365.94	343.063	310.605	216.238	667.949	594.127	452.652	98.4384	749.16	773.68	662.331	-59.9828	496.915	630.481	-195.267	661.752	653.47	294.127	870.725	424.656	440.387	283.512	373.742	193.953	282.651	341.632	460.458	-1893.22	496.876	718.481	386.772	3.32572	651.943
pos_14015	Kaikasaponin III	2.04632	-4.71632	13.5666	268.129	387.106	2.06104	158.568	53.3956	7.51612	13.3604	435.048	271.139	450.807	62.8861	924.612	0	399.126	1.5875	339.264	97.7422	288.747	733.652	19.0621	34.7754	683.109	171.527	-18.8989	40.2997	4.91811	-132.876	0	58.7996	50.3951	46.6775	35.5353	191.064	462.864	22.7491	221.2	239.836	630.689	276.499	-120.986	8.08109	960.497	0	0	304.369
pos_1402	Coumarin	68.2284	-4832.09	874.373	1099.04	7983.33	2482.51	5840.78	2227.73	3849.93	3199.7	9724.73	7568.14	5416.01	3654.64	6607.2	4401.4	3990.22	3441.94	2639.64	8081.8	7219.41	5908.13	1213.36	9216.63	9437.96	7655.09	-790.704	6514.97	7959.7	-2325.16	8052.04	8226.02	3528.94	10559.3	5147.19	5169.82	3545.56	4535.41	2381.52	3285.55	3865.54	5428.05	-22636.3	5857.79	8493.84	4354.17	39.2164	7744.08
pos_14027	Quillajasaponin	0.54875	-37.0362	19.7644	22.1489	218.509	4.31207	19.4501	27.9026	0	7.50161	79.8451	25.901	205.066	87.8122	243.838	92.3437	113.236	129.633	87.1242	106.067	117.849	302.261	73.0319	0	64.852	39.716	0	41.9198	139.888	-82.8386	4.16321	8.1366	70.5439	541.295	5.28874	164.158	23.3615	255.927	123.956	44.4017	136.231	46.0316	-232.491	168.238	111.52	9.27525	0.0642497	60.1706
pos_14034	Ethyl pentadecanoate	4.71485	-47.9608	27.7518	63.2581	52.649	27.6323	64.1203	30.586	64.4302	40.841	154.278	58.9411	124.49	53.1233	79.1147	270.466	54.3828	42.2266	34.6514	61.3657	211.05	101.117	30.1106	91.024	100.559	58.084	-9.67607	66.7129	16.8846	-16.7736	50.8951	47.4075	27.8944	111.813	69.0721	68.5941	43.1164	36.9975	39.5318	961.932	141.904	63.0363	-222.866	69.4233	65.3313	94.8265	0.813728	60.2378
pos_14035	6-((3-Cyclobutyl-2,3,4,5-tetrahydro-1H-3-benzazepin-7-yl)oxy)-N-methyl-3-pyridinecarboxamide	0.799914	-96.1666	0	39.4538	161.181	0	53.6392	46.6638	268.979	4.35394	165.514	0	37.4648	44.7361	0	170.603	91.2817	1.56964	30.4801	26.8762	38.7881	172.738	41.8342	23.7059	0	143.066	-18.3013	7.31686	0	-16.219	0	49.4759	23.6483	0	0	36.3118	96.288	0	16.6451	62.7702	24.7545	9.9639	-30.2752	1.76829	9.83294	2.33609	0.346132	54.1181
pos_14036	(2E,4E)-2,4-Nonadien-1-ol	10.569	-946.908	467.255	385.481	1153.82	632.333	853.255	365.171	932.594	801.455	2251.41	924.999	1154.32	1368.61	1234.94	1580.92	791.452	886.373	604.38	666.531	1015.99	1513.29	458.423	1317.05	1473.48	896.656	-166.185	1010.19	589.678	-289.07	968.868	747.028	421.635	1649.04	964.02	1053.91	629.343	653.587	518.021	713.742	1151.79	987.388	-3749.2	931.191	1171.11	470.656	14.7792	908.23
pos_14038	2,6-Di-tert-butyl-4-hydroxy-4-methyl-2,5-cyclohexadienone	14.6099	-1381.58	658.502	548.288	1693.33	867.93	1213.71	505.499	1310.63	1143.23	3041.31	1305.95	1655.29	1893.14	1682.3	2181.46	1089.57	1264.14	860.293	980.282	1393.99	2185.39	624.83	1813.08	2037.51	1253.62	-232.287	1343.39	789.478	-408.082	1363.73	1060.3	594.401	2249.64	1287.93	1448.96	904.446	885.883	700.035	1035.88	1628.65	1362.68	-5312.85	1269.75	1697.52	628.01	20.8313	1396.38
pos_14040	Delmopinol	13.6616	-372.729	193.242	176.792	464.64	237.706	343.297	134.483	311.053	347.241	1107.93	401.954	457.752	577.055	540.275	605.41	299.364	336.334	266.809	244.474	413.469	597.335	167.312	527.187	869.037	330.335	-69.7009	484.369	311.983	-123.797	408.308	350.796	156.15	574.971	480.07	496.962	260.178	248.588	182.755	318.396	449.29	340.791	-1700.27	458.029	467.858	222.523	5.92584	341.53
pos_14041	Gly Cys Gly His	0.186213	-13.9953	2.58579	6.52766	19.241	15.123	18.6237	5.04702	8.29623	9.04447	43.8088	20.1879	15.0746	38.7171	32.6028	21.3287	10.8662	14.5106	7.05559	11.6005	9.47073	16.7398	10.9527	28.4099	19.4838	14.0423	-3.70399	16.8226	6.44071	-4.23546	14.2758	10.0875	8.31333	33.0469	15.7414	15.8164	8.13796	11.1204	7.63058	16.0857	21.4831	15.2257	-61.5908	5.92433	13.4781	5.22927	0.288057	19.691
pos_14043	Metribuzin	0.161459	-9.07125	6.01375	0.895975	16.7112	6.59724	19.469	3.66095	12.909	3.52939	48.8354	31.3236	9.08396	28.131	24.1681	34.1195	11.2819	13.4527	12.5815	23.7162	28.8894	13.7107	7.75658	131.853	244.791	168.958	-11.5308	-113.116	0	23.2604	-58.3812	0	9.7911	114.963	17.8546	10.3116	2.83887	11.8377	15.1558	16.3962	9.60615	26.0557	-65.12	37.9907	60.4888	7.6648	1.08986	25.7094
pos_14044	2-Ethylidene-1,5-dimethyl-3,3-diphenylpyrrolidine	0.488656	-38.3268	21.2041	25.3963	178.642	0	18.1154	30.4852	0	6.1098	69.6243	27.0886	190.557	92.9634	247.13	97.411	113.793	132.226	75.8012	94.8127	110.544	256.859	53.4569	0	56.1856	53.4837	0	29.6874	124.803	-72.521	0	17.1428	73.7959	465.329	0	159.695	31.1356	234.293	99.1817	48.0121	130.43	43.7406	-237.033	162.692	127.787	11.1442	0.253549	92.299
pos_14047	2,2,4,4,6,6-Hexamethyl-1,3,5-trithiane	0.40246	-44.5493	17.9695	22.2197	58.6879	26.5408	38.353	14.0996	41.4531	32.544	84.117	43.4084	44.6648	58.007	47.6409	63.0728	39.5227	35.5514	23.4045	23.5457	40.9369	54.5107	16.4638	46.6011	52.1996	34.7217	-5.20413	35.4075	23.3192	-12.1678	35.7575	25.8474	18.8139	64.3158	40.0655	46.4312	28.1499	23.7405	19.3107	26.2804	51.9506	36.4687	-151.915	33.1695	41.0815	18.8769	0.585137	32.3291
pos_1405	(2E,4E)-2,4-Hexadienoic acid	0.351814	-13.2092	2.11974	4.60461	42.7298	9.52711	33.5044	18.7687	22.6676	6.57605	59.1699	14.0465	25.4198	16.0616	35.1124	64.4608	17.9565	19.076	25.8312	91.9783	56.1115	53.1998	10.5545	88.0282	96.2139	115.807	-8.1402	69.3222	75.659	-37.881	116.473	114.29	12.4291	33.5466	34.5595	34.151	20.3765	17.4389	9.44378	24.6109	32.9703	20.3444	-132.763	35.459	102.11	40.7651	0.295236	59.6246
pos_14052	cis-15-Octadecenoic acid	12.765	-329.539	179.532	96.5725	295.908	192.446	331.297	116.31	281.173	251.314	797.001	291.288	315.211	428.671	410.989	314.44	258.071	289.597	215.662	283.407	283.991	512.318	118.109	294.205	436.097	332.792	-52.1954	311.431	219.179	-90.8264	335.808	175.501	113.129	510.239	300.15	288.8	222.985	208.233	146.22	195.313	200.448	140.488	-1137.73	232.49	422.162	151.862	2.79476	253.37
pos_14053	Azacosterol	2.07755	-74.1366	51.4493	28.4627	106.109	63.8519	93.5998	31.8136	97.3137	85.3804	270.937	103.712	116.783	159.902	121.46	90.1453	82.4134	102.861	71.078	92.9009	105.069	179.331	43.3621	102.881	156.74	111.33	-17.2667	113.184	72.2382	-35.2064	128.143	53.8511	34.7723	188.925	105.42	109.326	68.3607	85.4143	55.9921	55.7382	76.6668	60.7896	-497.255	76.4433	144.257	59.4892	0.927471	92.0726
pos_14063	Terbutryn	0.805755	-86.6156	1.97514	14.2636	22.0636	0	53.0098	19.5699	47.79	0	16.9651	0	39.692	26.8738	0.338243	49.0805	16.5108	0	17.5647	6.79557	14.9724	77.2309	14.0051	20.5299	42.3826	15.2215	-4.72802	1.93172	0.551978	-17.9994	0	0.813456	4.17067	0	0	8.16023	11.6339	0	1.32397	14.5917	35.2368	1.34505	-24.4803	1.03492	52.0281	0	0.0305374	29.9298
pos_14065	Lubiminol	7.16127	-776.493	42.7808	149.38	288.787	32.6487	437.398	136.487	377.261	45.3555	224.139	71.6233	403.318	350.385	42.812	524.741	172.69	59.5607	147.373	98.3832	176.893	560.932	98.6469	232.597	338.462	192.128	-54.3785	49.6597	6.13208	-91.1972	32.293	56.6743	69.4305	61.5183	47.3165	83.7235	111.915	45.6304	57.9016	130.749	305.989	35.908	-488.962	60.1006	433.173	8.38899	1.28954	263.298
pos_1407	Azepine	0.182929	-9.36792	5.1056	6.25968	14.805	5.92334	11.7874	6.18971	11.4372	7.88526	27.8888	11.1313	12.9072	16.7377	21.1227	32.9119	11.6034	10.6928	12.5368	25.8555	19.3219	21.5446	5.28391	31.6135	34.1067	37.0793	-3.04294	26.9191	40.5299	-9.58217	40.2567	33.0897	5.69356	19.8636	17.9128	13.2254	6.25757	8.42639	4.67783	13.385	14.9248	9.02073	-69.904	20.4226	28.6885	22.8427	0.206635	18.4343
pos_14077	(S)-N-(4,5-Dihydro-1-methyl-4-oxo-1H-imidazol-2-yl)alanine	0.368582	-40.1493	11.8183	12.2822	37.6025	16.1173	30.1315	12.1117	33.6399	35.4268	71.6517	27.7097	52.8835	46.4875	25.2464	50.0109	25.3547	33.6066	17.0878	15.8048	24.7022	39.1844	7.91166	24.4778	19.9664	26.5031	-3.21847	32.2151	16.6248	-12.7252	19.6664	14.316	11.1166	46.3961	31.86	36.1966	30.6824	21.2855	14.711	22.2941	42.0342	31.2338	-120.126	26.7596	61.3898	12.6833	0.49321	41.1285
pos_1408	Mevalonolactone	18.8925	-1349.1	237.17	283.492	2261.59	640.056	1619.01	628.693	1067.17	812.633	2650.66	2063.34	1395.57	878.872	1706.51	1074.38	1058.17	926.63	651.136	2192.91	1914.2	1365.3	293.79	2123.43	2319.93	2052.86	-184.866	1500.2	1610	-621.945	1924.3	2056.65	991.05	2803.95	1357.85	1452.12	1006.96	1241.51	677.16	865.081	1044.92	1444.06	-5807.32	1469.81	2329.93	1099.61	9.82385	2008.23
pos_14085	PA(14:0/20:3(6,8,11)-OH(5))	0.901902	-52.8103	15.9187	29.0023	255.056	42.0425	24.1813	45.3701	23.3946	9.35028	194.538	24.0123	288.646	130.393	402.116	125.147	239.079	271.659	146.196	246.781	286.641	616.834	131.311	14.3448	85.2198	111.412	-9.46349	48.3294	179.624	-121.59	2.04852	32.996	126.076	678.564	0.244895	251.158	33.5131	321.685	129.544	66.2495	160.065	60.2832	-328.261	309.099	227.648	6.07579	0.295562	326.395
pos_14092	o-(2-fluoroethyl)tyrosine	0.0996893	-0.650067	2.33484	3.56041	0.0435964	0.0257581	28.2699	0.0775889	25.0679	1.61976	62.2379	0.885139	7.80572	0.231609	14.1395	34.7033	1.53154	0.821078	0.104902	8.63017	0.093788	0.0294351	0.0205103	13.0389	3.09025	41.2218	-4.10444	11.1549	8.19039	-3.80627	6.50922	1.07049	13.5879	29.8619	2.6415	13.6239	6.2834	247.122	9.07034	12.1019	8.14613	16.936	-72.2028	12.3903	55.6694	36.799	0.695087	124.8
pos_14093	AMP-Deoxynojirimycin	1.93357	-120.893	56.5682	52.8232	186.344	87.9403	179.817	56.1355	159.548	136.861	373.046	143.379	178.92	221.935	209.285	207.787	128.928	132.324	79.4741	99.2129	136.496	207.265	57.9053	164.841	237.972	168.891	-23.0732	167.03	99.925	-50.3452	151.119	120.217	74.2539	287.391	145.456	170.394	110.877	115.104	101.131	115.077	211.546	180.885	-580.324	148.248	196.059	72.0862	2.044	135.977
pos_14095	N6,N6,N6-Trimethyl-L-lysine	0.593688	-49.9882	25.7138	21.1599	54.1085	35.0756	57.2305	19.4447	53.4275	53.7139	135.932	50.8516	74.2436	73.3277	74.6588	88.3587	42.447	53.1212	33.4091	39.1685	58.2042	81.9217	25.7909	79.3635	92.1383	53.3904	-9.62967	58.2551	38.2793	-18.7891	64.0907	43.9856	22.3613	90.5774	57.6518	55.6004	31.3018	36.5656	31.5296	40.831	72.7661	56.706	-209.669	48.8858	61.8392	27.1874	0.902897	48.4973
pos_14096	11-Hydroxyeicosatetraenoate glyceryl ester	18.2245	-254.714	243.526	72.7462	511.05	179.317	1264.35	442.21	599.056	476.161	1217.46	882.837	531.573	223.856	4188.25	406.891	490.206	288.85	270.308	745.485	705.437	291.893	107.811	389.153	505.469	1029.69	-27.7294	372.26	174.247	-521.957	1244.86	324.914	511.217	1899.99	795.24	872.373	979.532	273.376	976.408	192.42	1827.98	1001.15	-6701.36	711.852	4356.41	478.234	6.16915	1428.96
pos_14097	Cer(d20:1/20:3(6,8,11)-OH(5))	0.854541	-47.7545	23.298	15.7512	43.2852	27.6077	43.0286	13.0125	36.0549	41.2043	134.152	42.9819	36.1549	64.0374	57.6926	38.422	31.5743	51.2078	31.1482	40.8177	48.7241	80.6825	20.0496	41.0711	69.7321	48.3017	-7.85726	49.5837	31.7784	-11.4657	52.4904	29.3419	19.7021	94.4146	48.5433	49.8353	28.1493	28.9335	18.5872	25.9632	21.6597	18.175	-170.645	25.1497	69.7005	27.4295	0.295936	38.9159
pos_141	(S,E)-Zearalenone	0.58939	-20.5175	4.9205	9.86098	36.6955	44.8592	37.7169	14.221	32.8105	28.0284	113.718	147.373	42.3519	33.0264	58.8718	31.5297	43.472	37.7636	15.0343	102.598	41.8731	44.2562	5.39596	79.0802	65.1331	50.4141	-3.79072	75.7278	511.754	-12.5111	223.247	150.499	34.8424	399.955	242.834	42.8057	29.2822	90.4909	15.3243	12.5086	37.7727	85.8452	-641.003	133.251	54.2174	340.586	1.19324	52.4598
pos_14102	Palmitic amide	18.8076	-325.902	163.327	137.475	502.478	220.366	366.906	183.758	402.443	263.329	802.997	376.616	426.432	438.214	484.124	543.303	299.709	293.605	238.356	465.213	451.229	448.431	111.759	476.886	739.093	496.333	-74.3531	419.996	295.25	-114.113	442.831	316.903	202.634	672.62	480.425	451.555	251.796	578.682	182.088	289.39	432.929	408.064	-1832.99	514.96	534.939	508.229	5.02805	455.547
pos_14107	PA(21:0/PGF2alpha)	0.524571	0	6.36869	0	0	3.19175	3.32088	13.0685	0	0	34.7003	17.1465	0	3.70201	28.2005	0	2.76259	18.4026	3.77515	5.51041	0	3.21604	0.677902	4.09416	37.2869	0	0	7.88197	0	-5.18088	16.6671	0	4.15116	58.4601	12.9334	19.1659	0	23.725	0	0	5.8013	18.2412	-81.5665	19.893	39.1786	7.31119	0.0183025	17.3758
pos_14108	Hexadecasphingosine	1.95833	-48.4574	14.7721	10.5356	55.9558	17.5377	50.8419	11.4392	20.61	30.7994	189.434	51.0108	20.9663	49.3671	77.1213	210.291	39.1038	24.9111	45.9372	21.0304	37.5855	29.5483	7.94955	97.5597	116.806	33.7866	-6.702	176.752	27.9762	-7.56323	27.2689	15.3767	26.3787	44.5508	229.777	263.557	36.7643	73.2578	39.0516	28.4544	160.455	73.2636	-513.849	143.769	96.8023	16.7745	0.19926	71.8157
pos_14113	(2-Acetyloxy-3-hydroxypropyl) (E)-octadec-9-enoate	0.0389732	-2.64101	0	0.0115609	34.7263	0	55.8053	14.7311	81.3502	3.75596	96.0249	0.0835413	109.4	31.1684	2.83591	12.4995	49.6168	1.16189	13.3612	17.5548	33.31	19.8398	2.86516	24.0533	10.7611	6.56759	-1.37737	11.5867	0.326348	-10.0868	2.29442	6.54719	23.4174	28.3198	14.59	41.9364	81.192	34.6955	199.719	6.29075	33.5483	12.8965	-261.583	24.0891	442.157	1.28063	1.08744	222.554
pos_14114	Cyclopassifloic acid B	1.10112	-47.4509	4.58803	5.62038	34.6623	5.39034	29.4002	11.3263	28.3393	8.86585	51.492	19.0069	15.4867	7.35036	41.3115	24.4232	30.741	11.1905	4.75775	24.0326	37.0365	20.5956	2.31306	17.8324	17.6377	21.547	-1.48524	9.49617	0	-11.9754	16.0923	1.67986	18.6213	14.7536	23.778	47.4902	21.0404	12.7365	22.624	0.911421	50.9155	23.1072	-147.225	17.269	52.6114	3.03339	0.160064	38.8937
pos_14116	Biliverdin	0.834093	-523.167	58.151	102.645	769.868	22.598	320.885	117.916	298.234	90.4786	1283.96	428.235	372.045	220.907	324.093	233.412	172.064	184.31	206.154	456.509	179.681	326.784	253.226	282.283	187.114	287.99	-47.7752	166.307	481.588	-70.5549	228.378	424.686	184.771	580.326	151.514	80.5256	230.844	342.078	163.769	577.892	142.709	87.9714	-1441.97	386.33	512.821	136.263	2.53345	324.255
pos_14117	Citrulline	0.519682	-45.0372	17.6787	14.4109	51.8091	27.6576	38.6253	13.4923	45.4715	31.8994	88.4058	38.5627	47.0229	59.8718	50.2113	72.8725	34.8846	35.2718	26.9366	33.4563	45.2497	62.3802	15.7131	52.7905	80.0185	61.5186	-10.6761	64.3304	27.2351	-17.3368	59.3414	51.431	20.45	98.4523	60.9192	57.0354	35.2174	42.3386	27.0125	39.9362	55.6497	54.7901	-208.427	63.0527	63.9972	27.1757	0.857325	49.9293
pos_14119	MG(18:1(9Z)-O(12,13)/0:0/0:0)	23.1859	-372.33	167.944	136.047	640.029	215.043	1055.23	230.761	592.854	789.349	753.662	690.261	824.821	281.17	1753.86	348.65	496.596	160.423	320.905	708.703	691.631	499.068	120.537	349.804	359.063	1108.91	-36.9799	468.962	211.16	-475.026	638.665	329.795	463.38	1615.46	535.471	669.679	1030.46	235.904	676.151	298.917	1905.29	744.649	-4751.76	677.127	1993.95	328.502	7.20754	1146.23
pos_14120	Glutarate semialdehyde	0.422755	-37.4821	19.5361	15.6069	44.1377	26.9389	40.833	15.0445	44.3431	34.7668	100.69	36.3873	43.5406	52.8097	47.6657	67.1159	32.9666	29.3032	20.1447	26.807	48.3751	55.105	17.4177	43.273	63.1726	43.115	-7.69063	51.7182	28.6383	-6.76538	46.103	20.0341	20.4694	63.6114	41.5688	46.538	27.6107	32.299	23.1088	30.3511	44.8324	39.5376	-140.501	38.6909	45.2528	18.9724	0.629144	35.4816
pos_14121	delta3,5-Deoxytigogenin	0.678661	-45.0172	4.06959	7.24752	33.4481	18.1955	95.0929	7.02328	16.1083	15.9242	45.2746	41.0575	25.6258	6.29757	28.3	61.7113	140.109	44.1543	4.80952	40.763	1.90581	2.31488	0.000395913	0.573973	4.15307	2.87545	-1.03958	9.59404	1.98445	-2.46557	33.6684	6.72997	22.8113	34.6589	39.586	30.5212	28.0993	52.3959	17.8584	9.42811	33.9929	56.122	-82.9239	123.901	55.0106	9.23653	1.05266	16.6576
pos_14126	Butyl (S)-3-hydroxybutyrate glucoside	0.788717	-62.9255	14.653	3.05943	5.56999	3.22795	4.71584	3.01201	1.53549	0.560756	67.724	3.81476	5.04516	6.93786	10.6352	6.51331	4.09528	0	3.86428	2.29083	2.87767	0	2.76538	8.85779	59.1209	29.6911	-1.50399	4.56396	15.3841	-1.64809	0	0	4.78557	9.71606	2.14101	1.00301	6.04616	1.82231	0.843867	8.96493	18.4593	13.5473	-13.537	11.3413	8.71349	2.04344	0.133663	3.87439
pos_14130	PGE2	0.241485	-21.4702	1.08751	3.65143	18.6708	1.15476	9.68019	12.4597	27.9869	8.84715	45.4761	2.61227	16.2219	7.96423	0.819125	30.2159	16.9173	0	9.90159	11.7809	40.2248	43.7867	10.0018	12.7048	18.0131	73.6114	-5.03522	1.12972	3.21228	-11.0049	1.15795	13.7189	15.4112	9.44197	5.84954	20.2881	50.2132	7.28867	15.8699	12.4851	20.1385	10.3827	-17.4348	3.65209	18.6292	0	0.136738	46.6519
pos_14131	8-Oxodiacetoxyscirpenol	0	0	0	0.383513	9.76769	0	0	0	0	0	0	0	0	0	0	2.49226	1.98557	0	4.66171	18.9201	1.18381	3.59127	0.821117	0	1.02575	0	0	0	1.69316	-2.29615	0.600218	0	2.63093	39.8708	0	10.3872	0	0	3.72885	0	2.28283	2.71999	0	1.88904	0	0	0	0.0137733
pos_14137	C17 Sphinganine	12.977	-108.646	58.0218	94.2788	136.28	76.0448	116.356	58.58	113.446	114.276	273.543	136.75	253.7	151.77	149.871	620.15	111.239	89.4455	66.0739	121.163	340.372	187.726	46.4851	151.07	153.195	88.8275	-20.4813	148.145	59.5502	-36.2129	120.794	96.8609	57.0557	227.99	172.632	168.735	78.6339	78.3781	66.0844	612.434	514.404	114.201	-480.035	156.292	127.942	159.585	2.1111	123.045
pos_14138	(2S,3R,4R)-2-Amino-3,4-dihydroxy-2-(hydroxymethyl)-14-oxoicos-6-enoic acid	0.0580398	-0.60411	0.82101	0	3.80832	1.95281	22.5233	3.67303	0	2.48245	8.97783	22.2009	0	0	314.636	13.0016	0	0	0	7.25199	6.41614	0	0	2.93322	14.7041	9.95442	-1.18609	14.2766	6.1082	-6.09174	38.7045	17.912	40.4444	55.1977	44.3518	26.7577	13.5432	14.2606	69.6544	8.80916	33.5454	49.9128	-323.785	15.8868	111.137	17.6864	0.333656	37.5367
pos_14144	Didemethylcitalopram	0.0854359	-0.0661367	1.31808	0.517162	1.12228	0.389648	0.205286	0.236488	0	0	464.374	0	5.88545	1.37758	0	0.75605	0.352225	1.90376	1.02745	0	0.752774	6.73154	0.378694	0.390882	5.57988	0	-0.0928203	0.650266	0	-0.581434	0	0	0.149784	1.15698	1.27584	0	0.27175	4.70901	0.385731	0.117727	3.61145	1.4884	-9.80343	0	0	1.7178	0.00195011	0
pos_14147	Quilostigmine	0.00110222	-1.38299e-05	0.00574778	0	1.11055	0	0	0	0	0	9034.26	0.0613352	1.11553	0	1.26654	0	0.0323487	0.00103664	0	0.0855762	0	0	0	0	0	0.403647	0	0	0.0334354	-0.109082	0.00138919	0.0774752	0.0641316	0.0612707	0	0.103214	0	1.25172	0.00740836	0.0563067	0	0.199228	0	0.0124698	0	0	0	0
pos_14154	N-Linoleoyl Glutamine	0.0161028	-24.7984	0	0.977484	0	0	0	0	0	0	2.10952	0	170.804	81.6469	0	11.4141	0	44.1268	0	132.623	0	0	0	0	0	32.1313	0	0	0	-119.942	0	0	0.512844	0	0	0	0	0.21838	0	0	27.3358	0	0	3.31942	0	0	0	0
pos_14163	1-Hexadecene	10.2234	-850.745	420.309	355.224	1133.03	677.616	811.193	326.356	907.568	748.151	1944.88	799.127	1062.25	1151.76	1104.52	1442.55	677.303	818.784	562.557	664.409	937.299	1365.81	412.286	1177.01	1336.96	818.32	-152.102	1095.27	683.71	-304.552	1028.88	792.143	463.841	1552.41	929.817	1013.25	550.974	584.748	458.423	709.74	991.966	910.265	-3415.66	836.16	1053.09	390.619	13.8358	863.051
pos_1417	(2E,11Z)-Wyerone acid	0.203329	-99.6049	0	2.27131	27.5472	5.00168	139.157	171.517	-1765.65	-776.12	-71.0315	58.5407	241.3	100.998	11.7779	18.7456	55.6758	10.6897	3.1748	2.6846	3.11813	4.84122	3.45336	2.3316	2.28185	3.10597	-1.51401	2.56627	5.28252	-4.14206	1.09591	3.67139	2.71541	13.5201	3.67003	13.9993	80.6057	-220.322	-9.02282	-8.85031	-5716.41	478.12	-396.143	12.4654	22.5195	4.5139	0.454909	3.27268
pos_14170	(+)-Setoclavine	0.145202	-0.728158	0.767199	0	0	0	0.649457	0	0	0	1075.11	0	5.45695	1.51148	0.886626	2.75775	0.498313	2.27253	0	0.311506	0	1.6263	3.84663	6.12527	3.29796	4.62024	0	0.735337	0.983792	-1.16977	2.06508	2.53035	1.38	5.78352	0	1.35607	0	0.374532	0	1.93468	1.24555	0.564458	0	0	0	0.774226	0	0.920421
pos_14174	15-Hexadecanolide	4.81532	-413.855	153.124	206.375	334.92	147.289	342.799	85.4268	237.839	178.522	1130.61	221.101	362.806	376.405	271.634	418.546	248.777	356.389	224.367	163.129	279.344	345.369	131.732	264.26	362.601	280.933	-38.2677	330.685	183.553	-94.5358	363.551	143.875	104.115	490.909	200.531	238.979	149.022	161.248	108.87	207.311	319.562	319.2	-1177.51	363.982	276.515	155.33	4.16316	235.53
pos_14175	8-Propanoylneosolaniol	0	0	0	0	0	0	0	0	0	0	906.776	0	3.35333	0	0	0	0	0	0	0	0	0	0	0	0	16.1836	0	0	23.2126	-6.44968	0	0	0.414507	0	0	0	0.904605	0	0	1.00221	0	0	0	4.63967	0	0	0	0
pos_14178	(2S,3S,4S,5R)-3,4,5-Trihydroxy-6-(5-methyl-2-propan-2-ylphenoxy)oxane-2-carboxylic acid	1.52187	-90.691	53.6838	40.2368	171.128	66.4104	117.304	55.3484	143.306	96.9121	349.161	142.723	96.8271	113.545	172.759	168.932	78.2006	103.617	75.1254	114.758	168.406	144.363	24.6019	114.784	181.345	114.403	-18.4624	135.763	62.2688	-40.3053	149.581	102.205	59.4634	225.884	111.589	141.448	79.5625	118.346	71.6167	80.6607	172.082	138.364	-589.807	91.3326	171.203	96.2112	1.56839	180.706
pos_14179	alpha-Tocopherol acetate	0.780676	-82.2069	9.07618	5.64394	8.73321	31.4459	157.34	4.58427	153.177	206.553	259.654	196.768	3422.15	683.869	33.1318	22.9778	1375.34	119.423	10.0789	21.1812	26.9388	69.5039	3938.4	8885.73	584.814	5292.75	-57.6647	399.965	82.8553	0	222.766	99.9147	53.426	145.808	26.2713	67.5513	14.5785	153.609	204.982	113.474	61.7505	437.444	-239.517	666.257	24.6448	3.94771	0.92053	19.6234
pos_14183	Deoxycholic acid glycine conjugate	4.33535	-1852.87	86.6364	584.03	2717.53	77.5254	3408.79	278.035	576.951	728.333	173.291	119.091	54414.8	23004	651.492	4837.38	34727.6	7590.12	285.161	4337.22	307.286	918.625	17240.1	39700.3	7896.92	30857.4	-52.4097	145.125	2429	-281.736	3153.64	281.188	3743.13	8533.93	140.099	344.046	2155.48	4805.87	167.483	2044.19	731.92	12166.4	-1205.74	24779.7	311.734	163.974	61.9601	181.716
pos_14185	Preladenant	0.0516086	-44.8735	0	12.6209	52.5106	1.98762	88.2708	5.1138	8.34	6.63797	31.3383	5.31305	1443.28	653.628	1.68526	93.4047	892.206	175.076	0.163579	89.9835	2.78059	9.12282	484.659	1138.07	211.964	869.858	-0.655703	5.50226	63.9409	-4.5489	56.2589	10.0395	123.519	272.35	11.544	7.95499	51.4882	166.654	4.33248	59.9001	15.4166	404.203	-24.9821	650.922	6.77789	3.16895	1.47073	18.9907
pos_14186	(2R)-2-Acetyl-1-[(2S)-2-[acetyl-[(2S)-2-[[(2S)-2-amino-3-hydroxypropanoyl]amino]-3-carboxypropanoyl]amino]-6-aminohexanoyl]pyrrolidine-2-carboxylic acid	0.0923526	0	0	1.91948	0	0	6.5023	0	0	0	0	7.40804	288.026	107.948	3.34121	11.346	182.111	33.7658	0	2.34928	0	0	68.3714	152.628	11.3427	130.15	-0.311324	0	3.12657	-0.623969	8.09872	0	12.8673	36.1888	0	0	0	33.0131	0	3.29607	0	85.4282	-12.2638	112.227	3.00691	0	0.0766082	0
pos_1419	Tropolone	32.2831	-5683.91	408.811	474.635	4219.67	660.851	2718.77	1578.01	3865.41	2361.24	3848.82	1766.85	2286.16	1367.06	2962.02	600.879	2849.04	1251.04	678.477	952.959	3402.5	1925.88	436.98	815.204	1136.37	1629.58	-145.365	649.582	107.799	-471.797	519.035	478.094	1438.37	2523.49	635.525	1813.54	1795.14	1150.85	1985.96	1024.15	2576.76	2981.76	-7439.49	1818.09	3038.03	373.134	25.36	3619.11
pos_14193	Isoleucyl-Glutamine	0.447395	-40.0316	5.66838	9.84516	21.0281	5.38308	17.7252	8.98114	20.6559	10.1253	30.6425	6.07338	26.0956	12.1798	9.14765	21.3891	12.8287	4.42265	4.16355	11.1494	10.4876	21.2994	18.472	47.3473	55.7471	84.9391	-8.68892	2.78383	18.4038	-14.7587	0	7.53552	7.23668	25.6029	7.42542	13.2809	11.8555	9.08725	6.37864	11.6901	16.6865	9.77004	-48.8118	6.01211	24.4729	3.48353	0.125975	16.8482
pos_142	Lys His	0.245767	-3.16246	0.575657	2.90192	31.0886	29.6627	18.5445	6.15071	11.8054	12.729	70.6517	144.854	33.1732	14.6903	21.7454	28.4664	13.3105	53.9252	5.9108	120.228	12.559	8.87	1.29841	86.0994	50.1183	19.5707	-0.911076	69.6757	1016.98	-7.50755	308.618	134.516	50.0548	450.47	190.154	25.9588	5.94888	38.3737	5.59203	14.3953	10.3121	52.7534	-578.475	149.634	34.6595	413.176	2.1226	28.375
pos_14202	Gancaonin P	4.10782	-364.617	173.255	99.9314	331.571	212.316	338.163	140.924	348.303	292.384	917.757	332.805	389.778	489.958	361.031	225.48	262.27	329.955	216.386	310.881	309.616	621.61	146.439	372.329	539.445	355.723	-59.8533	324.36	214.847	-116.599	414.416	232.342	145.621	624.302	335.257	366.035	246.799	284.525	214.114	216.685	220.168	149.008	-1506.29	174.596	449.004	184.11	2.65995	306.695
pos_14203	Cycloartomunoxanthone	16.7948	-1509.05	703.435	401.818	1410.43	853.119	1321.84	529.204	1422.65	1101.07	3430	1311.35	1532.36	1998.47	1493.25	1018.86	1059.08	1296.5	882.565	1185.39	1269.25	2529.99	576.919	1481.98	2173.34	1466.19	-239.826	1381.59	894.031	-452.615	1677.84	902.945	583.833	2491.66	1350.92	1378.88	993.408	1106.83	805.836	867.924	913.423	622.009	-5808.66	810.032	1855.01	724.444	12.2479	1293.5
pos_14205	N-acetyl-S-(3-oxo-3-carboxy-n-propyl)cysteine	0.531718	-54.692	22.845	10.3298	43.3888	28.8693	41.3548	18.6089	41.5542	32.6666	105.275	39.1141	46.0206	58.2939	41.4758	23.0699	26.9336	42.2336	33.864	47.8564	47.8518	109.842	61.6033	201.533	312.737	258.803	-23.8611	-477.007	-86.0017	119.643	-99.5714	0	18.8242	75.1719	44.3675	37.8636	30.0064	32.6199	23.6976	23.407	21.7684	14.037	-175.466	21.691	51.8836	22.1629	0.321942	47.2523
pos_14207	Carboxydextran	0.569994	-56.619	28.3665	13.4034	58.8017	34.2196	44.6923	23.0104	54.2105	42.3693	125.48	43.4281	54.4785	66.4144	46.3183	23.7727	34.9165	51.8133	34.0118	39.4882	36.3367	81.0817	19.3644	54.3327	69.7007	51.021	-7.50377	47.5691	28.0227	-15.0598	59.27	26.4568	18.7154	103.359	55.2881	47.2822	35.8437	42.0566	28.2633	28.2622	22.5736	15.7942	-223.353	18.5533	61.853	26.7253	0.236989	41.5639
pos_14209	N-Desmethyl-o-O-sulfate rosiglitazone	1.19427	-48.3993	40.9612	29.9636	84.9042	50.5879	78.5442	26.5441	80.665	82.2214	202.549	87.3898	78.3648	122.741	110.15	148.627	69.4815	81.647	53.3047	54.9297	81.3678	107.323	40.6482	109.115	129.844	66.4843	-12.0244	88.6099	43.3315	-22.0742	87.88	54.0807	28.6151	130.401	68.2982	74.889	44.6346	49.4322	43.1021	54.8189	94.9248	78.1545	-329.547	64.3062	91.4	39.2921	1.26647	71.8767
pos_1421	Tectorigenin 7-sulfate	36.6822	-3349.05	1081.59	892.158	5101.67	1836.46	3837.82	1477.56	5805.79	3951.45	9002.72	3816.62	5670.66	3293.56	3892.55	2087.3	4324.03	4551.59	1791.36	3104.65	5954.27	3571.49	1515.31	4080.72	3954.11	2754.22	-309.168	2880.79	1357.51	-720.804	2209.79	2307.81	1745.55	5423.69	1514.05	3575.51	2485.22	2136.08	2575.99	2017.17	3407.71	4186.53	-13180.8	3493.85	4028.88	1098.4	43.8679	4882.29
pos_14210	cis-p-Menth-2-en-1-ol	2.42382	-165.064	98.2752	75.2424	208.363	131.267	173.209	76.7644	190.265	177.724	437.21	192.366	226.682	273.706	257.088	441.693	178.64	232.649	142.111	161.252	228.7	305.937	74.5536	258.544	291.13	189.651	-32.0328	226.663	122.123	-61.579	203.396	195.322	98.8848	353.687	161.467	220.88	120.662	161.735	106.195	134.723	229.247	235.89	-698.197	198.252	239.256	104.965	3.12211	210.021
pos_14212	Pentadecylamine	0.690889	-6.03168	1.66158	0.361196	22.8151	1.67369	10.9406	2.22024	0.906084	0.686589	31.796	14.3142	0	5.15862	35.9441	85.7185	6.44058	1.75018	7.02025	6.31949	9.17311	0	0	26.2679	45.7632	6.34206	-1.08696	24.7215	2.01323	-1.94477	8.42471	0.884116	7.17508	17.4728	63.7776	40.4712	2.46767	22.5286	9.0448	5.47377	28.3397	11.8612	-80.0848	41.773	68.6357	1.69876	0	23.3471
pos_14215	3-ketosphingosine	42.0146	-662.475	235.058	130.592	1612.69	281.959	905.725	225.138	404.831	246.198	2570.16	1096.54	229.685	722.294	2364.38	5031.44	648.445	326.002	512.793	506.202	845.192	330.41	84.4877	2052.79	3566.58	670.229	-106.02	1949.86	289.005	-211.192	858.606	266.127	570.137	1238.7	3758.2	2660.7	344.515	1438.28	713.41	456.068	2035.79	960.001	-5530.39	2461.59	3797.86	255.512	0.902239	1594.83
pos_14219	Cromakalim	0.0530835	-19.9998	5.62316	8.49195	19.0645	6.92276	7.82754	1.86177	11.7184	8.20437	52.8071	35.369	29.2473	56.0572	23.7644	29.3872	24.291	24.0803	22.0156	11.6414	33.1537	46.1519	27.1478	32.5469	17.9491	11.3288	-1.4094	19.523	37.0883	-3.28501	13.108	7.81484	9.14479	38.2569	18.5396	10.1974	11.0083	3.12807	10.9809	18.4719	8.01874	0	-39.3714	13.7676	28.162	1.18437	0.398692	6.02334
pos_14222	n-methylsphingosine	10.5148	-863.917	420.477	356.123	1007.42	627.108	851.419	333.763	926.503	802.902	2047.33	896.092	1164.25	1305.32	1254.35	1447.74	785.48	881.109	589.798	698.606	931.489	1446.78	428.994	1272.46	1492.23	908.984	-154.922	952.225	569.331	-285.36	1050.79	768.295	445.758	1523.25	908.729	1014.8	593.082	625.797	549.076	715.412	1156.24	962.343	-3711.41	951.75	1165.97	447.387	14.8797	917.16
pos_14223	2-Cyclooctyl-2-hydroxyethylamine	0.51787	-56.4872	25.1758	18.9475	54.6324	31.0436	38.1972	15.2256	43.2636	32.9348	75.2999	34.4364	49.3977	68.9291	49.1379	68.4031	36.7246	46.7038	28.666	38.1294	52.5844	98.0932	29.137	102.409	92.7835	56.0907	-10.2876	48.4776	32.5035	-18.9307	72.5383	53.0557	18.5731	76.6567	44.1677	49.0531	28.1009	27.503	20.864	32.8231	54.7215	40.992	-175.45	48.02	56.4509	20.9382	0.758273	55.3277
pos_14224	1,1-Dimethoxyoctane	0.0709183	-4.40048	1.27865	3.02085	5.56029	6.33858	5.95334	1.18712	5.56923	6.49437	10.9069	9.78595	6.03866	5.26417	8.08797	11.4746	5.80479	15.9132	4.78849	2.60341	18.8965	9.45585	2.2749	7.29243	11.3806	8.68426	-0.285949	7.53465	4.31505	-1.64496	7.63188	5.39289	3.86674	14.0611	11.0838	6.89161	1.4618	0.699578	1.95784	6.29809	6.3604	1.85301	-24.3827	4.56809	7.90738	2.11091	0.163377	13.4248
pos_14229	Santonine Oxime	1.61863	-123.205	36.3657	33.4047	84.8557	52.8765	70.3361	30.7376	79.8064	69.8321	203.539	84.4237	99.0061	122.773	105.373	161.825	71.249	79.3574	50.9605	59.7409	87.2771	121.12	35.2625	88.6074	134.783	101.822	-14.9752	90.1227	49.3863	-25.2209	71.297	64.915	36.2726	148.357	80.806	100.761	46.9904	52.0855	40.4578	56.4518	88.6047	78.0846	-280.688	79.7585	92.327	41.5126	1.25798	73.5236
pos_1423	(±)-Sulfobutanedioic acid	13.3061	-1143.41	294.1	311.491	1685.67	409.227	1349.46	606.175	1938.7	1244.2	2231.26	591.958	1312.21	805.123	1156.41	476.858	1148.22	931.597	621.233	739.954	1795.34	1244.89	425.975	834.032	909.666	890.715	-93.9308	543.955	86.4194	-244.063	375.951	413.845	535.724	1300.69	383.292	1128.22	778.836	494.24	672.018	517.287	1135.75	965.396	-3209.76	816.93	1398.22	219.572	14.7251	1380.58
pos_14231	Buddledin A	4.43279	-341.398	94.0261	89.9028	249.244	121.172	193.668	81.9419	226.205	173.415	559.977	221.67	268.67	332.817	279.56	427.864	176.836	194.226	134.233	158.262	241.453	334.18	87.7586	236.109	353.045	239.623	-38.1618	214.532	123.849	-62.4183	175.339	168.757	97.8106	365.575	202.324	231.463	132.308	148.629	118.096	146.362	269.946	199.761	-723.151	204.044	263.394	109.381	3.20945	212.391
pos_14236	17(18)-EpETE	16.5407	-1238.75	56.5861	147.686	1242.42	128.867	1110.19	558.18	1322.63	127.487	1747.82	237.733	656.185	605.364	241.16	1197.6	774.227	22.7376	477.705	1026.04	813.316	935.46	85.9583	400.772	432.609	1087.26	-131.549	293.913	20.0782	-386.99	76.5659	622.103	490.539	432.394	232.883	314.796	580.375	253.074	261.027	552.803	782.642	525.317	-1235.74	352.316	931.479	58.6392	5.94102	1108.28
pos_14241	DG(8:0/0:0/10:0)	46.6322	-618.051	417.425	158.461	1750.64	293.517	3103.18	724.894	683.013	735.352	2168.81	1387.97	3179.31	714.741	5097.29	2008.39	4465.59	2819.57	504.797	2641.24	963.623	658.843	190.195	2625.89	2690.45	2419.35	-39.8303	766.453	530.741	-642.03	2545.45	554.727	2222.39	4004.67	1308.92	1737.44	1653.78	3712.75	1402.84	611.73	2631.98	5023.65	-11340.8	6186.61	6072.7	920.92	34.1586	2724.63
pos_14242	Sodium glycochenodeoxycholate	1.45929	-295.194	20.731	53.0561	876.8	38.0222	1933.24	15.509	62.4383	157.039	357.428	37.6921	2503.82	325.55	105.254	1811.73	3844.97	1459.81	19.4888	1298.33	101.877	291.202	17.7194	2163.06	2109.08	1133.86	-15.172	71.449	388.752	-63.4958	946.505	94.486	1256.28	426.812	39.6896	142.981	75.952	3564.82	94.1723	393.705	304.607	3554.95	-463.254	5320.65	195.036	61.3821	29.5978	336.907
pos_14243	Cer(d18:1/PGF2alpha)	2.05725	-197.594	54.9619	39.4317	219.753	1.52104	23.1902	48.0573	6.50449	7.5241	83.7709	11.3136	237.196	136.137	288.12	106.438	154.964	160.237	98.3707	162.621	160.843	402.236	97.7308	2.67209	80.065	75.1996	-0.623881	34.0675	190.999	-108.357	0	36.2905	100.462	637.51	0.46278	212.427	21.8315	290.151	124.652	54.5805	152.523	54.6951	-310.8	187.354	133.97	7.42531	0.236394	131.474
pos_14245	1,2,3,4-Tetrahydroquinoline	2.12106	-195.73	87.5332	68.713	208.476	117.192	171.273	67.4464	182.664	154.034	396.989	173.268	208.845	253.148	224.865	286.955	162.976	156.733	112.571	143.807	190.134	256.808	73.5641	247.535	293.825	193.408	-31.6546	192.432	110.152	-60.6336	184.084	164.212	87.6221	312.343	186.818	194.122	123.058	133.491	94.7067	139.113	216.632	182.314	-718.62	181.69	228.412	91.1572	2.80998	196.857
pos_14248	Antibiotic LL-AB 664	0.0233846	-11.3075	0.401047	3.36286	31.0883	4.45986	53.9546	0.78633	1.23974e-05	7.67313	30.9861	2.34619	75.2649	6.34417	5.56976	43.4475	100.283	46.1237	0.568187	45.5214	9.82967	17.4625	3.31775	170.722	168.35	90.6371	-2.08507	1.47922	9.80817	-1.03651	22.1522	1.09203	49.8534	6.62438	0.920692	4.22249	1.03817	95.584	1.69587	6.5415	1.6447	92.1257	-3.26504	140.148	0.376839	0.437872	0.788644	3.37852
pos_14249	2-Amino-3-methyl-1-pyrrolidin-1-YL-butan-1-one	1.84542	-424.294	59.8132	80.2474	120.187	68.2269	124.28	41.5581	216.674	162.176	224.804	163.623	151.978	167.982	163.708	178.493	93.1032	73.5453	90.1344	187.412	111.344	142.165	59.7859	166.751	132.138	300.574	-23.0596	143.694	173.438	-33.5673	327.385	110.871	101.55	221.327	257.495	1554.63	166.006	84.3086	128.436	344.337	169.859	557.648	-740.163	218.444	249.103	58.8567	4.07838	191.406
pos_14250	2',3'-Dideoxyuridine	0.0500278	-2.83159	2.7565	1.36603	3.0751	4.62522	4.67186	2.01777	4.07341	6.20399	24.3649	4.93376	5.32133	12.6425	7.64469	0	6.18115	7.90809	3.34075	5.78039	8.44001	9.95845	5.79168	10.0354	21.1552	9.84258	-1.7966	5.06427	3.05397	-2.23804	8.73159	5.68492	1.40036	9.73558	4.25764	4.88479	5.419	1.88996	1.44417	3.83458	0.00129784	0.918001	-22.9509	0.318075	7.47471	5.51691	0.0188004	6.32688
pos_14251	5'-Methylthioadenosine	0.0134083	-8.13911	0.0525681	0.713276	0	0	0.159188	0.806892	3.06002	1.30162	0.102946	1.73714	0.00324625	0	0	5.65476	1.6468	0.00651632	45.1037	73.3108	247.466	4.52893	0.000185555	2.56356	0	0	0	0	0	-0.140688	0	0	0.800662	2.03127	1.46029	1.33611	226.579	0.466029	0	0	1.30657	1.17258	-0.0477521	0.34654	11.6017	0	0.0234013	0.7379
pos_14252	Armillaripin	11.4002	-783.43	458.089	372.045	1177.2	726.98	952.222	390.452	1092.96	1106.1	7780.11	1079.76	1134.72	1697.27	1353.85	703.151	879.341	1078.87	635.002	808.152	1204.97	1606.41	525.268	1267.38	1825.16	1063.58	-188.138	1187.24	680.635	-330.466	1264.4	725.957	457.114	1790.19	1034.21	1090.39	576.723	720.807	566.523	692.889	549.377	521.167	-4198.51	414.65	1177.79	707.683	7.02243	990.214
pos_14254	PSF-A	0	-0.000497703	0	0	0	1.72045	0	0	0	0	0.968706	0	0.279505	0	0	0	0.234155	0	0	1.70214	0.899014	0	0	0	2.41061	0	-0.158334	0	0	0	1.36363	1.3182	1.83918	4.96616	4.08455	0	0.00534475	6.07818	0.317259	1.06388	0.751933	1.1249	-0.386815	0	4.9822	0.549115	0	0
pos_14255	Anandamide (20:5, n-3)	13.9821	-263.14	92.9064	147.237	2106.75	62.2582	160.097	425.929	289.894	179.335	555.857	156.64	197.959	1032.8	1724.53	1390.1	782.053	453.093	1102.95	2397.96	957.035	1189.12	180.389	543.312	212.511	452.405	-44.9986	176.022	1164.18	-292.512	81.5948	135.14	332.502	3847.92	10.4495	679.7	590.674	667.145	407.889	1357.59	852.741	336.501	-1710.12	622.03	2197.96	238.184	7.37007	441.307
pos_14259	Tyr Ser Lys Cys	0.912455	-44.619	30.1558	24.9667	84.2378	60.8252	105.435	33.9107	59.7553	106.09	287.168	76.7752	100.416	139.096	116.335	17.2309	97.5824	0.767471	40.0768	93.2677	157.35	61.6003	26.9637	122.442	202.318	162.015	-15.456	101.929	21.7453	-41.9298	104.461	65.6093	52.6686	133.183	66.7512	139.97	50.8048	87.8011	46.3712	22.7177	3.957	64.5316	-139.615	66.9688	178.717	36.4519	0.0459742	128.965
pos_14264	N-Stearoyl Histidine	9.94349	-49.2233	6.22555	0.569578	37.4043	15.476	18.2953	47.2825	234.523	0	28.4833	3.26558	0.446541	56.6608	12.1016	875.941	45.5645	2.9927	5.15928	37.8457	133.687	31.4508	0	58.0515	17.2951	99.9096	-12.2889	0	0.250558	-7.45879	0	22.1485	47.4318	23.2414	4.53675	11.9893	6.1216	131.469	8.50667	5.57435	67.5583	49.6675	-117.304	0.877213	102.208	0	0.00018859	198.112
pos_14267	Fasciculic acid B	0.296575	-0.0121104	1.14355	1.78564	16.7209	16.2119	39.9606	5.93748	41.8551	54.1774	71.5934	51.2337	48.491	3.2566	29.4289	67.9779	30.908	1.48731	5.17607	11.4409	61.0294	2.75777	0	34.9664	0	51.7345	-2.94766	22.3062	64.537	-15.6664	21.0514	21.2189	25.5133	31.0183	9.4956	45.8613	22.5221	32.2212	35.1091	4.84057	43.4469	72.0092	-133.501	28.8032	85.5276	3.88514	0	63.5698
pos_14268	Glycyl-Lysine	1.47881	-128.709	64.5887	51.2145	149.445	91.5517	116.022	46.748	125.291	100.881	281.451	122.129	143.647	164.751	161.313	203.046	95.6094	108.406	71.8159	89.0067	110.774	174.259	52.8514	131.562	336.185	195.054	-34.3324	230.127	113.409	-75.5441	257.891	189.102	69.9898	357.548	217.568	220.293	159.424	155.226	98.7079	165.639	205.304	216.57	-733.893	212.926	227.06	95.069	3.02333	205.883
pos_14269	Cholesta-4,6-dien-3-one	1.01243	-77.6407	38.3413	37.4899	97.3528	58.3285	93.8483	28.3857	105.245	77.9272	166.818	73.5462	79.7017	81.4519	66.7446	101.092	53.9684	64.2145	38.746	43.6021	58.956	112.654	46.193	96.087	171.473	95.5284	-14.9773	90.0211	49.4394	-28.6678	126.169	79.6313	42.9579	155.125	89.5177	99.2426	63.6695	68.868	48.8518	76.8717	81.1116	67.4696	-296.299	62.2238	77.6836	31.5796	1.22165	61.8599
pos_14270	MG(20:3(8Z,11Z,14Z)-O(5,6)/0:0/0:0)	0.0197176	-5.90998	0	3.08377	3.42971	12.137	33.6121	1.1043	0.0182952	1.70233	8.08284	21.231	17.1247	14.1958	8.80079	10.3319	7.66609	0	1.17036	5.84635	20.1192	11.5375	0.639892	17.6722	10.7047	6.3306	-2.08807	7.46711	10.2949	-3.97292	18.6509	7.88805	3.63501	30.5821	8.86623	9.95341	13.5067	13.6293	14.2004	4.90876	9.23895	25.5781	-387.157	18.1775	42.6918	2.37617	0.0850649	11.9548
pos_14277	2-(4,5-Dihydro-1H-imidazol-2-yl)quinoline	0	0	0.0327369	7.39909	59.1811	0	0.00286286	0.00478151	0	0	13.9731	0	17.3103	6.43854	29.5124	49.4254	19.6803	19.3943	40.0377	125.499	28.7231	69.8706	6.94886	0	9.42763	5.20043	0	0.0302041	45.1883	-22.2057	0.0170601	0	8.31355	199.79	0.0341714	38.3613	0	11.7515	15.6554	0	33.3498	10.904	-126.181	7.77981	17.6118	10.4228	0	5.22856
pos_14279	N,N'-Diacetylbenzidine	0.0425213	-12.1399	7.17875	5.78349	18.0155	4.47996	6.58034	2.12287	13.7704	1.82871	107.668	23.761	25.8167	66.2632	23.9688	19.7511	18.8549	22.5866	24.1606	8.90625	19.9853	45.7704	40.5887	26.3219	17.6481	14.4542	-0.799443	23.9604	12.065	-3.17814	10.6238	4.17737	5.27664	31.1494	10.6539	4.48823	8.95704	0.790578	6.71099	14.8004	5.26788	3.45794	-53.9738	14.2382	15.606	1.2093	0.374856	2.35032
pos_14280	Resolvin E2	2.28083	-230.299	15.3652	30.3655	105.588	13.8147	150.184	73.3854	133.089	74.4297	444.233	29.263	270.363	160.97	30.0693	253.14	84.4923	20.7996	68.3085	261.268	102.045	151.973	30.5638	72.4767	70.7804	218.402	-15.7175	35.8882	0.0144612	-50.2154	36.5866	72.823	38.1473	58.3369	51.9839	67.0215	153.101	68.8254	43.2425	69.2722	220.5	99.6981	-292.638	50.8276	353.724	31.8085	1.35484	172.856
pos_14281	5-hydroperoxy-15-HETE	1.15124	-109.7	13.9577	18.7977	49.4561	6.4178	73.3826	26.2128	58.6968	21.9744	196.793	12.4613	70.2544	70.7353	16.6176	106.982	40.1043	10.4961	29.1615	100.305	51.3095	83.277	16.6458	30.6914	63.089	101.594	-11.6521	29.008	6.86078	-20.3208	14.4563	44.3865	23.0921	28.3615	28.6925	33.0799	60.1677	37.0992	22.3672	35.0736	91.6506	46.8085	-139.143	26.891	158.674	9.87785	0.621356	74.6118
pos_14282	Hexadecanedioic acid mono-L-carnitine ester	1.1514	-120.876	24.4211	4.32844	27.8548	24.1475	211.525	28.3568	145.852	202.339	115.386	111.995	315.319	26.4687	143.321	45.7137	76.4874	20.7216	19.2152	49.6568	56.9794	17.262	22.7375	140.272	84.6891	223.509	-2.94514	31.4333	57.4127	-37.1287	96.3452	59.2083	96.8297	141.486	104.546	203.121	196.879	18.106	154.685	17.5519	169.663	101.492	-697.009	68.9506	225.085	54.5493	2.46132	126.67
pos_14285	Sphinganine	45.8862	-443.174	419.412	95.828	395.998	326.359	316.753	119.001	220.533	187.357	680.632	203.856	995.707	535.847	295.599	4463.15	168.011	257.274	705.561	180.828	188.264	372.262	120.38	471.927	663.907	192.316	-44.5556	582.312	243.181	-72.7466	222.703	144.66	130.724	353.965	657.142	1294.96	188.425	898.83	86.2418	196.975	4267.48	1833.19	-1250.78	3866.32	373.724	161.72	34.3726	247.237
pos_14288	(4-Methylphenyl)acetaldehyde	0.609577	-49.3591	19.9967	20.3587	51.5131	33.0976	42.6084	18.2276	41.5819	48.1229	130.525	44.4648	61.6817	75.7556	61.1994	39.4525	39.7914	55.3313	30.4778	40.5441	60.8927	79.0854	22.3244	56.9847	94.2111	49.3381	-8.61649	52.4078	32.1909	-15.0224	55.7996	32.4939	21.2319	89.1294	48.1475	54.742	30.2381	34.8635	24.767	32.6894	27.7693	28.2212	-205.956	29.8346	60.9847	34.7528	0.430198	52.6451
pos_14290	Methsuximide	0.198536	-17.9658	1.96776	1.08602	0.588865	1.7127	2.21813	1.83525	2.16411	1.08168	233.809	1.59934	0.606994	1.88258	3.9268	1.12983	1.68349	2.75494	0.625931	0.329379	4.94847	6.42011	1.39283	0.979615	4.64648	5.25107	-1.03564	0.876319	3.66485	-2.07963	1.45217	0	0.810953	3.59412	1.16774	1.46888	0.64571	0	0.170123	0.780714	3.74787	0	0	0	2.54411	1.00887	0.0180089	3.6411
pos_14294	Arginine ornithine	1.15826	-87.3216	13.9564	5.94529	25.6608	19.5055	22.6469	8.82571	9.68074	14.6265	475.681	12.0702	23.024	20.7907	23.6581	26.7697	18.6972	11.4951	5.83803	12.505	12.5304	29.603	6.06189	3.66206	39.8894	24.2847	-3.36368	16.8077	7.8647	-5.76739	21.0107	15.2276	20.2308	58.1129	28.654	29.7503	17.819	12.4553	15.0703	19.8113	37.051	25.1753	-98.0457	18.2487	29.4606	11.1271	0.318376	23.0183
pos_143	(8R)-3-[(4S,5R)-4-Hydroxy-5-(hydroxymethyl)oxolan-2-yl]-7,8-dihydro-4H-imidazo[4,5-d][1,3]diazepin-8-ol	0	0	0	0	12.8665	4.64204	4.34959	0.988492	0	1.27142	16.1223	26.4748	9.89019	5.07582	14.1032	0	1.39942	11.7174	3.83906	30.4972	0	0	0	21.8406	6.62717	1.81681	0	17.7359	299.672	-0.607057	58.1869	30.2279	8.83833	51.0765	23.2219	8.30383	0	7.22468	0	7.73005	0	12.463	-62.0777	36.8385	2.40432	75.6555	0.0206611	8.21928
pos_14302	Eplerenone	116.734	-8879.2	4072.93	3772.39	10042.2	6214.94	8080.16	3235.93	8134.74	9153.57	26610.3	8658.06	11681.2	14859.6	11915.3	6608.9	7771.05	9419.49	5329.18	6989.92	11351.6	14853	4508.71	11038.8	17386	9860.72	-1688.3	10302.8	6063.43	-2853.33	11185.7	6409.96	3949.88	15711.6	9328.01	10165	5638.55	6340.7	4576.47	6040.41	5045.07	5064.06	-38295.4	5201.53	11889.7	5771.67	67.799	9550.28
pos_14311	Piperine	0.0641552	-7.12817	0.270626	2.03272	3.45751	14.0004	43.7438	8.9685	165.33	0.819561	19.6429	0	208.445	0	4.66987	0	47.1212	0	62.4781	1.81059	34.1248	11.4931	0	43.3225	26.9458	8.47646	0	39.6691	12.7531	-2.38447	14.7158	0.118262	16.3983	4.03765	31.3479	3.08436	0	20.0556	1.15468	44.932	22.9948	4.87245	-267.883	17.5904	2.04341	0	0.0824333	49.2336
pos_14315	12-hydroxyicosanoic acid	42.8002	-452.747	414.548	98.4582	427.684	271.866	316.568	107.993	226.995	219.789	661.91	238.923	938.772	437.206	359.626	3421.39	163.142	211.376	518.031	176.558	214.382	411.273	106.743	366.598	685.28	204.766	-50.0597	487.245	277.121	-93.897	266.135	212.384	119.133	384.743	440.177	772.203	187.466	588.226	102.867	230.906	3371.71	1936	-1151.16	3365.69	321.171	177.448	35.6939	234.903
pos_14320	2-Oxothiazolidine-4-carboxylic acid	17.6232	-1543.12	828.73	666.408	1931.36	1089.22	1585.76	600.244	1759.65	1485.68	3704.47	1769.84	2016.81	2594.12	2332.02	2539.13	1445.73	1640.37	1037.87	1250.23	1807.76	2505.65	797.12	2044.11	2445.74	1491.87	-259.091	1814.88	999.448	-468.137	1751.4	1387.44	720.394	2602.87	1708.03	1970.63	1005.58	1153.05	926.803	1227.11	2102.29	1809.2	-6461.1	1621.4	1942.6	829.7	26.8488	1607.63
pos_14322	CDP-DG(18:0/18:1(12Z)-2OH(9,10))	2.51517	-10.7847	1.30629	1.88988	12.2688	0	2.92391	0.739612	0	1.30358	9.76356	0	0	0	0	0	6.12059	0	6.37023	0	2.42752	0	0	0	0	0	0	0	0	-1.49113	0	0	8.79917	0	12.4356	21.2741	33.6043	4.83638	4.47965	0	25.8611	3.22221	0	5.59232	20.3169	0	0.084464	0
pos_14325	6S,9R-Dihydroxy-4,7E-megastigmadien-3-one 9-[apiosyl-(1->6)-glucoside]	0.00737339	0	0	0	2.48418	0	0	0	0	0	3135.51	0	0	0	0	0	0	0	0	0	0	0	0	0	0	0	0	0.0611427	0	0	0	0	0	5.58827	0	0	0.72905	0	0	0	0	0	0	0	0.803569	0	0	0
pos_14327	hydroxymethylcarbonyl	0.274825	-71.5746	19.5692	10.3638	33.4939	14.5809	52.7231	14.9371	48.8434	67.7105	183.758	20.8112	45.3857	31.9547	24.9966	28.2228	14.2738	9.78076	5.28537	9.6468	12.9081	19.035	10.3056	25.3229	29.0987	20.1366	-3.81689	27.0394	18.6198	-7.77674	29.2129	14.2141	21.4313	54.6921	31.2658	38.0081	35.1212	38.9322	27.8695	43.3289	54.8948	22.7544	-102.379	5.58922	24.3436	6.52255	0.245368	16.6087
pos_1433	Tyr Val Lys	0.121007	0	0	0	83.4961	19.2365	0	21.3889	0	0	659.808	268.42	0	0	111.704	64.9484	22.1368	53.0926	5.49793	1085.84	120.596	0	0	1288.31	220.434	39.5903	-14.2644	882.345	519.393	-42.8147	1482.01	872.347	361.121	1091.85	291.781	90.6726	11.1897	482.067	24.8716	21.0865	0	229.667	-2228.41	444.702	12.8433	1428.28	2.42938	594.291
pos_14332	5-Ethyl-4-methyl-2-pentylthiazole	8.87049	-518.679	301.896	201.723	1018.88	376.171	783.543	330.503	910.103	553.412	1995.85	821.043	723.293	663.255	1055.66	962.386	669.763	667.547	389.08	753.387	1093.7	746.656	195.767	932.732	1179.28	935.291	-99.5142	785.961	357.505	-271.503	902.156	632.081	410.653	1612.85	623.569	873.045	547.307	867.953	499.167	461.645	965.186	934.091	-3710.07	704.042	1125.19	600.108	9.14625	1095.26
pos_14333	Pugnac	1.15064	-89.0368	47.9629	34.5779	141.184	57.0718	106.953	38.1109	116.699	82.6474	282.57	117.938	111.604	108.779	144.282	141.474	95.4061	112.913	67.4294	101.773	147.636	150.327	39.6962	152.369	186.746	114.384	-16.4478	138.257	68.3263	-37.1836	133.076	97.5688	46.9628	201.72	97.943	114.173	72.8005	95.9961	65.7257	72.7295	125.663	117.854	-451.705	104.346	149.539	87.8465	1.47586	140.051
pos_14335	Estradiol acetate glucuronide	3.55059	-185.816	104.949	65.4222	415.962	138.591	314.463	136.766	370.03	195.046	974.372	329.025	270.722	203.802	421.308	345.04	255.923	260.289	156.001	313.071	442.337	266.727	64.8111	392.341	479.552	393.224	-37.9695	312.044	140.74	-111.652	395.055	270.809	167.699	678.64	217.088	351.254	228.62	382.36	207.443	190.894	393.127	384.804	-1590.96	284.133	458.287	315.071	3.47857	452.781
pos_14336	Ile-Glu-Thr-Asp-fluoromethyl ketone	2.52525	-133.657	68.737	40.9973	265.873	93.7194	209.931	86.1205	231.653	140.789	555.783	218.89	170.012	128.638	259.98	236.878	166.431	168.429	101.905	185.081	268.165	187.227	47.1288	231.824	314.337	261.652	-27.0022	218.342	92.7192	-72.533	262.339	178.147	114.69	442.867	157.12	220.879	149.733	250.574	146.589	137.504	257.548	261.064	-1044.26	178.417	275.917	194.754	1.99116	286.073
pos_14337	Cichorioside D	1.10136	-61.9067	34.5208	30.3252	102.638	52.7512	82.1814	31.7569	97.6165	78.5366	248.073	90.7304	102.574	99.7696	142.839	138.437	83.0707	88.1058	52.3046	88.3173	117.495	106.106	29.5623	124.294	144.597	102.082	-10.7414	97.388	43.7296	-27.3783	105.274	63.7103	43.4424	165.056	68.8829	97.4294	59.2928	80.5604	57.0909	57.108	125.802	105.288	-410.179	84.7913	124.93	60.6283	1.41307	103.62
pos_14338	Mecapegfilgrastim	0.932573	-62.7039	31.7172	25.4509	95.902	41.8214	74.1653	27.8187	85.3322	55.8185	191.795	78.2481	82.333	81.2418	105.715	107.644	67.7223	71.6956	45.9323	74.1846	98.0736	99.8028	27.9289	115.837	130.684	90.8764	-12.4018	82.3222	45.2826	-24.5745	92.013	64.5016	34.9311	131.328	53.8372	84.3394	43.1503	64.7522	43.326	46.7661	89.3048	77.48	-307.787	77.872	99.3652	46.6527	1.0027	92.235
pos_14344	MG(19:0/0:0/0:0)	13.8277	-145.138	126.716	37.2659	153.695	94.3903	134.031	42.3453	94.4191	87.7396	263.334	98.1003	288.768	138.363	131.768	958.801	65.1258	74.665	158.107	69.015	95.0648	152.691	33.35	124.616	220.551	99.2831	-18.5309	145.191	86.9529	-38.8565	107.298	66.8823	43.2974	149.95	132.558	231.88	79.8406	177.559	42.4963	72.3066	1000.87	684.19	-435.712	948.753	135.483	63.7907	11.7873	99.1635
pos_14351	Riociguat	0.110444	-10.3754	8.71314	2.24347	3.46448	1.77995	5.57335	12.457	6.18773	74.1301	2818.41	87.4249	133.809	0	1327.39	-116.74	0	54.0148	21.4594	4.43325	1.68085	13.1903	0	6.2251	0	0	-0.808982	4.55844	22.4072	-0.555464	0	5.17154	3.10272	5.11927	4.94248	5.15362	7.03417	6.98061	7.82405	85.5748	23.9529	104.78	-44.3928	-34.3165	-60.7683	-172.935	-10.9845	43.5069
pos_14355	Threonyllysine	0.0429215	-5.29746	5.03092	2.9875	11.1092	4.76005	8.86543	2.4137	10.3009	9.32845	33.1222	13.5004	11.7795	10.8821	16.7219	13.9143	10.5632	9.97018	7.95751	8.26534	9.99871	11.9258	2.07559	12.3137	15.1258	6.49578	-1.56641	10.1596	3.92895	-2.62953	6.79275	10.6501	4.15251	15.3649	8.37933	14.5949	8.37427	4.55247	6.81017	7.82571	16.5955	13.2457	-51.4888	8.49784	12.7847	6.22736	0.174148	9.43031
pos_14356	Tangeritin	0.560452	-45.3461	21.4898	25.5483	154.775	18.9337	37.0204	19.5867	31.1922	23.8098	252.834	22.2154	66.1929	62.6136	99.3505	163.071	69.6395	66.5537	92.6067	183.366	96.8168	145.395	27.4191	63.1179	90.2843	65.4559	-6.86424	55.3472	77.5931	-35.5265	32.5605	27.345	42.2529	402.535	24.8511	101.435	35.3918	43.3214	42.3003	32.558	94.2015	65.8067	-425.25	54.6939	86.9157	48.691	0.88166	51.7453
pos_14357	Momordicoside C	13.684	-235.474	36.8439	60.1739	214.553	37.8433	195.401	39.6333	51.9978	102.557	182.331	52.3576	153.909	58.8736	76.8477	77.4676	173.434	37.43	93.3437	38.8669	122.02	139.865	32.3745	103.801	7.37934	120.744	-30.4358	110.651	4.70853	-50.3505	33.0221	12.1864	127.291	165.952	210.157	282.639	229.176	138.513	71.5255	41.0932	360.029	113.933	-256.752	136.614	277.733	10.1766	0.431837	110.14
pos_14359	Justicidin B	0.156393	-4.80778	2.03355	1.19342	28.9597	2.15467	26.6497	17.3209	4.31207	55.8875	59.7019	52.4195	56.4333	0	38.7968	27.2963	10.1428	0	8.89181	12.5906	21.822	3.2154	0	33.4135	14.0994	57.2361	-1.07717	0	0	-30.4645	53.8231	1.16647	11.9849	0	5.16345	43.7422	25.9056	11.2937	64.1628	2.87603	1.48329	8.78485	0	18.2372	137.05	0.620258	0	117.113
pos_14360	PC-M6	0.096229	-1.98096	10.0509	2.95338	26.4642	5.40006	2.09378	4.89516	1.58076	0	50.6362	5.36324	19.3972	54.644	55.9167	51.4738	44.1818	44.3077	20.458	13.6454	61.5975	39.5225	20.8657	7.9923	31.7027	13.335	-2.16251	20.7111	21.3022	-20.6893	8.97026	11.3074	23.2358	227.902	3.70222	58.7942	31.2222	14.5432	63.5775	20.7171	81.5278	32.2	-141.116	47.6171	59.1447	1.74404	0.133481	47.7444
pos_14362	Dipropyl-5-CT	0.26524	-1.57942	0	0	0	0	3.13981	9.71867	0	0	102.704	0	0	0	11.7089	23.9945	0	0	0	51.1387	0	0	0	16.2012	0	3.82026	-0.258757	5.24926	0	-7.08131	29.6224	16.7431	26.6981	97.5536	16.1574	0	6.27825	10.468	8.63943	0.00212194	0	10.8643	-21.2231	22.2479	0	47.1068	1.11518	28.7731
pos_14363	Erysopine	0.0153016	-1.86061	0	4.47761	2.89312	4.76654	20.8509	0.376669	82.6296	0	5.15558	0.955907	129.967	0.954494	0	2.00014	27.5051	0	23.8526	0.413139	10.6112	9.92133	0	25.6432	8.666	0	0	17.2534	3.85193	-0.192756	3.70424	0.574097	1.9116	7.59197	14.7308	3.49168	0.549072	3.49158	1.04555	12.1768	6.24387	1.65461	-103.941	14.3141	1.87136	0	0.0151062	10.0305
pos_14364	(12Z,15Z)-10-Hydroxyoctadeca-12,15-dienoylcarnitine	60.8179	-652.698	1245.3	185.636	2275.84	670.161	4326.78	1767.46	1816.07	1153.45	3871.41	4003.01	1291.22	853.067	15202.1	1839.37	2174.04	4440.63	1173.67	3272.69	3142.29	917.166	406.253	1167.22	2963.09	3800.79	-67.0787	2248.26	404.616	-1658.1	6930.18	1300.39	1502.14	5088.26	3632.87	4383.23	2855.7	1120.72	3941.82	503.275	7801.29	4863.08	-32064.7	3099	18869.7	1733.64	17.5662	6144.63
pos_14368	(8-Methyl-8-azabicyclo[3.2.1]octan-3-yl) 3-methoxy-2-phenylpropanoate	0.522115	-18.8359	2.69961	31.5557	8.48659	4.6143	5.03375	14.4822	28.702	15.3938	92.0721	2.30608	60.2361	29.7748	4.09567	362.676	140.724	23.7893	13.0143	2.24123	99.0881	177.506	150.785	4.35119	9.65047	52.7094	-4.78117	12.5537	20.3693	-31.6366	30.2907	12.3996	8.00802	32.2293	9.99754	64.567	107.318	21.0077	28.6379	18.1578	97.4903	16.1647	-80.3065	7.94146	114.977	7.0333	0.896909	40.8592
pos_1437	Tyr His	0.958548	-13.3873	0	0.961623	124.048	90.8965	155.107	24.6195	62.12	17.6131	365.996	533.84	113.225	36.4951	117.166	2.30778	71.8417	134.244	11.3466	450.079	40.3979	2.67406	0	247.55	142.738	32.3565	-3.39933	222.058	2620.47	-11.9676	786.233	373.712	196.428	1815.23	579.852	113.527	46.8443	380.676	32.5602	43.4757	12.0641	238.377	-2443.3	854.812	86.498	1542.74	3.89019	120.757
pos_14374	Methionyl-Threonine	4.28311	-405.071	180.864	159.987	510.228	238.356	355.57	149.111	385.113	329.632	949.409	389.102	471.883	528.538	483.404	603.574	342.57	359.558	239.459	286.292	390.977	590.552	169.245	517.383	615.074	361.701	-73.5511	434.392	277.577	-133.007	418.699	345.365	165.934	626.033	376.943	419.653	262.665	262.963	205.197	301.124	474.274	400.821	-1573.62	371.064	468.958	177.297	5.75392	411.411
pos_14377	13,14-dihydro-15-keto Prostaglandin J2	18.7867	-3048.76	93.4779	426.208	2889.88	163.04	1266.13	940.135	1363.34	659.611	3681.85	486.363	1910.12	741.422	449.604	1883.91	1569.3	209.285	664.683	1601.64	1539.74	1832.75	404.861	591.672	722.103	2922.02	-317.746	485.843	85.7909	-610.989	454.668	792.742	998.738	887.939	567.368	785.878	2003.86	764.343	756.805	1296.53	1618.35	755.559	-2960.32	821.606	2212.88	301.376	19.6021	2530.13
pos_14380	Falcarinone	0.12707	-23.4703	0.981374	0.00728177	2.83084	0	1.03358	2.32103	7.45332	0	2.37285	0	5.73319	3.33199	0	0.95602	7.89371	0.435931	0	1.88673	3.77114	0	0	1.72609	0	10.9603	-0.968971	0	0	-0.42195	0	0	3.26339	1.98968	2.31443	106.829	4.88577	3.71996	0.0906559	0.60158	1.02037	0.713812	-3.98088	0.237415	5.58283	3.0224	0	8.82141
pos_14381	N-Docosahexaenoyl Lysine	4.77112	-275.156	192.082	190.981	396.83	331.273	264.952	91.2832	256.52	372.038	757.529	270.837	303	351.359	341.726	452.522	305.668	346.043	159.837	307.451	314.566	465.802	112.516	374.696	507.32	241.108	-39.328	423.63	157.548	-56.4388	462.68	197.694	123.495	1142.62	391.198	223.842	226.013	178.256	137.833	179.739	322.6	282.968	-4568.65	253.979	308.759	140.429	5.94907	397.075
pos_14382	Ganodermic acid TQ	10.3487	-1122.54	201.594	237.629	1298.7	424.935	635.692	248.575	578.144	334.975	1068.67	671.553	485.126	589.75	777.033	1477.15	378.907	277.482	365.545	552.629	500.015	998.018	244.735	804.449	755.243	561.389	-170.973	629.405	736.065	-182.457	554.572	508.315	397.777	1447.57	619.914	359.237	317.793	466.705	307.576	477.292	442.186	516.301	-2348.68	644.271	634.618	332.718	7.48023	498.229
pos_14386	Cervonyl carnitine	0.98446	-15.9392	9.95218	13.4625	35.1095	4.74507	12.3932	39.7018	98.3502	1.94678	39.2732	21.4991	11.8652	21.4014	45.9005	116.127	54.5921	54.486	37.5611	290.795	47.5196	70.7414	23.6789	174.482	15.9954	79.0053	-6.43144	22.292	285.787	-25.8402	11.0357	6.45933	16.1131	159.723	3.00457	85.4852	18.7055	26.4327	19.2975	66.1809	155.377	36.6625	-98.1018	65.8517	195.265	11.3963	0.423624	96.5906
pos_14391	((2R,3S)-3-Amino-2-hydroxy-2-(1H-imidazol-4-ylmethyl)-5-methyl)-5-methylhexanoic Acid	0.799955	-74.6413	36.0203	31.216	100.89	44.6078	70.8253	31.8921	80.6876	68.3331	182.214	74.5734	98.0564	124.22	101.115	118.407	64.3223	77.2051	52.7732	58.7445	88.4947	135.648	43.5138	126.168	148.629	101.244	-17.5917	101.728	31.5518	-26.7075	81.7391	82.3378	29.8763	119.074	78.5773	84.5827	47.4567	51.1439	40.6955	59.0006	92.434	82.7864	-295.022	69.1425	97.2479	37.3736	1.33956	90.7877
pos_14393	Fenoterol	0.0237635	-6.73794	1.3025	3.95925	1.48681	8.44487	26.289	1.865	110.971	3.97002	6.31511	1.23622	259.8	0	0	0	47.4274	0	47.8126	0	29.9066	16.4075	0	36.6277	14.6501	5.64064	-0.118007	20.765	3.45086	-1.45253	5.06053	0	6.58327	5.58468	22.6515	1.83149	1.09096	6.42159	0.650877	27.1038	15.3853	1.95086	-188.233	16.311	0	1.05702	0.046408	13.9652
pos_14394	Pipereicosalidine	5.89821	-190.293	187.463	11.3181	203.835	161.865	1139.07	167.992	1604.34	381.821	1732.61	1221.18	602.003	85.0685	1930.28	522.656	678.501	616.606	173.014	559.888	821.178	45.2228	69.215	1581.76	842.632	1010.38	-11.9507	267.673	278.254	-155.364	1527.34	427.304	834.986	1107.66	1196.04	2301.43	1044.18	363.601	2554.55	85.6502	624.221	895.127	-9331.48	838.364	3379.14	1444.73	31.6759	2823.22
pos_14396	2,7-octadienoylglycine	0.0240471	-0.850943	0.802762	1.00461	3.22217	0.674719	1.96929	0.731578	3.33981	2.89787	16.354	5.2523	3.37354	4.21809	2.63602	0.743213	3.19261	4.11134	2.62295	2.91738	7.10549	6.76885	1.03332	4.05697	6.23239	6.28178	-0.75566	3.54757	1.29977	-2.8363	4.12624	1.74364	0.842781	3.03308	2.10009	3.70505	1.26586	3.03768	0.496992	1.7373	0	0	-14.8159	1.05952	8.96801	4.11327	0	5.32906
pos_14399	Fusarin C	0.171502	-5.93394	6.38671	3.04701	12.7842	10.1312	10.2508	3.44667	11.2132	16.1191	62.4338	12.4841	14.9875	29.1496	14.1239	8.24203	13.4627	19.15	12.0754	17.5746	19.2074	35.6191	6.07066	17.7075	41.4359	16.622	-2.35496	19.9346	7.96918	-7.44896	23.1755	10.0012	6.55432	21.2097	16.1524	11.3209	9.62491	12.5272	6.61344	8.36892	4.41696	8.08491	-58.1535	8.51051	24.1645	12.8477	0.0842081	10.6605
pos_14400	2-[4,6-Bis(2,4-dimethylphenyl)-1,3,5-triazin-2-yl]-5-(octyloxy)phenol	1.90638	-65.3895	15.1381	9.0255	84.7425	31.8802	94.214	122.089	297.806	12.2399	338.885	50.713	49.117	76.8299	81.6356	14.849	58.9117	54.7137	22.5121	54.9595	104.328	115.555	17.819	40.894	113.484	162.204	-33.0188	45.4956	21.0374	-10.4494	92.399	84.2681	30.9452	144.265	75.752	54.5558	42.2236	93.0314	61.5409	114.436	14.1071	100.848	-250.723	70.5604	58.9599	114.531	0.749099	236.758
pos_14402	Asparaginyl-Serine	0.0594975	-7.98995	1.10144	0.331128	0	0.334691	0.403468	0.658136	0	0.331493	1.32869	0	0	0.490999	0.533712	0.458296	0	0	0.323438	0	0	0	0	0	0	8.18431	-0.173641	0	0	-0.280794	0	0	0	0.96953	0	0	0.279976	0	0.288346	0	0	0	0	0.201606	0	0	0.00512679	0
pos_14405	Scyphostatin	2.34573	-106.302	13.813	20.3376	140.349	28.3071	87.2683	60.7735	255.49	65.1584	252.533	35.9232	169.691	142.182	52.2361	38.9533	116.62	68.3737	32.8819	92.6313	169.691	204.154	31.2698	81.8336	142.873	316.889	-63.8003	54.7228	87.4143	-28.8572	79.0526	67.408	45.2126	186.091	78.7298	55.8246	61.4891	152.927	45.3977	130.745	75.3468	61.8709	-221.392	93.0244	115.47	182.512	1.49437	341.074
pos_14409	3-Pyroglutamylthiazolidine-4-carboxylic acid	0.197049	-24.3498	6.32901	0.977804	1.1636	1.8749	5.43622	2.53572	4.30178	1.2997	9.41199	1.70606	2.02984	5.67143	9.23346	1.5545	3.02523	0	3.58391	1.47464	6.36901	3.0154	1.24407	0.84923	5.17728	17.5764	-1.43088	2.12574	0	-1.02231	0	0	0.201393	5.04975	0	0	1.73474	0.371722	1.50107	1.48846	3.99327	1.09483	0	1.98438	3.05112	0.397221	0.03802	0.437653
pos_14410	[6]-Gingerdione	4.13219	-440.085	123.605	46.407	121.071	107.488	170.481	80.1987	164.841	116.242	403.667	103.054	131.435	157.671	193.562	177.983	100.295	97.3772	102.103	115.304	182.179	200.43	48.2763	132.938	306.726	354.529	-30.5119	115.08	69.6366	-58.7747	125.669	66.4711	68.6395	322.738	99.3849	102.8	94.7511	83.271	68.7229	88.968	147.828	123.429	-353.115	157.843	209.75	51.8644	2.53766	108.05
pos_14412	Sonchuionoside C	30.5302	-3135.55	913.663	354.724	843.124	705.883	1212.22	555.073	1095.12	718.624	2562.59	699.417	925.213	1152.67	1431.1	1286.68	645.347	688.485	729.163	735.451	1225.65	1418.83	324.251	906.338	2033.1	2418.22	-212.106	865.407	452.631	-420.186	835.177	354.021	353.76	1942.99	593.75	646.767	639.144	453.92	458.665	436.925	1007.09	834.249	-2367.57	1083.27	1339.5	356.354	17.5998	737.532
pos_14413	7-Hydroxymitragynine	9.1771	-1007.5	278.808	120.414	321.118	314.13	411.832	186.702	397.702	275.636	1007.37	254.71	304.791	369.283	462.48	490.309	247.706	244.526	241.698	259.485	386.953	517.32	130.65	370.283	735.399	765.989	-80.4331	337.83	183.765	-165.175	348.352	186.191	164.403	833.029	275.178	260.407	248.981	192.94	186.406	193.601	401.531	324.637	-949.681	396.481	490.961	126.015	5.74892	285.105
pos_14420	Nonadecanoic acid	11.9922	-69.4895	50.8018	73.1793	95.4246	51.494	83.6539	42.4689	88.9834	67.9128	247.203	98.6538	172.418	87.4189	110.613	456.067	82.0535	59.1457	44.6861	86.535	302.458	127.215	32.4958	114.42	94.1648	62.9122	-14.1325	99.1447	32.0388	-22.3294	75.2208	63.7252	38.4601	163.11	120.097	115.197	54.2189	50.9511	49.5327	506.949	278.236	75.2614	-332.583	107.807	78.7665	91.4771	1.35221	97.4963
pos_14423	Geijerone	0.816641	-83.0914	39.2581	28.233	96.4773	52.4475	70.5323	27.5732	68.7169	68.2194	178.978	68.2308	97.113	114.302	94.1264	120.827	63.4978	72.3818	48.2805	59.8285	81.9168	123.526	37.0335	107.837	120.911	78.2663	-14.1675	85.583	38.849	-24.4514	72.4627	74.538	33.7419	128.588	69.98	85.2481	45.6601	49.4285	40.561	56.1737	90.3506	74.9318	-301.465	76.5455	95.9108	33.8917	1.09669	89.992
pos_14429	N-Oleoyl Histidine	1.47014	-10.7431	0	4.92273	15.4917	7.63749	9.09606	15.8717	69.13	1.82877	29.8834	3.43249	7.02873	11.2623	12.1235	136.165	15.4959	3.71307	2.73899	8.79634	34.0166	20.9127	5.53328	23.6168	2.25401	35.1593	-3.38746	4.62849	0	-3.67028	7.60756	14.5249	16.7644	13.081	4.46098	18.6815	4.29801	28.3045	6.68988	0	15.217	15.03	-11.4851	3.95377	36.3225	0.675609	0.0417077	37.2464
pos_1443	Tyr Lys	0	0	0	0	0	0	0	0	0	0	0	298.763	0	0	0	0	4.17654	30.4093	0	201.365	17.8074	0	0	111.765	59.4297	13.045	-0.13024	119.419	1645.45	-5.29974	307.163	183.254	-523.633	-4644.65	-829.353	0	0	391.661	0	0	0	89.0021	-2980.5	212.687	20.9204	534.362	0.706816	30.5757
pos_14430	sphingosylphosphorylcholine	8.56295	-278.807	87.2378	34.6939	143.544	47.1487	423.671	188.454	222.653	372.721	963.191	219.179	489.793	116.58	433.872	173.957	262.332	198.777	86.9042	160.115	224.804	126.178	143.444	115.657	217.889	493.649	-18.4617	154.214	27.5814	-171.404	248.677	105.863	136.035	267.274	154.253	218.292	662.144	145.444	281.582	79.3084	2277.96	237.749	-1136.86	232.301	2570.11	115.512	1.29267	328.404
pos_14440	PA(18:1(11Z)/18:3(9Z,12Z,15Z))	2.22576	-8.49344	27.6377	18.2377	86.3666	52.1089	70.2831	23.7994	28.3389	24.3652	324.541	59.3227	27.9956	108.235	151.98	1042.08	64.4889	55.8362	45.2463	32.4763	95.4785	45.7306	13.0335	197.656	278.569	48.8026	-11.7668	259.493	30.705	-13.5725	69.7135	16.0402	64.0601	105.213	498.784	378.667	39.5483	140.334	38.7719	15.6953	204.57	80.2726	-545.18	290.438	329.028	3.87914	0.0229399	104.605
pos_14441	Alanyl-Gamma-glutamate	1.44755	-122.614	71.7829	63.2847	181.27	105.008	144.999	62.4668	136.98	126.68	361.156	165.888	165.838	196.575	167.795	215.194	108.823	110.25	81.823	83.1585	110.567	184.312	38.1113	117.555	162.873	85.8397	-21.689	118.839	76.189	-38.1638	125.728	77.0039	70.382	220.678	172.742	178.684	109.147	127.144	76.1222	119.61	170.057	177.868	-565.144	140.599	171.849	63.1907	2.17008	134.008
pos_14445	(S,E)-2-(5-Hydroxy-8,9-dihydro-5H-benzo[7]annulen-6(7H)-ylidene)acetic acid	0.151673	0	2.57078	5.2963	3.95112	11.5324	18.2992	8.05616	18.2542	15.7461	45.4185	19.68	29.4449	38.0472	27.4487	26.4672	18.5673	21.1	10.0489	15.4992	21.0689	32.7148	10.7905	32.9937	28.418	22.3814	-3.58357	21.2486	9.16815	-6.681	20.5673	12.6544	6.70734	33.7915	18.7053	20.1015	13.9858	12.5247	14.3866	13.9657	19.9391	18.4362	-99.1552	21.8347	31.2365	8.83587	0.345241	23.5875
pos_1445	Aristolodione	0	0	0	0	86.9418	0	309.868	246.151	0	0	2980.16	3.99877	0	0	277.807	0	61.0536	1803.7	19.8666	103.27	0	72.2705	0	0.0102076	507.59	0.239129	0	67.9762	648.779	-3.91348	37.9505	139.09	39.2778	1810.85	749.765	356.262	777.036	1234.38	0	275.083	105.685	41.4478	-718.549	3713.44	851.984	2152.06	12.6307	174.227
pos_14453	MG(18:3(10,12,15)-OH(9)/0:0/0:0)	0.0354738	0	0.566576	2.45985	20.8408	10.1302	1.16813	0.737186	40.7028	1.51237	84.745	2.41795	0	9.29394	3.32874	40.8679	9.38992	0	0.956712	33.0777	9.08354	9.99724	0	5.49852	3.66823	2.01825	-1.77037	10.4339	6.3079	-1.19763	8.59719	31.2109	13.8949	5.99361	8.29059	3.93896	4.50442	12.4232	4.29021	6.72877	3.46562	7.60747	-11.492	15.4854	0.490574	1.9237	0	7.73299
pos_14459	Vertilmicin	0.315844	-5.29072	1.1676	7.66508	26.4157	0	11.451	15.8166	3.1253	4.5084	30.8461	20.4382	41.2408	27.7612	73.4245	24.0967	31.3496	54.6622	22.3065	36.7965	65.9762	122.813	17.7366	0	7.10168	23.6738	-0.328965	5.03257	39.6482	-18.3935	2.88766	9.72949	15.5019	75.7962	0	43.7462	3.61145	44.6403	18.5753	3.93116	15.1565	12.2976	-28.5758	46.6788	34.1457	0	0.0543314	76.8081
pos_1446	Uric acid	1.40092	-3081.84	77.1349	1017.99	426.56	31.2663	362.55	129.28	396.056	747.433	412.757	199.43	2984.38	270.526	275.995	608.594	316.779	193.14	382.335	187.587	186.899	1085.55	437.763	153.505	328.311	415.337	-132.192	203.653	116.414	-153.572	156.21	117.555	40.8834	247.787	173.312	287.589	641.477	211.57	138.559	594.087	305.21	52.7492	-819.608	154.071	491.663	60.7902	1.41466	187.892
pos_14461	15-Octadecene-9,11,13-triynoic acid	2.42967	-107.203	71.7209	53.4787	278.57	175.757	410.583	122.298	247.067	246.018	999.669	298.978	232.175	232.856	507.61	406.609	330.436	2.65594	101.457	246.246	510.658	217.203	39.7785	320.332	770.711	446.097	-30.0341	469.685	74.1744	-80.8801	231.86	265.179	193.85	561.098	197.834	636.868	222.822	148.176	231.153	45.356	97.0154	412.206	-492.471	466.524	636.046	38.8814	0.0406018	538.037
pos_14462	Zaldaride	1.6382	-215.327	104.696	62.0812	160.791	67.0342	89.8644	38.7378	126.399	102.198	304.168	93.3025	139.08	140.679	100.337	206.213	80.7219	114.503	62.4692	100.856	138.482	176.97	48.5623	131.57	156.169	140.973	-22.4598	103.619	80.0391	-32.54	104.612	84.8932	60.8623	179.642	98.3434	96.4223	79.7301	96.1931	52.5826	83.8034	121.888	118.905	-450.706	126.602	145.081	65.3881	1.68764	117.345
pos_14463	N-butylformamide	0.941672	-28.8296	28.6356	19.062	40.9937	31.4855	47.616	11.3666	32.7193	34.7454	101.173	35.4379	63.3625	58.3641	64.4516	60.5302	36.2824	40.989	33.8455	53.9006	61.0955	63.1192	16.5091	41.292	58.9853	76.2482	-6.59138	38.4149	30.271	-12.7312	48.973	21.0774	18.5986	86.5107	31.2094	33.3929	27.5443	27.374	15.4397	21.4133	30.8645	30.5909	-135.998	42.0937	60.822	23.128	0.4966	40.9854
pos_14464	L-Threoninol	1.06072	-47.8213	32.8569	22.8515	57.2126	43.1158	63.1296	18.5105	55.6688	54.6301	149.345	43.7605	74.0966	84.8825	79.4476	87.8257	50.6658	54.5925	33.8261	60.0683	65.1198	78.3655	24.3492	65.0606	80.276	79.3099	-8.72705	57.2667	35.446	-18.6366	61.669	33.8645	27.2425	109.005	54.5336	57.0127	40.5879	41.9662	27.6089	38.5639	50.8212	49.7281	-198.263	54.8783	72.6413	32.6462	0.695479	50.0656
pos_14465	o-Xylene	2.73971	-178.14	105.253	79.7758	214.875	132.678	199.127	72.7524	200.851	183.18	537.615	198.972	258.557	316.14	283.192	330.242	186.319	203.611	137.271	172.298	233.236	329.877	95.7117	258.321	332.792	212.72	-34.8534	220.147	144.728	-63.3512	215.713	151.384	96.7588	363.474	207.04	233.901	136.742	150.767	110.336	137.72	227.783	202.738	-835.031	186.71	269.278	114.251	2.97027	215.593
pos_14471	4-(4-Methyl-3-pentenyl)-3-cyclohexene-1-carboxaldehyde	0.458078	-42.5739	22.2538	15.3413	50.91	26.376	37.3359	15.3107	48.6833	37.8745	107.749	44.358	50.9058	56.0992	56.1061	73.7737	37.4459	40.4435	28.2611	27.5483	48.5916	51.9215	13.8896	48.6927	58.1155	40.1058	-6.13142	44.9063	26.0771	-11.9598	38.0506	35.7234	20.1717	75.5297	45.8115	53.2742	27.7896	31.7014	26.1285	36.1462	65.7366	44.876	-185.811	44.1875	62.0197	17.6771	0.699548	51.9828
pos_14472	Phenprobamate	0.88897	-57.3324	21.0415	16.1397	51.2348	24.0349	29.9682	13.7599	41.8451	28.1169	97.2257	31.7142	42.6071	47.6352	40.9418	69.8966	29.8176	27.3573	25.0688	34.5756	37.1256	46.0881	14.238	51.0333	70.6282	57.1709	-6.293	47.2401	25.8106	-5.40566	26.9437	36.1083	18.179	64.5704	36.3252	37.781	19.7978	21.7705	19.733	23.6362	42.006	34.9562	-131.76	30.3093	44.8928	17.0108	0.444388	35.8444
pos_14473	(3Z)-4-(2,3,6-trimethylphenyl)-3-buten-2-one	0.627323	-24.512	22.0996	13.7996	31.8036	19.2147	37.6171	9.23319	30.1306	30.5195	85.808	28.7459	39.8257	57.2265	51.3684	55.7214	29.2444	33.9896	24.96	36.8422	43.2263	45.1395	11.7386	36.9868	49.7409	46.5931	-5.03876	28.5697	23.4008	-7.60364	33.5616	8.7762	12.9668	59.4264	26.81	28.3582	24.4956	18.0282	14.0603	18.6279	24.2618	24.5828	-123.832	29.59	39.3236	15.1343	0.41528	32.0895
pos_14478	8-Deoxy-11,13-dihydroxygrosheimin	4.59775	-265.513	160.552	120.232	303.701	210.812	295.952	103.472	281.79	259.899	821.483	280.482	419.584	431.046	413.933	436.291	266.016	293.091	209.488	282.418	364.206	491.158	128.621	335.414	468.411	389.64	-53.1834	296.939	207.766	-92.3119	319.12	186.997	126.77	568.657	270.843	283.763	234.672	218.423	146.43	209.68	281.321	274.047	-1234.32	283.898	396.146	179.911	4.07801	326.818
pos_14479	Dehydroabietylamine	0.395378	-12.517	0.730452	7.91876e-05	18.6201	4.74429	8.12329	7.41887	26.1718	2.12684	23.7773	2.38348	24.7006	23.8246	1.39159	0.0156016	31.2749	6.8258	0.000567087	12.2063	23.1938	2.98577	0.434598	7.67534	4.59221	19.1864	-2.91352	0.573889	0.524598	-1.0966	0.677214	2.52978	4.94626	6.63326	9.43683	9.42909	10.4585	16.763	3.56109	4.05121	6.55883	13.0942	-18.6726	7.03927	23.601	12.657	0.0345189	37.2288
pos_14480	Asparagine glutamate	9.56362	-454.507	305.412	221.341	535.713	381.221	545.393	175.889	465.688	465.938	1427.86	496.508	705.931	801.407	745.721	733.844	479.427	548.28	381.773	544.616	653.591	908.834	231.717	580.866	857.945	707.273	-86.6516	553.338	384.232	-165.29	605.297	310.86	227.817	1010.36	488.299	529.16	375.617	376.44	248.867	336.696	459.675	405.12	-2140.4	482.937	722.691	325.757	6.4774	540.152
pos_14488	Melleolide H	1.10599	-59.8136	41.6378	24.8789	76.5225	48.7984	73.6379	27.6138	66.4838	65.7805	158.421	75.0704	106.565	125.302	101.406	113.125	74.0279	78.0263	48.8196	67.4987	82.9074	108.682	31.7926	81.419	101.773	81.9336	-12.0995	66.1078	47.6587	-19.6621	78.6288	49.5983	30.9137	129.813	84.15	77.6526	51.7896	56.5792	38.5009	57.5751	88.6189	79.2561	-329.061	86.3573	111.858	44.9948	1.03047	72.6903
pos_14489	Clausarinol	779.722	-41443.9	29568.7	21008.2	52571.7	36407.8	51995.9	17089.6	45591.1	44891.4	135168	46327.2	67866.6	78183.3	69254.4	69645.6	45228.8	51719	35314.3	49480.3	65069.9	85251.1	22980.6	60419.7	85766.5	65198.1	-8737.66	52853.7	35534.8	-16232.6	59038.8	31753.7	21228.2	95125.9	45698.9	50397.5	35064.6	35843.6	23961.9	31075.4	42846.2	38994	-203968	43819.9	65856.8	31021.5	608.2	51345.8
pos_14492	Cinnamyl butyrate	6.8865	-219.417	30.9683	15.2798	290.668	86.556	126.789	137.635	517.053	70.0421	337.615	38.5424	444.444	480.619	74.9365	35.1844	621.903	94.8473	33.5915	106.019	341.542	137.148	27.1814	167.674	228.344	380.256	-52.5861	73.9021	51.2439	-33.0939	67.7242	94.0227	94.511	161.358	143.275	171.559	161.947	267.811	33.2254	108.24	136.909	207.704	-315.673	111.652	222.62	174.685	1.15533	524.468
pos_14495	Clobetasone butyrate	3.09807	-124.895	113.945	75.3299	141.421	102.862	182.559	49.9611	124.637	144.047	454.582	139.476	242.291	285.448	273.14	249.801	156.211	156.744	128.726	194.639	243.533	257.023	70.018	164.902	248.617	251.649	-22.686	132.773	98.5658	-41.4313	143.168	50.7256	51.6972	270.789	105.287	142.466	113.851	90.2097	57.8586	75.7595	107.654	105.693	-652.166	135.502	202.055	98.5651	1.78259	169.162
pos_14498	LysoPC(18:4(6Z,9Z,12Z,15Z)/0:0)	15.5811	-425.473	453.181	297.794	689.463	500.465	844.812	196.649	542.96	481.35	1662.64	475.128	932.463	884.803	948.599	962.102	582.987	615.004	498.169	833.173	861.589	904.997	244.361	622.597	964.678	1164.15	-102.888	574.224	510.099	-196.713	772.437	340.169	266.806	1285.9	500.159	472.403	460.868	400.085	231.645	569.501	464.999	417.499	-1924.24	615.164	904.018	577.336	8.64118	615.477
pos_14499	Albiflorin	0.952733	-62.6543	44.2589	26.8675	51.7995	32.7913	47.8088	14.0295	43.7593	54.0733	161.516	36.7238	86.967	130.063	84.5693	194.246	56.01	122.8	58.7932	55.8773	84.4825	121.585	39.7839	58.3832	65.9484	76.3455	-6.81264	41.9823	31.6651	-20.1796	44.8484	16.8713	15.1322	106.974	33.0702	48.5656	38.5145	26.9158	26.7756	30.2915	77.7879	39.12	-194.195	36.1487	62.0526	25.0715	0.65736	48.3464
pos_145	Donepezil metabolite M4	3.06392	-107.232	18.0643	23.7362	159.583	92.1693	130.475	42.1021	85.9773	124.18	408.286	250.165	224.393	127.525	97.5899	116.668	76.1212	108.58	35.7874	279.267	85.682	103.496	20.2338	313.91	138.919	83.9671	-8.63371	186.361	1369.66	-32.4906	489.617	275.508	88.1494	703.723	246.345	138.96	67.8383	143.324	37.1033	67.8119	57.5589	115.472	-968.092	286.184	138.451	630.52	0.989655	140.738
pos_1450	1-Methyladenosine	27.114	-1922.93	130.877	371.149	2278.06	310.169	2460.55	856.439	2152.65	1768.77	1145.89	1061.71	3565.87	1271.72	861.395	795.498	1633.04	1102.06	737.389	1745.83	1562.82	1262.77	431.377	1300.75	1592.77	2120.52	-194.308	579.7	1100.86	-662.352	672.954	1333.12	543.193	1219.43	633.912	1019.01	958.394	500.905	412.576	400.894	1543.3	1429.25	-4698.06	773.128	1475.19	696.573	3.54694	1121.38
pos_14500	Cholylaspartic acid	11.5267	-591.479	388.574	305.292	748.921	525.16	748.048	251.503	709.644	633.825	1789.49	694.979	1007.23	1106.2	1086.53	1151.38	686.675	788.645	491.899	674.487	932.566	1167.46	358.997	909.977	1260.41	980.132	-128.693	809.8	516.189	-221.505	846.467	545.766	331.405	1303.23	639.571	755.006	481.04	543.164	359.294	523.188	769.925	684	-2799.47	747.785	968.435	383.216	10.4733	786.399
pos_14501	Ganoderic acid G	19.9362	-1168.78	743.854	578.223	1467.71	933.682	1436.19	494.359	1312.46	1270.64	3603.33	1401.03	1800.96	2172.62	1971.49	2113.27	1256.61	1402.88	949.867	1226.36	1605.86	2280.09	652.537	1751.4	2237.61	1613.23	-243.335	1570.62	964.869	-431.194	1489.9	956.713	567.629	2315.42	1300.79	1487.86	927.081	986.422	737.906	970.405	1532.07	1340.22	-5264.97	1345.69	1685.97	750.927	20.1355	1430.42
pos_14503	Atorvastatin	6.19836	-378.369	252.256	194.207	479.151	282.745	480.102	157.378	427.898	406.225	1016.2	468.589	612.222	757.759	676.434	715.191	420.894	465.826	316.561	367.214	536.585	719.772	214.009	551.419	677.261	484.509	-73.506	478.874	278.378	-123.441	419.737	266.395	165.327	688.792	390.255	464.482	289.752	302.443	216.265	308.515	511.543	458.996	-1678.04	438.514	551.834	229.764	7.03278	458.95
pos_14505	veratrine	5.10839	-22.6615	0	0	4.83977	212.898	36.9345	40.6378	36.471	26.6158	185.646	31.8822	78.1161	106.339	59.1228	49.3552	131.737	51.3292	54.84	198.178	139.957	104.76	12.7328	63.2553	365.906	138.452	-8.81074	27.45	35.5205	-10.2952	269.057	120.696	137.105	497.548	166.519	55.55	29.1494	141.158	36.5729	135.926	53.4635	27.1921	-230.138	127.8	418.545	74.4711	0.459791	46.5786
pos_14509	PE(22:6(5Z,8E,10Z,13Z,15E,19Z)-2OH(7S, 17S)/18:3(6Z,9Z,12Z))	1.33981	-14.4778	2.51803	0.447774	27.2202	13.0657	11.2281	11.7996	39.889	4.47701	36.2908	0	54.2917	48.565	3.38722	2.69233	60.2501	6.11953	3.30584	21.7987	41.7249	16.5864	1.55875	13.335	34.5802	63.0094	-4.95928	2.63324	6.23444	-2.40759	9.67546	9.65652	10.0807	18.0434	9.13131	7.98339	16.5898	25.6847	0.778587	9.14053	2.49231	11.3663	-11.6752	9.15757	25.1606	16.9572	0	50.729
pos_14512	1-Cyclohexene-1-carboxylic acid	1.78315	-85.9019	61.5629	42.0309	105.463	71.7053	112.384	34.6051	90.3236	90.182	276.844	95.7034	137.431	160.38	137.166	150.177	94.5384	99.9644	73.8075	104.329	130.765	166.472	43.4365	112.782	165.363	134.442	-16.81	100.234	73.645	-31.8833	108.152	64.7106	46.9467	197.847	98.4985	103.116	77.0721	69.7698	51.0621	62.4223	95.6635	84.6969	-405.083	96.3467	140.737	61.604	1.31898	104.596
pos_14515	Neoline	189.202	-15697.9	8183.28	6109.67	17809.6	11638.9	14698.6	5683.71	15606.9	14229.6	40029	15124.5	19723	23676.2	20883.7	24770.3	14087.6	15722.9	10154.7	12793.6	18139.7	27828.4	8062.15	20352.9	25786	16285.6	-2873.88	16640.1	10191.2	-4866.24	17573.5	11689.9	6980.44	27619.1	15257.2	16251.7	11315.7	11151.8	8282.24	11072.2	16888.4	14542.1	-67618.3	14612.8	19336.3	8753.29	222.457	16531.8
pos_14518	Myotoxin A	5.58618	-359.965	234.374	176.056	478.859	305.622	415.358	154.055	438.892	379.99	1065.38	397.191	538.468	676.988	595.921	655.625	393	411.933	272.025	341.69	469.844	664.027	189.935	508.052	640.383	434.248	-66.0993	425.772	252.307	-127.528	439.381	307.027	195.248	712.035	406.872	455.714	264.778	300.607	219.451	321.091	488.938	420.635	-1585.92	426.075	517.098	209.96	6.17543	421.831
pos_1452	Vinclozolin M2	5.3744	-376.704	133.726	133.311	738.948	342.822	714.635	249.134	557.04	474.856	1793.2	1238.33	629.598	633.47	1105.86	426.413	569.659	512.999	370.509	782.823	1025.02	594.519	105.462	770.209	916.958	538.532	-58.1085	535.495	219.162	-118.459	347.765	438.105	398.007	1251.54	623.846	667.27	409.429	723.084	409.822	496.75	596.848	922.188	-3327.64	810.571	1033.31	470.219	6.65668	1064.56
pos_14520	(±)-Myristoylcarnitine	32.7681	-745.271	235.786	102.624	906.266	539.543	1472	369.492	2545.12	1305.76	3388.82	1725.75	1981.57	498.488	1739.69	1323.21	1433.45	612.867	443.19	1100.8	2071.54	399.462	209.769	2484.49	1340.35	3429.22	-83.6324	1048.98	534.739	-339.46	1493.21	953.354	1339.27	1992.63	1222.19	2954.29	1466.89	870.636	3175.64	396.407	1842.02	1378.97	-11673.4	1590.71	5378.94	1356.2	38.2271	3952.59
pos_14522	3'-DEOXY-3'-FLUOROTHYMIDINE	0.0541733	-0.716213	0	0.239611	0.922464	0	0	1.37904	4.09479	0	3.18998	0	3.97781	2.15308	0.04094	0	2.74866	0	0.522827	0.359702	2.46687	1.59177	0	0	1.74194	7.26819	-1.96681	1.8946	0.954038	0	0	0.840559	0.909933	0	0	0.503024	0.963995	3.32234	0	4.67989	0	1.04171	-1.47889	0	0.780697	0.878891	0.0185246	12.5848
pos_14525	3,4-Dimethyl-5-pentyl-2-furanpentadecanoic acid	0.47937	-0.634315	0.204927	0.297738	0	0.122516	0	2.0402	9.73675	0	0.0916152	0	0.00495928	0.762734	0	348.488	3.16193	0.161179	0.00492612	1.21584	5.69558	0.000656883	0.248658	8.73035	2.20829	7.81659	-0.0560912	1.0186	0.151972	-0.0440871	0.224189	0.462803	1.94664	1.62278	2.69398	6.68833	0.00678342	6.06501	0.545004	0.209935	11.223	4.31367	-16.8901	0.367362	3.3676	0.222418	0.00129105	17.6533
pos_14526	N-Docosahexaenoyl Valine	0.6573	-18.5762	1.61877	7.07742	26.7959	7.93822	7.46792	13.1663	53.893	7.56379	58.8759	3.03817	24.1863	19.386	2.10902	69.7131	40.3395	7.02037	2.68827	11.2431	42.9475	29.8699	0.683866	9.49961	17.7692	45.2658	-12.8894	5.90613	6.2279	-2.70132	4.13165	13.1064	12.6274	12.8173	15.4099	10.9495	5.36404	45.6495	15.3265	29.0908	0	21.5507	-34.8018	15.5218	9.03411	17.4535	0.15523	89.0963
pos_14527	Buprenorphine	29.7169	-1121.33	149.357	200.37	1597.89	395.75	807.725	772.802	2993.57	526.259	2255.97	371.655	1752.51	1463.78	354.425	209.626	964.155	542.027	268.769	706.375	1860.16	1965.57	186.059	711.762	1359.29	3077.77	-766.647	407.402	502.056	-184.051	383.423	852.878	437.947	832.822	1245.42	359.043	461.056	1958.48	268.038	1809.57	264.703	780.455	-2370.37	627.491	802.625	748.966	13.9531	4184.7
pos_14530	Digitoxigenin 3-[glucosyl-(1->6)-glucosyl-(1->4)-2,6-dideoxyribohexoside]	12.3462	-819.785	463.802	483.696	1422.65	971.876	1108.48	460.379	1131.46	1368.06	4626.77	1274.04	1604.49	2296.17	1627.94	681.519	1115.77	1425.44	835.737	1156.15	1716.56	2382.06	618.713	1514.61	2520.84	1431.51	-245.211	1483.83	1108.47	-456.945	1748.9	820.041	586.172	2606.75	1295.3	1407.29	800.216	1063.43	634.897	834.224	500.406	540.936	-5728.88	594.824	1785.78	1051.03	7.62138	1336.72
pos_14531	hydrocinnamic acid	0.292932	-23.7826	11.1293	7.94936	29.343	16.5322	21.3272	9.34349	23.7732	22.1777	64.8566	19.7518	26.3374	36.9469	30.5438	32.7304	20.8347	20.9206	15.002	17.147	24.2905	36.4197	10.7068	33.9332	28.5823	24.4512	-3.86905	23.794	13.0674	-6.27527	12.4173	15.7048	10.4122	45.5272	21.6569	27.3032	17.7659	15.9323	15.0335	18.1209	28.7265	26.8093	-106.567	22.0797	35.9157	13.1111	0.335327	22.9671
pos_14532	Glycerylmonooleate	0.0736406	-2.89323	2.11529	0.0211632	0.683965	0	0	2.37815	1.28314	0	4.00369	2.57258	0.409949	0	0.833768	6.48615	0	4.97472	0	4.12169	0	0	0	4.76668	2.07863	4.02526	-0.463412	0.574404	4.17661	-2.50771	4.57488	0.00284784	0	16.6193	1.72541	0.417833	1.58044	0.708372	0	0	1.15008	0.326409	-17.0307	0.529096	2.50401	29.9013	0.0598924	3.14054
pos_14533	Aculeacin A	3.83897	0	6.56214	0	107.778	4.6238	70.4963	0	7.04423	0	24.1618	48.8931	0	0	264.307	0	43.9408	0	1.32057	187.125	100.523	4.61156	0	146.387	132.092	81.8901	-0.912928	3.35214	0	-36.6701	106.911	26.2065	131.406	22.0188	58.9393	85.9859	10.5479	15.1581	119.984	5.66735	5.09422	97.0635	-45.7945	34.7855	2.81888	33.7748	0.110743	92.2593
pos_14538	1-Hydroxyacorenone	1.06797	-81.8568	35.0205	22.1104	77.1496	44.349	63.3929	27.3363	70.081	49.4882	226.583	74.5132	91.0175	96.5741	93.1767	119.381	64.9905	54.4163	35.4782	42.928	59.1203	79.1017	24.9152	73.9456	103.717	78.2779	-10.5526	46.9968	43.6284	-19.9561	64.734	45.3848	27.2394	116.727	71.4839	76.3118	48.8212	48.7106	42.5878	55.2238	98.398	84.7929	-322.583	64.0432	77.3849	32.508	0.989294	80.0036
pos_14539	Juvenile hormone III acid	0.0332169	-7.3065	1.5858	4.58205	22.4178	4.44603	2.64883	0.216827	0.87258	5.03412	78.8743	1.08558	9.7796	11.2433	10.648	19.5812	2.27423	3.66281	2.79457	4.47985	4.23189	5.81578	2.27394	7.31167	356.735	203.926	-34.7394	210.587	124.917	-74.5202	259.861	154.018	46.7137	356.606	252.506	193.088	174.265	178.426	95.0163	184.517	115.18	226.151	-672.048	187.313	167.624	76.1963	2.66353	158.883
pos_14540	D-erythro-Dihydrosphingosine	0.239018	-4.76182	1.25728	2.03716	12.0309	9.90363	6.9628	2.54095	8.35513	5.07827	28.8391	5.44098	9.37194	21.6789	9.9786	164.014	11.1679	10.7045	7.54595	4.37626	10.9469	11.2993	7.87317	48.8671	14.2586	6.74183	-1.48088	24.5628	2.88224	-1.17555	4.41512	4.39719	10.7276	9.5026	54.6352	52.8828	7.75303	7.0979	3.15034	4.89497	50.6108	15.2446	-61.4272	46.4296	20.9299	0.546504	0.0950814	12.0519
pos_14549	3,6,8-dodecatrien-1-ol	0.41242	-37.2811	18.562	14.3039	53.3071	27.4889	36.1068	15.9434	36.79	36.3716	98.0145	36.5786	50.227	57.8725	54.5302	64.0803	32.3324	39.1015	27.543	28.4062	42.9661	63.7193	17.2995	59.74	55.9689	39.8613	-7.39825	43.7444	26.1357	-12.3986	38.7949	37.8869	17.3437	74.3741	39.1805	47.5341	27.0825	30.2766	20.2762	32.9069	47.7283	43.2589	-166.296	38.4709	52.7158	17.0122	0.677276	47.2864
pos_14552	N-Stearoyl Glutamine	1.23148	-97.5455	10.5222	1.15922	3.10871	11.3714	4.92462	1.02882	9.95281	14.7344	70.1402	6.40441	7.84832	2.58112	4.19998	196.376	19.4789	2.81631	2.11531	3.55408	9.31964	14.9449	5.51279	24.023	4.90119	12.9698	-0.154444	11.5388	0.839181	-0.199778	6.47809	2.74541	15.6989	8.87308	6.42749	29.206	4.4424	14.5649	3.21264	1.40756	29.1807	17.2075	-9.06966	13.8886	35.2128	2.05763	0.113223	8.33762
pos_14553	O-(17-Carboxyheptadecanoyl)carnitine	3.63461	-235.581	131.789	51.0177	252.069	74.4502	398.738	116.116	705.946	362.715	676.383	354.905	645.85	131.138	516.388	510.11	481.405	585.901	139.642	490.057	547.651	122.493	100.081	1001.72	513.715	653.413	-17.2702	178.333	158.928	-97.3626	522.803	200.583	251.909	853.953	574.303	1777.09	990.443	459.254	1671.47	114.809	426.811	312.408	-4286.13	406.169	2479.92	446.049	22.0397	901.504
pos_14555	N-Methyldioctylamine	1.61502	-67.4229	46.7742	46.3513	108.381	62.4697	98.9096	33.4768	87.4434	76.8294	265.746	99.7952	123.983	151.769	137.751	356.532	2690.53	96.4681	52.3679	61.4768	89.7629	168.35	49.1952	125.08	132.023	83.3426	-14.8695	96.2211	57.7459	-24.6415	81.3326	80.1198	33.2307	124.554	83.5616	92.1636	48.5701	51.5969	38.4269	58.1087	109.259	84.7338	-380.096	87.299	96.3504	36.2408	1.73345	84.1616
pos_14556	LysoPE(0:0/18:3(6Z,9Z,12Z))	5.97786	-205.38	108.445	52.6791	389.279	180.339	306.196	290.455	497.625	108.655	851.648	223.735	226.353	286.472	372.061	221.478	264.32	412.87	90.1882	358.403	448.444	200.079	55.4735	379.009	532.149	382.628	-43.3769	179.94	165.045	-88.3485	480.106	288.135	126.3	673.21	337.328	254.467	184.339	341.373	122.121	175.193	148.547	289.77	-948.717	281.608	333.566	703.575	6.96965	487.617
pos_14557	Lyso-PAF C-16-d4	1.44582	-22.4941	0	0.517605	0	0	5.63574	0	1.687	0	18.47	0	0	0	21.1462	0	15.1959	0	20.2776	30.3987	15.4926	12.7458	0	0.0608207	0.0331536	4.13774	-0.00244168	2.7455	0.261819	-7.23272	0.0554485	0	2.74839	3.99917	0	0	0.0121147	0.0134889	29.5276	1.59559	3.55033	0.00128085	-4.09375	10.57	0	0	0	69.0093
pos_14559	(+-)-Ethyl 3-hydroxy-2-methylbutyrate	4.24211	-394.105	43.0518	3.77867	6.24155	22.1168	8.73766	4.77846	2.89527	9.32924	260.461	3.7412	14.8581	6.82485	19.8644	16.5596	22.0848	1.2141	7.30825	11.8726	2.43952	32.1747	0.624742	0	40.0654	33.9302	-0.269647	1.83053	3.9838	-0.611414	12.2904	0.927263	18.3197	13.1652	10.9115	29.0761	7.92132	19.7917	1.99628	1.56591	50.3456	45.4609	-20.1166	5.20657	16.9295	1.21343	0.324897	7.84784
pos_14563	1,3-Butyleneglycol dimethacrylate	0.191894	-11.8725	6.66601	5.15102	21.6722	7.93206	15.2345	7.81837	18.833	10.1238	39.2312	15.1141	19.1873	17.547	21.5038	23.1443	13.3968	15.0368	7.8044	14.2671	20.1676	17.5344	4.05243	19.5615	21.1265	16.3131	-2.73734	12.012	5.80464	-5.54396	15.791	9.78027	7.72738	33.7025	18.128	14.353	13.1848	15.744	10.4252	9.95986	21.9819	19.3979	-67.1428	14.2319	20.3223	10.2901	0.232183	23.235
pos_14567	[12]-Gingerol	6.35034	-70.1829	49.0476	0	118.799	56.3109	192.988	87.2233	150.86	112.941	690.129	250.211	139.361	29.8604	829.565	127.718	133.962	279.709	73.1862	251.253	164.102	15.5559	16.6264	172.267	151.539	208.062	-4.60903	144.73	29.3605	-99.2346	327.877	96.1576	287.314	829.072	257.511	388.523	235.446	80.1869	432.6	42.3772	246.041	284.456	-2428.87	215.162	1151.7	229.647	1.26892	583.969
pos_14570	N6-(delta2-isopentenyl)-adenosine 5'-monophosphate	0.73085	0	2.12709	1.43516	2.79032	5.12868	6.38441	1.71215	13.0946	4.36813	21.483	3.19994	7.08784	13.4007	6.77179	14.5674	3.80779	9.09951	5.1527	4.14336	18.5148	6.0707	2.44247	11.7627	16.9498	8.16057	-1.33171	4.50997	0.160643	-1.1495	8.82859	5.72829	3.08917	3.14189	3.48483	7.21449	6.39897	10.3963	2.67046	4.60369	9.9779	9.93276	-58.1872	5.07648	13.5337	0.144919	0.105724	14.6752
pos_14576	Cer(d18:0/PGF2alpha)	7.77693	-593.263	90.5906	4.88912	9.34376	17.8385	15.2424	10.6721	3.12166	5.37759	429.305	0	8.80012	16.4548	41.1921	11.1218	14.7587	0	3.79865	18.4917	7.68282	9.10353	2.40442	0	118.889	55.8151	-0.272513	1.10802	0	-0.727951	0	0	1.04368	22.2565	0	0	3.70251	0	0	0	51.1563	0	0	0	11.671	0	0	2.08965
pos_14577	alantolactone	0.797334	-68.8572	35.5526	25.2229	88.7416	46.7451	54.9487	22.9935	62.4653	66.2193	148.988	65.3861	90.5579	88.3489	90.3342	112.982	57.0571	60.6359	42.0518	39.9933	61.8693	98.2999	29.7597	87.1434	112.29	68.2819	-12.3157	66.2387	41.8944	-21.2804	73.0634	53.5078	29.9241	108.895	66.7588	67.0228	42.2405	42.4025	36.2336	51.1956	79.0376	73.3647	-283.36	61.5461	83.9191	25.2089	0.974301	68.3819
pos_14580	Estrone	2.87781	-159.778	88.8916	75.8182	362.535	199.947	463.416	142.385	268.259	277.733	1158.71	353.509	280.345	286.302	572.307	454.722	348.051	17.7476	113.127	276.812	523.066	246.945	46.699	316.218	721.035	444.405	-32.9104	475.846	95.3097	-101.747	282.481	277.203	218.899	615.796	258.062	705.006	280.449	182.461	251.185	74.6721	145.801	504.105	-645.957	515.485	667.776	53.9907	0.177022	565.662
pos_14581	5(S)-HpETE	0.243313	-16.7758	3.0629	1.07687	6.54989	5.23957	5.11013	1.52302	34.0765	2.16014	233.522	7.20403	22.7313	47.0185	7.51817	72.6189	4.32048	1.19966	3.82122	85.5599	43.288	2.64958	2.20234	10.0122	16.7969	39.6826	-0.511478	5.63372	1.14043	-1.95744	13.2088	10.8912	10.4635	4.34943	21.3329	16.6689	7.29204	25.3753	3.20045	7.82233	99.9353	90.2573	-85.754	7.13828	6.73336	16.045	1.04697	16.9576
pos_14582	Acetyldeoxynivalenol	0.147392	0	0.128539	0	0.611176	0.495295	0	0	0.777372	0	0.930471	0	0.4228	0.505319	0	0	0	0.724697	0.664819	0	2.19494	0	0	0	0	0	0	0	0	0	0	0	0.144295	0	0	0	0	1.05981	0.284441	0	0.772563	2.10404	-5.20894	0	1.1095	0	0	0.956459
pos_14587	DG(2:0/PGF2alpha/0:0)	1.28305	-35.4554	8.96615	6.39976	35.4783	21.9329	24.5867	21.9728	48.5331	4.93275	165.905	26.8358	9.53469	42.6035	19.9105	31.1775	33.1884	15.5296	12.5144	23.5813	73.2825	38.057	10.2531	48.3209	43.118	45.0944	-6.66225	22.9367	23.467	-5.92699	30.7456	14.2496	21.0721	34.5318	42.6916	73.6573	11.5787	71.0877	17.0358	21.4527	60.9334	63.1643	-192.913	44.3236	50.2474	30.1926	0.478895	72.3995
pos_14588	Tridemorph	0.754866	-69.0003	42.376	31.9349	93.7908	48.2526	73.2298	28.6726	77.5178	62.2168	185.474	82.4076	106.172	117.065	108.481	140.549	75.8934	72.1819	50.7779	51.9851	96.7424	117.301	37.1527	108.23	118.412	88.9998	-11.2889	74.8467	53.9582	-20.6365	89.969	65.5499	27.9617	134.759	82.277	78.7528	52.0754	46.5375	41.8483	65.1629	104.261	87.1048	-305.893	66.3817	99.3497	34.8056	1.18383	75.4608
pos_14590	LysoPE(0:0/20:5(5Z,8Z,11Z,14Z,17Z))	5.0662	-189.746	136.542	31.8479	242.489	98.4284	153.719	154.998	259.803	87.9739	997.683	245.886	160.538	73.2001	188.95	193.156	173.618	485.398	71.2788	747.804	229.004	111.481	29.269	244.575	233.532	375.871	-20.7589	263.823	175.403	-80.0538	576.868	143.85	72.2187	761.37	250.216	719.43	161.193	92.9081	134.269	182.728	163.311	403.202	-847.602	354.363	260.112	964.627	14.2493	335.009
pos_14593	4-Methyl-1-phenyl-2-pentanol	2.65433	-237.731	121.739	99.508	292.482	151.53	227.741	90.2657	234.594	208.259	563.725	239.372	307.867	345.365	321.719	404.681	206.424	224.951	161.716	181.702	253.544	371.496	115.535	340.521	366.799	225.873	-45.99	235.806	144.49	-69.9374	259.923	210.046	102.878	394.729	237.017	255.147	160.441	156.552	129.179	179.137	302.41	241.768	-920.473	236.374	291.591	115.022	3.73694	260.155
pos_14594	1,3,5-Bisabolatrien-10-one	1.31682	-106.188	59.4483	45.1648	142.592	73.8886	110.756	42.9755	118.35	96.5316	261.664	120.746	135.214	179.109	154.844	196.555	105.691	112.442	68.6855	85.2372	125.362	193.458	57.7054	165.531	181.856	119.022	-20.7555	109.322	75.7956	-36.1546	131.618	102.773	50.7924	182.228	117.899	120.858	79.3788	82.6836	67.1229	83.9089	143.772	119.811	-469.712	113.036	144.121	58.1479	1.81932	116.073
pos_1460	7-Aminobenzo[d]isothiazol-3(2H)-one 1,1-dioxide	3.74345	-307.232	106.333	57.6613	568.044	111.79	458.95	183.6	458.786	257.918	889.486	364.52	352.251	293.354	475.986	221.751	346.274	313.881	185.062	376.417	542.786	312.639	117.11	351.879	547.928	465.211	-44.9668	341.331	80.8795	-158.1	297.381	317.427	146.123	476.854	255.013	409.474	318.834	264.11	236.831	200.905	372.938	332.387	-1129.35	285.001	699.233	145.18	3.0329	427.334
pos_14602	Phenethyl	0.789244	-59.4522	31.3162	30.0275	75.2257	47.1258	65.5033	25.95	82.75	68.6056	187.962	74.7493	88.4802	114.389	105.793	108.543	64.7282	75.7211	48.9295	59.2137	78.6046	114.622	32.4372	86.6088	112.665	65.8655	-11.9912	77.8023	48.6516	-23.1103	95.5367	66.5389	30.9295	117.722	78.7976	80.3099	47.3039	59.6056	43.9969	56.6452	79.6331	71.2433	-304.514	61.1748	95.3747	41.9882	0.989253	80.6132
pos_14603	L-(-)-3-Phenyllactic acid	2.11965	-181.295	87.6923	69.9195	240.137	128.502	180.361	74.3818	192.984	167.409	466.782	177.942	211.483	263.203	236.455	285.261	164.799	159.783	101.001	117.342	164.508	277.4	83.5497	214.875	239.52	163.207	-27.7504	159.981	111.039	-56.5846	223.206	139.294	87.1662	334.016	216.55	212.508	129.362	137.243	108.222	158.471	250.319	207.828	-751.814	165.666	210.603	78.2264	2.93318	175.351
pos_14607	O2'-4a-cyclic-tetrahydrobiopterin	0.854617	-80.8815	43.6891	38.2686	115.801	66.0467	89.7863	37.2125	97.605	96.839	331.183	98.5715	116.791	162.392	130.83	79.235	81.3165	89.8491	58.5569	67.1444	109.647	155.889	44.9927	108.284	148.724	88.3579	-17.512	90.8495	61.2767	-30.7735	107.414	70.101	37.124	185.901	94.7046	104.238	72.2634	68.1122	49.7251	72.9211	61.6483	71.3856	-409.613	48.3907	116.548	56.9152	0.803959	102.424
pos_14609	Glutamyl-Methionine	1.8075	-113.085	60.9392	50.0154	157.549	104.949	124.152	47.436	132.307	140.992	420.674	131.054	158	231.445	171.3	103.676	117.599	150.287	83.2869	118.876	175.426	248.528	78.4805	190.576	269.982	153.051	-25.1852	149.75	97.5627	-43.7801	184.401	101.867	57.6254	260.521	133.074	157.405	82.771	96.277	73.3595	96.166	80.7617	76.5097	-583.731	74.6599	179.586	88.0883	1.07723	150.766
pos_1461	Citronellyl anthranilate	1.95905	-7.56095	0	0	231.847	110.426	229.791	112.11	214.332	0	1123.05	1003.9	158.426	0	194.185	0	115.619	32.9569	0	298.202	12.7575	0	0	59.7761	13.2455	39.0189	-1.30154	81.8003	375.897	-9.34033	228.272	155.734	302.504	1641.39	140.011	166.117	77.7144	801.252	151.565	0	13.7236	369.991	-865.87	361.381	27.4016	420.225	0	89.1328
pos_14610	3-(4-t-Butylphenyl)-N-(2,3-dihydrobenzo(b)(1,4)dioxin-6-yl)acrylamide	0.00177802	-0.000426817	0.0177524	0.111041	0.561957	0	0	0.0297325	0.392672	0.745611	4.87563	0.176883	0.886839	0	0.646455	0.911243	1.0909	0.815941	0	0.464286	0.0607312	1.51596	0.218483	0.926552	0.942531	0.863747	0	0.906201	0.221236	-0.122797	0.920885	0.76145	0.164636	0.374198	0.464486	1.11633	0.195028	0.583402	0.140797	0.792257	0.153593	0.780773	-2.65231	0.721352	0.934841	1.47402	0.00766082	0.664833
pos_14616	1,4-Ipomeadiol	0.850716	-57.18	32.8444	28.7241	92.975	51.8619	74.4736	27.7687	82.1792	82.6526	233.674	75.285	87.6694	120.397	93.0875	69.3165	65.8532	79.2953	49.4047	63.3958	88.3475	125.717	40.8956	101.736	141.14	86.6702	-13.7702	82.1047	57.5366	-24.6456	101.543	64.265	35.8636	147.209	83.3134	91.1587	52.3159	58.6766	44.1382	53.3458	52.1942	54.8358	-305.771	52.5254	92.9057	49.9132	0.783418	79.2731
pos_1462	fructose-6-phosphate lactate	1.17506	-126.296	16.423	7.47468	214.938	12.9023	149.881	62.8391	159.413	69.582	224.355	105.428	106.475	41.4473	110.706	11.7341	102.354	46.9902	31.6093	152.822	199.838	23.9624	14.8352	65.4882	107.303	166.859	-3.78613	74.1166	0	-71.7749	45.7807	87.5678	43.5208	96.5894	38.0629	96.384	117.168	77.1596	64.2674	36.2111	95.0343	76.1465	-224.386	53.838	308.21	27.5881	0.322429	138.292
pos_14620	PA(8:0/22:6(5Z,8E,10Z,13Z,15E,19Z)-2OH(7S, 17S))	0.306305	-1.9705	2.78782	0	9.48319	0.674636	12.0738	30.1948	0	0	3.5146	11.7277	2.77467	0	5.15664	1.96353	4.78577	70.0787	1.43905	24.9572	1.21533	0	0	4.16106	0	0.954778	0	1.17756	4.0111	-7.52952	17.7483	0	0.959651	34.7124	7.87765	2.25534	9.267	2.00405	7.04223	2.42761	0	2.01217	-38.0877	13.4022	37.2601	183.814	0.494239	10.0912
pos_14626	Mupirocin	3.88354	-296.947	106.055	38.2835	301.71	101.982	282.997	103.824	527.134	125.895	1341.45	272.193	219.707	128.503	122.998	69.978	219.223	400.683	63.5546	968.047	219.786	57.8465	32.2711	187.278	279.448	740.9	-47.772	267.421	182.347	-43.0592	873.643	204.373	50.5171	701.101	215.537	680.258	253.381	103.21	84.5076	329.767	135.247	331.207	-651.349	336.296	208.873	965.543	8.22542	356.071
pos_14627	N-Oleoyl GABA	0.691181	-37.6208	1.67209	1.71375	19.577	9.64389	22.8253	8.96112	73.1535	5.51872	75.6329	22.5768	25.3213	18.7357	12.0682	428.271	22.0446	7.82925	3.66546	16.787	29.6604	11.2641	5.19515	23.6222	13.617	25.1866	-1.63118	19.0727	0.522983	-3.28126	7.38574	9.88377	13.7883	39.6645	0.57716	13.7764	16.1149	17.136	12.6724	3.17705	12.7362	8.43597	-38.4595	13.8605	62.1226	8.8791	0.0227953	31.0954
pos_14632	N-Stearoyl tyrosine	0.553083	-12.3905	27.012	6.76436	17.4015	8.64146	13.2885	0.702713	81.3875	12.9038	59.3667	5.99924	11.7376	8.72737	5.84114	78.2805	11.3696	5.70853	39.1006	20.9584	13.0284	46.6514	4.91937	26.9989	12.1152	18.6126	-3.16298	8.72635	7.08179	-4.41095	49.2016	7.1521	19.4801	35.5633	14.3576	15.5285	11.747	21.1415	15.0258	79.0276	22.8397	14.3789	-475.188	11.7873	28.3664	8.73249	0.43182	25.7241
pos_14633	4,4-Dimethyl-5a-cholesta-8-en-3b-ol	1.38647	0	0	4.98029	9.45778	0.917483	9.55813	3.0015	7.26454	9.25199	0	0.882604	16.3838	9.80165	0	0	5.94432	0	4.36299	2.16996	0	0	0.962833	0	0	11.558	0	0	0	-3.38918	0	0	1.52201	9.64494	0	0	11.9228	0.693307	0	1.25711	44.7663	0	-17.8032	1.17522	32.1606	0	0.547857	0
pos_14636	N-Stearoyl Threonine	1.59475	-241.086	30.336	15.311	26.5794	26.9785	45.9864	8.91431	37.7711	31.1003	92.658	62.7461	45.9491	30.697	51.0153	20.7266	37.0172	13.7201	26.4129	56.4323	36.077	3.03413	13.867	62.3252	44.2565	142.945	-32.6301	92.3454	46.6393	-19.5914	169.307	52.4777	38.4553	169.952	56.7492	244.381	50.2737	45.088	49.3294	87.3275	62.356	113.505	-428.8	92.7434	134.476	36.7398	1.72214	147.731
pos_14637	1-Keto-24-methylcalcifediol	0.526087	0	0.374714	0	0	0	0	0	0	0	58.0185	0	0	0	9.79894	24.6675	0	0	0	66.1869	0	0	0	0	0	0	0	0	0	0	13.5022	0	7.17434	57.4549	0	0	0	8.71944	0	0	0	0	0	10.4083	0	346.749	0.376155	24.044
pos_14639	2'-Fluoro-2',3'-dideoxyadenosine	0.373437	-2.70564	0.373547	0.116328	9.20666	2.04651	0	9.2417	6.33553	0.23479	24.8737	0	0.33831	1.8084	0.812877	0	6.05913	4.17252	0.231091	2.00619	1.04366	0	0	3.92063	4.11704	4.09447	-0.137719	0	0	-0.201018	1.42132	0.595445	0.894432	21.7239	1.14189	3.88208	1.13119	4.27074	0.191137	0.337976	0.934049	4.37837	-2.83599	0.782458	0	9.24687	0.0026862	16.375
pos_14640	3-Ketosphingosine	0.892413	-6.59827	2.81714	0	19.1676	6.33432	5.5256	17.6516	25.1314	1.67633	73.9161	2.10936	3.95454	10.2348	9.22897	0	18.1279	15.2013	0.489192	9.2755	11.3139	0	0	11.9627	31.2827	15.3274	-0.906268	1.65667	3.38191	-1.9249	11.0207	9.25136	6.57402	52.7941	14.2931	12.3005	5.19118	17.7567	1.13193	5.85665	0	17.6489	-36.7459	11.6683	6.23073	20.5045	0.0487847	39.2644
pos_14642	MG(0:0/16:1(9Z)/0:0)	11.8421	-259.258	78.9963	20.8138	335.358	99.1627	181.975	268.759	418.137	154.267	1211.88	149.834	230.437	260.722	242.968	77.1484	395.589	299.738	62.4699	222.766	324.274	148.009	39.598	360.881	475.166	403.413	-45.1734	166.433	118.438	-81.2395	252.68	189.743	141.902	1042.31	229.06	359.203	142.591	358.293	194.884	180.574	270.408	324.881	-731.867	226.87	416.429	294.867	1.70999	669.695
pos_14644	12-Hydroxyhexadecanoylcarnitine	38.2697	-744.417	491.794	94.8852	1438.17	646.267	2165.36	626.497	3751.19	1240.55	9145.36	3278.81	2708.83	585.788	4066.86	2156.43	2691.28	4900.99	866.329	3022.89	2896.39	497.606	331.061	5701.17	2890.78	3011	-73.6613	1749.92	738.901	-398.758	3878.8	1482.6	3397.12	7354.4	3354.47	8113.76	3508.08	2356.42	8522.51	442.728	1974.27	2841.68	-34139.9	3376.96	14843.1	5656.66	75.9909	9270.78
pos_1465	3-Phenyl-2-propenenitrile	1.39848	-122.599	26.7077	17.1224	215.51	35.8443	160.909	60.7781	152.544	84.3744	296.985	159.743	125.574	81.6403	141.886	35.5344	117.932	86.4546	44.0838	109.861	155.315	70.5738	29.4482	91.8213	130.313	135.519	-10.2139	78.1747	27.3325	-45.1395	70.1176	83.6466	62.1411	182.619	79.6909	120.176	119.3	106.486	82.2029	52.1314	104.254	118.602	-404.149	90.6338	197.015	54.0302	0.798672	130.358
pos_14650	1,3,5,11-Bisabolatetraen-10-one	0.540669	-32.4216	12.1331	12.362	50.3427	19.7706	65.9404	16.5803	51.6751	38.5691	71.1533	37.8857	60.1222	62.9821	28.097	38.0728	34.3486	64.7505	21.6555	24.0693	37.9693	47.4123	8.43562	28.5795	44.1497	74.5027	-3.61399	25.999	10.7114	-21.0114	39.4625	28.0908	15.4088	53.2644	31.0737	31.5067	27.3526	28.8692	21.7046	25.65	74.4625	27.1509	-175.32	34.2142	99.5557	12.4103	0.77875	55.6047
pos_14651	Ethyl (S)-3-hydroxybutyrate glucoside	0.434352	-27.7143	16.7978	9.00175	69.6734	9.35626	81.4076	14.5197	64.4307	35.4296	48.3731	25.039	75.9289	67.8918	21.5298	32.5081	33.3072	87.1895	19.3005	28.3822	51.1079	35.9655	3.64194	25.0213	33.6198	104.105	-3.19029	8.30767	6.67482	-32.1385	36.2182	20.7765	14.6755	32.6945	28.9082	17.0851	20.1182	15.3171	21.9452	27.5321	117.329	18.348	-212.642	30.4725	161.274	12.5612	1.33689	82.1163
pos_14655	5-Hydroxycarvone	0.0446596	-0.751871	0.272361	0.294138	7.35346	0	8.02534	2.38185	6.74643	1.69837	2.21443	3.25378	9.63405	5.09641	0.437562	1.93358	3.00796	6.19588	0	1.52018	2.97732	3.77216	0.383119	2.64076	4.74692	8.84674	0	0	0.459068	-4.05052	2.07652	3.77359	0.805159	1.71916	1.17318	0	2.38544	0.831015	0.997853	1.56675	10.1515	0	-21.358	2.05066	13.9976	0.803263	0.0918983	6.66562
pos_14657	Dihydrocarveol acetate	0.18683	-8.38895	6.38133	2.75969	17.5439	2.66812	28.106	6.59039	24.3603	20.0653	16.4942	22.5459	26.8513	31.4245	8.45128	11.2188	12.204	29.7932	5.51292	9.29382	18.6906	15.1333	1.30138	6.62738	8.14516	26.8699	-0.989914	5.0567	0.562629	-11.5244	12.0729	6.11463	5.60516	13.6822	12.4997	7.31309	10.8757	7.41818	9.3996	9.47903	42.9489	10.4134	-85.7983	13.1723	54.5312	3.8521	0.448539	23.0666
pos_14659	2E,4E,8Z,10E-dodecatetraenoic acid	0.579102	-37.2384	19.7169	16.5755	52.2682	20.5743	62.5497	18.137	60.0042	41.9028	75.8494	36.4062	74.2604	70.8285	37.209	56.8907	40.4221	71.8551	22.4699	33.8155	56.7472	48.8167	11.388	44.8104	66.272	94.8866	-6.33833	34.4425	19.5054	-28.6204	48.2355	32.6418	20.7488	67.1606	46.815	35.4043	29.3551	30.3394	26.0077	34.4914	91.0375	42.6973	-223.95	48.3512	115.35	16.717	1.05729	65.1667
pos_14661	Methyl 4-tert-butylphenylacetate	0.417783	-23.6678	13.4429	8.98549	46.2814	4.68009	61.9406	15.4873	58.1501	28.741	42.9266	32.4247	56.6188	54.6446	21.2984	24.9859	27.2889	61.3824	15.55	20.8242	39.6133	28.764	4.48766	24.9439	41.2008	92.9531	-2.67824	13.5541	2.14265	-25.8388	25.0595	20.6597	16.0474	34.5742	23.0818	23.49	16.8531	16.9313	19.4506	23.7328	78.2514	18.684	-168.41	33.4395	107.707	10.0411	0.98736	59.6078
pos_14662	7,10-Heptadecadiynoic acid	21.2713	-990.195	661.582	318.246	2282.35	402.502	3390.1	734.465	2781.13	1684.79	1903.31	1505.32	3435.61	2858.73	835.347	1538.41	1568.12	3546.11	712.114	1037.4	2192.43	1885.65	238.787	1289.41	1902.85	4601.78	-171.104	583.772	269.628	-1373.36	1428.38	1020.6	695.829	1614.81	1182.89	762.329	970.325	811.278	1072.27	1083.44	4525.81	956.945	-10162.2	1395.79	6311.42	492	50.0986	3173.33
pos_1467	Imipenem	11.341	-1456.43	54.4269	150.282	1065.71	21.0272	665.876	285.287	567.435	345.1	1238.45	235.094	646.321	76.4633	497.21	16.3429	390.867	416.864	333.57	676.961	609.123	486.813	146.471	299.79	405.789	1364.8	-72.9046	265.965	194.986	-437.716	292.534	381.144	169.653	354.122	181.436	575.106	945.771	231.484	208.501	221.107	527.565	212.105	-1500.92	226.626	1317	58.1897	2.58222	743.406
pos_1468	8-Hydroxy-5,6-octadienoic acid	0.0882514	-16.464	0	0	68.5148	0	-135.373	0	-39.3089	0	-249.505	1050.82	24.2854	0	0	0	0	1.55564	0	19.0331	7.6913	0	0	8.72851	6.57191	7.55562	0	3.44756	110.616	-0.292166	40.5517	13.5231	81.1022	488.64	25.425	0	114.499	-264.215	0	-26.702	0	-156.559	1468.05	30.716	0	49.431	0	8.96398
pos_14682	(-)-Fumigaclavine B	3.00226	-195.819	118.07	85.2021	266.164	169.922	226.184	92.4097	248.475	239.217	739.669	261.756	346.846	423.702	333.055	346.906	237.513	289.68	177.952	233.283	328.017	511.803	126.343	315.888	474.282	273.975	-44.7069	302.118	181.068	-88.2662	333.882	171.946	108.181	469.88	257.611	314.561	175.509	207.826	142.472	176.325	277.444	233.705	-1316.29	235.177	358.831	189.207	3.37599	257.552
pos_14688	PE(19:1(9Z)/0:0)	221.157	-5477.53	797.823	750.98	7458.89	2105.23	3425.97	4310.86	12331.5	2177	17069.7	1998.52	6987.47	6051.72	2347.9	1089.66	3853.25	4426.84	1337.14	3834.02	5678.4	5040.68	928.198	3973.56	6108.69	11279.8	-2565.28	1939.73	2112.75	-892.669	3786.22	5283.8	2229.89	9591.38	5173.24	2234.92	2883.35	7891.86	1180.73	6346.61	1908.69	3873.99	-11797.9	3419.36	4261.84	5720	70.2781	18660.4
pos_14689	DG(8:0/18:3(9,11,15)-OH(13)/0:0)	1.2121	-15.9351	0	0	0.79475	0.365014	34.4816	0	1.1078	0	34.5659	4.15744	4.80688	0	28.049	0	24.1642	0	4.47828	10.0537	6.15007	7.60158	0	0	0	3.96128	0	14.0864	0.845753	-13.271	4.02536	0	0.620104	0	0.307876	0	1.26804	0.613442	22.1016	2.91895	4.44112	0	0	0	0	0.629817	0	44.3551
pos_1469	His Ile	1.64189	-70.5659	3.5292	7.08855	374.646	303.471	271.36	50.2118	109.205	66.1875	1005.16	1670.61	174.679	150.499	257.354	31.9437	108.964	189.192	29.8298	1266.22	154.746	50.301	0.419095	639.769	485.862	120.943	-11.0903	669.584	13783.8	-43.7955	2631.27	1191.24	534.362	4711.13	1301.22	244.089	52.4939	954.686	84.138	163.845	46.5443	636.43	-4812.22	2267.43	292.58	6199.14	8.35727	319.291
pos_14694	2-Propyl-2,4-pentadienoic acid	1.77584	-131.599	66.0481	52.5206	161.815	96.8442	143.758	53.9337	159.726	144.958	461.854	153.933	214.41	233.42	192.571	203.054	128.211	164.631	102.327	129.11	180.61	272.11	76.1228	184.079	257.25	175.494	-27.2635	184.297	117.241	-61.3991	209.398	105.988	67.3796	289.742	153.338	170.138	108.641	120.847	86.6996	114.858	177.523	136.383	-755.308	137.52	222.488	95.502	1.98844	154.782
pos_14697	Dodec-7-enedioylcarnitine	1.90569	-162.044	83	70.0896	225.566	107.914	123.596	63.7393	145.478	126.3	504.394	145.74	183.941	195.28	187.105	254.797	120.913	126.323	89.9238	108.135	155.207	218.019	53.6026	163.974	181.215	131.434	-27.9939	154.082	91.7473	-51.2519	166.902	114.994	76.8452	264.385	153.787	160.07	116.135	109.758	79.1548	112.119	169.956	156.235	-631.29	148.43	184.152	62.1358	2.43726	171.927
pos_14699	4-Hydroxy-6-methyl-3-(1-oxobutyl)-2H-pyran-2-one	0	0	0	0	0	0	0	0	0	0	0	0	0	0	0	0	0	0	0	0	0	0	0	0	0	0	0	0	0	0	0	0	0	0	0	0	0	0	0	0	0	0	0	0	0	0	0	0
pos_147	Pergolide	6.57603	-697.649	55.0929	65.0207	579.424	113.522	358.732	190.843	222.498	324.928	668.487	391.611	392.617	210.271	316.964	196.352	180.428	129.161	106.801	309.437	249.778	249.242	58.7185	483.468	309.902	372.642	-30.8142	244.037	1089.68	-119.848	442.604	365.192	191.138	685.806	325.923	306.625	286.75	241.36	108.701	144.047	245.45	287.555	-1525.64	269.719	546.152	543.229	1.30619	405.172
pos_14703	VPGPR Enterostatin	0.700128	-40.7737	16.2452	15.9478	38.7359	25.5912	31.3026	9.03669	28.7156	27.4242	71.2809	38.9577	49.8545	73.0026	40.5299	62.9037	35.9732	44.152	21.1162	36.4251	42.4472	68.477	23.0989	58.1665	63.6329	45.6746	-6.66052	49.4626	25.6543	-12.4089	47.8078	26.7956	24.0503	51.591	34.9887	100.734	26.6455	47.6394	22.1928	29.6572	31.2907	26.6044	-193.149	41.5448	54.5277	21.3693	0.436796	35.4642
pos_14708	1,25-Dihydroxyvitamin D3 monoglucuronide	0.644213	-5.69295	0	0	0.38273	50.1939	4.1958	2.06035	6.86335	5.93788	63.0153	10.5196	16.1496	40.2533	19.3123	5.76298	25.616	26.0134	37.8828	89.8238	65.0859	50.0063	3.46262	11.9155	181.82	39.4176	-1.23055	4.7423	5.8637	-6.49033	125.616	28.8456	29.5721	119.566	41.9837	15.473	6.01017	39.1525	9.73312	31.0301	30.6103	9.3644	-72.8839	33.2939	167.381	25.7432	0.241118	4.58508
pos_14712	(Z)-6-Tetradecene-1,3-diyne-5,8-diol	1.29918	-111.437	53.1773	44.5802	138.403	69.2418	99.8619	36.386	108.219	90.3798	245.536	101.856	118.378	131.607	132.138	159.093	79.543	94.659	58.1016	72.549	102.127	152.668	44.1562	114.318	145.603	113.399	-17.4024	97.2364	64.6989	-43.1331	125.306	88.8334	49.7035	177.528	121.847	125.783	72.6779	70.5188	54.1871	85.5357	126.753	103.205	-406.192	95.8772	132.572	47.2566	1.78738	109.434
pos_14713	N-Lauroyl Arginine	0.157447	-91.9014	0.648193	2.22542	1.74521	0	25.8122	0.459216	18.1998	18.4345	1.37307	0.263102	347.142	534.908	38.3137	7.16599	23.788	2.51036	8.5484	74.5464	22.5151	29.8271	15.7476	99.0158	40.091	79.1094	-0.102802	0.00602744	3.61084	-180.43	4.55126	1.18156	15.796	30.9022	29.3788	8.02773	1.49615	36.5898	15.5587	14.039	74.0889	4.58621	-6.05825	32.0526	76.6669	32.1143	0.0156003	2.4601
pos_14716	(R)-3,7-Dimethyl-5-indanecarboxylic acid	2.20546	-123.232	73.6109	54.7631	202.488	93.8779	163.344	69.5384	179.592	115.785	388.439	166.428	164.918	174.417	224.415	239.246	142.131	169.864	101.964	183.344	236.348	197.053	47.8715	204.445	253.449	215.499	-25.5683	160.73	85.7106	-51.8432	184.997	129.517	84.6644	367.945	160.366	190.325	122.816	122.95	105.98	107.826	230.932	193.985	-820.328	186.538	244.625	132.833	2.48368	251.796
pos_14721	PI(18:0/0:0)	396.382	-22579.1	2068.67	2416.8	6084.78	6826.16	129402	8442.95	38648.2	63683	38700.3	130158	25370.1	32975.2	55918.5	21513.2	15108	97875	13037	12242.8	21702.8	67177.5	76226.9	20688.3	72190.1	22412.4	-7117.38	179999	31556.8	-4815.48	25582.4	16214	8532.6	39652.2	11116.9	52402.9	27874.7	35176.1	99284.5	22665	29555.4	43586.9	-193039	20328.5	55153.8	12844.7	326.602	14387.3
pos_14722	Trans-Hexa-dec-2-enoic acid	0.454428	-26.5183	15.3404	10.4853	31.9739	18.9166	31.3874	12.9414	43.3719	20.1758	65.7363	32.8282	34.2147	42.7936	41.2268	62.9345	24.218	23.7889	12.9838	34.1657	36.3996	47.2867	11.4523	37.8619	32.098	53.7065	-8.21526	26.072	5.76635	-7.61084	36.2812	17.4707	18.6061	57.1479	31.9948	33.9476	19.3584	26.222	15.1052	29.6556	37.7901	32.1737	-144.302	27.9288	44.4694	15.7385	0.612383	57.7231
pos_14723	3-Methyl-5-pentyl-2-furanpentadecanoic acid	0.0905855	-0.197687	0.221969	0	0.474635	0.438999	0	0	0	0	0	0	0	0	0	0	0	0	0	0	0	0	2.33381	8.93914	9.85947	0	0	0.883122	0.64654	0	0	0	0.333084	0	0.942743	0.950925	0.0276957	0	0	0	0	0	0	0	0	0	0	0
pos_14726	2,4-Methylene cholesterol	1.10879	-17.6799	12.2876	78.9473	45.1725	10.1332	0	1.7475	18.9115	3.42712	17.1221	1.50142	8.04655	1.48693	0	12.9389	5.68553	9.55412	2.31379	5.37038	2.94215	8.41219	2.34876	10.8904	22.912	13.1657	-1.13072	5.68699	0.205295	-6.58873	10.0073	5.83981	15.1714	112.615	4.52632	92.3134	12.1667	14.5162	42.0451	8.91854	20.5109	11.5387	-33.2283	9.91827	32.9688	2.53329	0.087956	9.95309
pos_1473	Imidazolopiperazine	9.86908	-1249.92	1.52055	22.0175	513.52	0	365.979	134.637	228.579	89.9473	662.292	237.783	336.374	26.0037	245.377	0	249.739	21.2581	103.024	262.143	100.34	113.106	34.1367	31.005	148.011	194.487	-6.89824	83.1464	536.429	-123.819	190.265	117.818	125.293	294.769	15.4104	0.365715	431.452	287.47	311.44	52.4987	91.2322	51.6312	-756.145	147.512	324.684	185.782	1.10583	539.586
pos_14731	PE-NMe(18:3(9Z,12Z,15Z)/24:0)	0.641656	-20.4405	4.28828	13.989	71.7443	0.310565	15.879	31.9952	0.360411	5.60491	61.0421	9.85247	131.355	91.126	149.927	30.0544	81.531	74.7604	68.5073	90.7425	83.2728	256.377	54.7647	4.17401	48.3009	61.6324	-0.692187	39.7018	124.526	-62.0173	15.8224	16.9575	33.3269	264.145	1.37372	106.38	9.98656	191.454	75.2671	21.197	61.394	13.5995	-93.5865	81.3835	54.889	5.81728	0.129354	91.2181
pos_14732	7-O-Demethyl Rapamycin	0.537735	-2.79926	0	0	2.42289	1.82979	0	0.574176	0.45692	0	16.9034	4.35233	0	0	0	199.112	0	0	0.91711	83.6546	0	0	0	41.1459	8.78494	0	-1.26944	6.04899	16.2413	0	102.337	45.7394	44.8738	191.08	33.6101	0.711576	0.64956	16.4683	1.68915	7.27529	0	8.72372	-51.6095	30.6828	3.12427	88.2713	0.0751727	2.14186
pos_14742	Cer(d18:0/14:0)	3.39694	-19.3203	14.0327	10.4634	66.6487	82.5563	42.4499	23.7853	45.6366	30.8076	214.718	25.2748	39.154	265.069	35.8593	191.811	72.6908	129.532	39.3655	46.1519	53.8743	78.3194	52.4761	140.872	77.8487	64.9526	-16.5729	161.078	13.3424	-12.9438	30.8181	17.7517	39.1119	87.8731	337.645	280.419	62.8903	147.646	28.6271	16.0152	103.094	32.6772	-526.688	196.635	144.705	0.340047	0.351713	85.5928
pos_14745	Dihomo-gamma-linolenoylcholine	1.31606	-58.7132	24.109	24.3358	61.6668	32.226	48.9146	19.3368	54.9824	85.871	149.176	66.0534	96.2222	102.854	73.6134	88.8655	64.2021	58.314	59.0387	47.1553	63.0951	482.156	23.8433	54.6321	63.4867	34.3325	-9.06766	63.9584	33.8262	-12.5934	62.5427	45.6421	26.3519	95.5437	73.0863	72.3207	34.8064	45.6312	34.7799	48.3343	88.4214	63.4912	-188.085	54.3438	66.4886	30.6701	1.16375	54.7818
pos_14746	N-Stearoyl Lysine	0.594961	-3.18162	2.75635	0	6.17698	3.08172	2.74942	1.14589	2.42946	0.720903	2.93795	6.5468	1.94269	0	14.6657	3.31678	4.89086	1.99715	2.26467	8.57723	3.82007	1.04763	0	0	0	8.07404	0	1.09723	7.59551	0	0	0	0.588456	1.30964	2.39407	0.767667	1.84277	3.45426	0	1.00983	11.7941	7.41812	-19.7571	1.16049	1.27698	0.95966	0.0324552	7.26932
pos_14750	Simulenoline	0.054938	-5.49937	0.429706	6.27532	25.1017	15.5011	21.1537	3.4602	75.0527	2.33866	23.8079	1.26668	66.8463	10.8305	9.6551	15.9146	10.1466	0.871589	23.1448	5.54442	6.22346	19.9984	0.0373812	26.0007	41.3328	13.5883	-0.392544	11.8933	3.50612	-4.86318	13.5778	6.06459	10.9906	13.1657	26.3579	6.89594	5.87755	12.5098	0.220191	24.0763	13.4215	11.4964	-145.003	12.8083	6.31413	1.36156	0.142347	20.6803
pos_14752	Rosterolone	0.879899	-1.13358	0.566128	1.26989	13.4809	6.02699	10.7822	3.39435	72.9913	32.4306	24.929	19.2785	55.0812	9.1143	7.01443	46.8537	32.959	9.42089	4.01946	5.33037	19.1742	20.2622	2.82091	12.583	21.2812	119.803	-3.65445	8.31696	7.89541	-9.92339	77.2693	11.7112	8.49123	13.3466	6.44544	6.10772	9.18137	119.005	79.6175	15.4799	36.2314	5.03049	-37.3663	6.36889	195.833	4.0848	0.0757879	32.625
pos_14755	DG(16:0/22:0/0:0)	3.33692	-27.002	15.5827	9.47172	54.3876	43.007	37.4164	18.9173	39.3197	36.7833	145.291	30.7696	37.374	182.739	38.0044	96.8326	50.8101	82.5894	34.8321	38.798	41.4226	81.3892	33.3828	85.032	106.773	53.1822	-12.8753	119.943	13.4572	-11.9342	32.8362	31.3552	22.349	55.9728	184.138	159.194	48.1151	85.4676	23.1777	34.5507	76.2492	26.1676	-382.653	117.912	98.2814	0.636384	0.339647	56.2762
pos_14756	Chromane	0.733342	-62.1337	31.8651	29.9887	82.0028	46.4926	63.6536	26.2924	74.1877	73.9768	192.041	72.3222	95.3262	124.277	97.7279	107.106	67.7558	76.4864	54.7624	57.0243	93.0276	152.489	35.7837	91.1295	136.746	79.248	-15.3273	82.9967	46.4202	-25.9585	87.7091	55.1359	30.887	135.414	73.0281	87.9638	53.1014	61.4815	41.6771	48.1619	74.3624	76.3078	-345.386	63.7286	97.8259	35.5178	0.922632	76.0337
pos_14761	22-Hydroxydocosanoic acid	18.5294	-84.8421	177.405	40.738	147.964	131.27	105.247	45.0685	99.8086	92.4383	366.595	107.084	407.918	325.683	141.127	1549.32	103.91	173.875	201.023	68.6129	112.413	151.672	71.8035	212.574	266.273	88.5475	-19.8721	288.004	54.7253	-20.0535	66.8928	72.2092	43.8178	111.705	341.839	478.528	72.0264	281.118	41.3663	92.3034	1633.78	582.81	-579.232	1352.95	139.141	20.735	9.61114	116.243
pos_14769	Armillarin	155.963	-12510.8	7773.73	6171.13	17004.2	10995.5	14651.6	5689.15	15925.9	16548.4	43620.7	17183.2	21162.7	26902.2	21648.1	22903.2	15212.3	17225.7	11587.3	12860.9	22093.5	33699.1	8201.23	20414.1	31119.6	16552.2	-3242.94	17715.5	10473.8	-5499.85	17883.9	10564.4	6206.45	28670.8	15526.7	18690.7	10982	13142.6	8897.42	10141.4	16511	14452.7	-80103.5	13315.5	20092.4	7853.51	190.432	15720.1
pos_14772	Oleyl alcohol	4.37936	-287.819	145.159	120.256	357.514	202.03	268.996	112.868	304.932	260.56	673.861	301.772	383.533	501.954	435.81	628.731	270.746	314.409	209.029	244.019	352.729	522.488	157.744	440.264	540.113	313.71	-56.5775	435.961	188.543	-88.6954	320.709	249.615	134.974	449.328	444.754	516.003	201.625	228.432	164.699	222.133	529.559	363.112	-1377.83	491.913	400.746	120.144	5.56948	338.78
pos_14779	TG(14:0/15:0/18:4(6Z,9Z,12Z,15Z))	2.32229	-5.42924	1.56636	0	4.3207	2.60603	21.2936	8.49542	3.58984	15.2611	2.35377	22.2988	4.90182	38.3662	13.3297	0.730483	10.2866	16.6092	17.7703	25.9775	12.0982	10.7115	5.37588	16.1867	39.1119	15.5408	-1.45943	11.8694	0.862165	-2.55371	20.0717	1.7465	2.05915	24.1801	35.9517	34.293	9.01966	25.6988	12.345	28.2384	14.6871	0.237268	-136.929	28.5803	37.4542	0.211993	0.109689	21.1405
pos_14780	xi-5-Isopropyl-2(5H)-furanone	0.285072	-24.3906	10.8503	9.23979	31.0375	17.4093	23.2504	9.66562	26.2313	23.3577	72.7751	26.1316	34.3771	39.6506	33.152	37.2375	21.8783	27.2124	18.5568	23.509	34.7519	46.6935	15.1727	35.5588	51.9367	30.1708	-5.40626	28.0368	18.6398	-10.016	35.1035	17.887	12.3011	49.779	27.1667	31.5672	17.9583	22.0036	15.6125	17.3749	26.7825	20.422	-131.623	23.7892	36.2109	15.9921	0.378333	27.3935
pos_14787	N-(1,3-Dihydroxyoctadec-4-en-2-yl)acetamide	0.629594	-12.5083	19.9947	5.56125	75.2043	22.4458	42.6227	42.6616	30.4855	9.68194	230.464	68.8331	12.2616	18.7973	69.9845	42.5807	25.4977	95.0986	14.645	77.157	46.5426	16.2012	8.061	66.1815	36.2989	30.7446	-1.99808	72.3916	88.4139	-20.8109	184.89	30.4341	30.9227	210.019	119.178	46.8975	17.7747	21.459	32.4142	22.4896	21.3089	54.8003	-312.8	95.0345	68.1715	511.179	2.07395	59.0586
pos_14788	3-hydroxypristanic acid	28.7304	-438.436	916.927	158.028	2983.34	791.879	1763.35	1807.7	1445.43	247.676	10196.5	3029.93	603.085	867.712	3301.87	2055.8	1247.89	4316.82	640.636	3514.09	1984.01	769.909	374.692	3176.55	1958.63	1509.91	-115.421	3355.91	3802.43	-938.631	7819.67	1586.2	1182.56	9062.18	5122.69	2263.53	858.303	1035.87	1481.91	1073.44	1144.33	2608.57	-13613.7	4287.48	2987.38	19971	88.5113	2977.29
pos_1480	3-Amino-2,2-dimethylpropanoic acid	0	-2.51197	0	0	0	3.35514	0	0	0	0	9.62531	13.4847	0	0	0	0	0	0	0	-476.072	0	0	0	-290.995	-584.864	-270.728	0	14.0927	3087.78	0	113.141	23.9949	8.60269	60.7111	0	0	0	2.71677	0	0	0	0	-15.0951	23.3812	0	478.514	0	0
pos_1481	Methylpyrazine	0.736554	-421.261	0	8.12381	90.7051	11.6966	69.6483	22.0401	80.3421	91.2939	37.3093	16.7122	130.4	60.1493	8.77607	36.7593	62.9871	25.8651	19.2383	33.9287	18.78	58.8286	22.6589	42.3065	35.7725	111.451	-9.05269	9.8488	177.69	-70.0545	51.1112	74.0485	20.5288	89.4127	25.1999	15.4514	66.5892	35.3869	7.00714	22.3475	84.5391	32.0014	-103.211	47.6484	56.6324	8.88101	1.11363	7.36071
pos_14810	C16:4n-2,5,9,12	11.4467	-1072.73	499.158	440.118	1270.18	637.196	937.766	338.435	898.848	894.472	2024.67	950.855	1209.37	1437.62	1274.4	1598.96	752.833	776.445	576.459	600.349	898.993	1382.71	368.246	1022.5	3673.93	2151.02	-371.563	2320.34	1269.46	-784.061	2321.28	1806.95	633.025	3465.25	2277.07	2164.71	1614.6	1607.13	1015.27	1719.68	1835.19	2312.44	-7529.11	2114.08	2188.42	682.608	31.1604	2054.49
pos_14816	N-Linoleoyl Methionine	0.71198	-0.994941	2.01462	4.05874	29.0767	24.0027	3.74008	6.73109	8.69531	3.54783	26.226	12.4246	3.39119	15.265	12.3406	133.78	10.1129	2.81774	7.71315	19.2753	10.1339	14.6307	3.61796	51.5605	14.9046	11.3772	-4.30545	19.3146	5.77402	-8.11877	7.64418	24.5274	38.137	49.1204	87.6899	24.4969	7.09538	60.6365	6.41926	12.3068	14.3223	42.9867	-107.824	48.306	14.7446	2.08186	0.0446489	36.0646
pos_14821	SM(d18:0/24:1(15Z)(OH))	0.576795	0	0	0	0	1.54213	0	1.08475	0.0313645	0.150558	0.0710561	0.256594	0.0537246	3.33051	0.0500191	0.0870885	2.67268	0.830575	0.54533	0.0108331	0.109044	0.510055	0.00433868	0.186179	1.52263	0.284079	-0.150164	0.0527949	0.0435479	-0.243022	0.691293	0.826979	1.61352	7.65411	13.3557	9.82583	1.38781	2.83062	0.244347	1.09445	1.22793	0.455675	-0.540745	6.12088	0.154366	0.92692	0.011776	0.513441
pos_14822	N-Acetylsphinganine	0.124233	0	0	0	2.43186	3.38591	2.37988	0.464094	1.11317	0	13.9203	3.00602	0.0236507	1.23136	3.12523	14.2491	1.64486	0.661629	0.0132291	0.276491	2.78744	0.0579186	0	6.58631	0.690919	9.61503e-06	-0.00345146	5.75642	0	0	0	0.00131862	0.917673	0.02289	3.98182	7.49538	2.50964	1.89596	0	0	2.16309	0.798375	-12.9967	5.00803	4.94052	0.106453	0	0.898165
pos_14823	Linoelaidylcarnitine	2.01095	-60.3146	46.0115	12.0776	77.8111	21.3481	133.846	59.2756	68.8566	102.055	116.869	147.926	104.908	29.8985	362.962	122.923	83.0826	72.3762	39.1707	64.9708	98.6753	38.3913	42.8954	40.2019	142.801	124.157	-8.86996	79.0852	0	-71.0647	120.817	38.8367	36.9716	112.87	120.508	81.4882	139.925	28.4371	80.6487	24.6526	515.294	156.345	-663.759	87.1157	456.605	39.958	0.285695	116.669
pos_14830	CDP-DG(PGF1alpha/i-22:0)	1.70615	0	1.18937	0	15.5281	8.0587	53.8944	20.7998	9.56775	0	244.896	90.5313	0	2.52525	15.7411	1.63918	0	191.532	1.01836	60.0969	14.1743	0	15.7844	29.7759	65.732	22.8581	-1.87631	160.956	98.8205	-0.921148	124.188	23.9321	16.149	183.94	69.3185	72.8195	11.518	14.49	21.8392	20.8499	18.7401	38.977	-232.249	94.8212	59.4913	154.229	1.97595	53.062
pos_14832	(R)-11,12,13-Trinor-1(5),6,9-guaiatrien-8-one	0.0262	0	0.269034	0.0836267	0.280376	0.292302	0.168059	0.292439	0.22334	0.436988	3.72041	0	1.46655	0	0.430803	0.528228	0.602199	1.35764	0.211597	0.370283	0	0	0	0.943307	1.08262	0.305736	0	0.690484	1.52664	-0.316927	1.67806	0	0.511104	3.03864	0.685404	2.26929	0.465258	1.15329	0.741122	0	2.35103	1.21114	-2.67416	2.26179	1.13952	2.86786	0.0314732	1.13789
pos_14838	Misoprostol	106.579	-2207.34	2356.27	662.677	10068.6	2778.08	12365	2865.13	26566.9	4271.43	27212.8	12255.3	7570.39	3354.17	18208.8	22841	12700.9	18038.5	4805.5	12956.4	19324.2	3985.49	2471.83	26300.3	15703.1	14355.9	-342.538	11271.3	4156.45	-2669.67	16782.8	7218.94	8486.6	21081.2	12265.8	38464.1	14652.3	18357.9	41474	1697.76	17521.5	14740.7	-142372	12953.9	87825.3	9462.21	476.765	36065.7
pos_14844	Oleanolic acid methyl ester	0.614677	-54.5423	21.1967	9.86303	16.4657	0	0.187259	4.78122	1101.54	2.92767	1.19997	0.00766914	2.67621	17.6404	1.97633	17152.8	15.1827	13.3608	2.48367	24.7141	8.88877	33.2155	12.038	311.732	85.6567	33.1636	-0.587923	5.45458	11.5609	-10.4562	0	0.901924	18.0579	3.91015	5.10279	30.2178	0	14.6176	0.272283	6.80466	18.9785	0.0483236	-141.434	14.7402	147.596	0	0	29.913
pos_14845	Octadecenoylcarnitine	26.8213	-969.187	451.955	249.344	1989.26	465.561	2957.22	630.469	4218.9	2213.87	4575.64	2023.08	3096.81	848.173	2437.3	3936.36	2523.73	2475.14	708.775	2005.91	2655.63	945.081	698.424	3207.55	3164.26	3732.31	-101.552	2035.98	447.113	-850.798	2946.73	1347.4	1204.44	3452.75	1499.35	4009.77	3913.82	2241.09	4176.3	353.574	9216.71	2019.38	-16719.6	1923.77	15969	1987.6	29.6405	3777.03
pos_14847	LysoPE(0:0/20:4(8Z,11Z,14Z,17Z))	257.412	-4837.36	5243.64	2299.88	10167.6	6671.74	8816.18	4644.88	8250.03	4800.85	39253.3	11266.9	8443.78	12380.4	10581	14545.8	8201.73	18886.5	4523.71	11609.9	11801	6615.8	3623.62	18455.5	16407.7	8916.86	-1113.74	16139.7	15130.4	-2695.85	21322.6	8514.62	5390.15	27108.1	14732.1	18339.5	5175.23	7214.03	4890.52	5307.35	18416.2	12456.4	-52679.8	19961.3	14455.1	19546.4	357.586	11561.6
pos_1486	Lys Leu	3.18684	0	0	0	726.368	529.571	375.918	54.7406	146.748	100.138	1316.12	899.122	363.24	40.5526	275.898	11.7359	155.241	36.9321	1.73638	577.872	91.456	27.8155	2.51657	518.798	309.584	125.373	-7.17822	459.305	8423.36	-19.0438	1683.79	857.632	758.621	6402.74	813.401	200.592	74.3854	652.781	83.3353	38.4952	0	458.622	-2237.87	1125.11	209.445	2009.17	0.323888	205.856
pos_14862	Butanoyl (2S)-2-amino-5-(diaminomethylideneamino)pentanoate	1.21575	-54.2092	16.4773	9.48582	27.1638	33.1223	114.364	48.9202	139.939	89.5428	199.66	96.6065	106.289	120.581	126.162	141.882	56.198	86.9328	63.8099	66.7283	133.396	136.99	48.9594	88.5215	166.592	142.36	-20.6803	94.1832	40.7504	-22.9594	69.0999	82.3244	19.794	68.3357	35.7376	81.1423	37.5868	61.9086	27.7697	57.4892	69.9452	82.9702	-191.741	67.0967	61.7394	31.7255	1.21556	91.6764
pos_14867	Soyasapogenol B 3-O-b-D-glucuronide	0	0	0	0	57.1029	135.432	0	0	21.4977	0	209.574	0	0	0	41.8454	16.8184	74.3611	0	0	91.4638	34.3288	0	0	0	39.5732	5.43117	0	0	4.89665	-17.7009	190.019	92.5091	129.682	379.406	147.81	18.9093	4.54965	74.3639	5.29863	19.8345	114.946	0.36337	-30.9519	445.511	253.918	5.62464	0	0
pos_1488	5-Amino-6-(5'-phosphoribitylamino)uracil	1.18104	-125.234	45.2523	41.9265	106.191	55.0537	91.6289	34.8615	138.669	91.7805	132.045	81.2268	86.9623	110.861	145.464	82.4359	65.9947	65.4081	34.9336	62.8942	64.7914	77.202	58.6678	49.0216	163.396	95.4877	-11.4386	111.99	9.09258	-24.2168	64.673	87.4469	50.8985	67.1867	110.933	103.269	63.853	70.4255	51.607	64.8526	92.7561	99.7374	-274.313	85.0383	95.9594	20.1105	0.784906	54.4596
pos_14880	Polymyxin B Sulfate	0	0	0	0	0	0	0	5.76065	0	0	1410.05	0	0	0	0	0	0	0	0	-71321.1	0	0	0	0	0	0	0	0	318.577	0	2619.42	159.673	0	3060.93	717.192	0	0	0	0	1011.16	0	0	0	-2099.33	0	-27682	-502.464	0
pos_14883	Phosphocholine	7.16605	-171.902	294.157	195.592	1076.81	300.705	665.366	355.273	728.223	160.714	3501.49	636.274	377.069	456.62	527.515	616.551	324.137	724.541	141.889	1016.45	443.832	659.283	101.705	602.535	743.478	453.741	-90.9458	768.161	1519.97	-161.934	2629.49	820.441	283.741	2397.1	1118.68	432.528	376.333	382.035	239.222	686.817	306.549	549.702	-3383.9	986.064	767.176	3900.56	18.0782	716.152
pos_14885	Alanyllysine	2.18073	-131.298	77.3752	50.9619	256.69	99.5089	204.813	85.1218	176.903	94.4101	651.55	208.485	155.345	193.84	209.105	198.692	134.711	201.738	80.7148	229.439	174.654	193.428	48.4361	205.533	198.612	149.34	-23.7411	204.357	248.174	-41.5057	447.284	174.493	79.9133	420.651	243.453	172.494	125.449	112.543	83.4719	180.246	162.605	193.471	-872.792	248.058	221.452	296.855	4.22728	228.892
pos_14886	Lysylthreonine	0.466567	-1.09012	0.000847014	0.0100209	0.051404	2.13143	1.17357	1.92573	3.28317	0.41382	0.03106	0.415435	0.329015	1.86089	0	26.9785	4.40101	0.00475321	0.498417	1.18904	0.00716242	3.22756	0.293225	8.95644	0.681849	13.0855	-1.08449	0	0.00512308	-0.314152	0.0178595	1.0035	2.88385	0.352745	0.922211	2.18974	0.165967	9.43065	0.272581	0.319877	6.50873	0.591477	-0.457244	3.42628	5.66227	0	0.000842631	12.0955
pos_14892	(1R,2S,3R)-1-[(2E)-2-(1-Nitrosoethylidene)-1,3-dihydroimidazol-4-yl]butane-1,2,3,4-tetrol	0.326292	-13.1168	9.91394	2.05911	48.7143	11.023	33.6153	15.9869	29.1555	1.34097	122.232	31.2073	2.39655	14.5166	32.0207	10.2439	13.3269	35.685	4.92222	45.8311	18.9348	12.772	1.42283	30.5189	19.6153	13.4096	-1.9449	36.7031	52.4261	-4.50509	96.2975	32.7207	9.97188	84.1671	47.6988	25.3767	15.977	15.5443	10.6553	38.0629	1.82441	28.8376	-156.038	40.7918	36.7784	58.1935	0.782932	37.1296
pos_14893	Threonyltryptophan	2.2811	-75.9651	53.5339	16.5364	241.727	73.55	198.075	84.0935	154.243	16.1431	674.479	192.533	47.7219	107.134	144.927	68.4018	87.2171	190.999	39.7238	235.711	114.484	85.3843	14.9214	169.562	168.792	144.22	-16.5832	176.726	268.443	-26.8017	474.644	166.078	60.0581	430.851	245.871	107.742	105.648	92.3621	55.5551	170.194	58.8087	152.026	-865.295	228.092	175.731	338.648	4.39008	220.441
pos_14895	Glutaminylphenylalanine	1.55517	-85.0696	42.2144	31.571	211.186	193.793	169.762	76.4242	177.152	133.046	649.158	175.944	151.975	241.269	217.203	232.991	187.516	170.488	100.406	253.926	222.94	247.604	63.19	185.885	385.922	214.465	-28.6927	185.777	176.081	-40.777	360.901	260.967	155.862	583.889	332.676	201.394	111.372	213.226	118.022	230.815	217.128	180.987	-794.441	254.17	340.574	219.518	3.45364	207.03
pos_14896	N-Nervonoyl Aspartic acid	75.6271	-1812.76	408.572	337.546	2033.53	849.688	1363.14	1423.22	5623.53	866.665	5165.03	763.645	1773.47	1880.19	714.117	569.126	1575.1	1418.48	501.46	1328.19	3456.9	1898.7	385.227	1322.99	2121.23	4170.77	-933.277	939.178	996.022	-472.275	1195.17	1416.48	1004.54	1990.89	2003.08	1302.37	770.956	4673	532.056	2008.45	648.951	1918.78	-4377.47	1421.47	1441.68	1322.27	32.3521	7204.24
pos_14925	Lithocholyltaurine	0.111922	0	0	0	0	0	0	0.280824	0	0	3.70192	0	0	0	0	0	0	0	0	0	0	0	0	0	0	1.20825	0	0	0	0	0	0	0.22571	0	1.19048	0	0	1.35359	0	0.393381	0	0.411135	0	0	0	0	0.0158854	5.06192
pos_14928	4,6-Nonadecanedione	0.14223	-1.41164	1.81061	4.08069	4.01433	5.95878	8.5433	1.31105	2.99936	5.79352	17.7785	3.81823	6.06665	13.8361	7.88164	8.62914	5.86934	8.43919	2.49397	0.485925	3.05229	4.64234	4.46552	9.67197	94.8799	23.0769	-9.86151	98.0629	17.4833	-10.9562	38.178	25.0086	14.9393	40.0355	199.025	181.184	35.8723	37.2756	22.0994	32.5144	162.155	70.4954	-248.045	151.428	52.1624	6.93533	1.0495	41.1646
pos_14934	(10S)-Juvenile hormone III diol	3.60616	-143.389	84.4088	118.822	371.71	155.598	204.051	62.8356	151.857	189.088	1054.29	199.508	293.613	359.855	274.659	578.628	126.693	199.649	131.95	159.368	206.892	277.746	82.739	347.067	5160.1	2845.81	-497.677	2979.41	1588.57	-1055.19	3048.53	2273	583.255	4707.82	3275.66	2626.56	2367.79	2280.56	1274.26	2366.27	1817.72	3223.18	-9313.89	2727.7	2708.2	815.263	39.1926	2515.15
pos_14952	PC(2:0/20:3(6,8,11)-OH(5))	13.7691	-277.141	177.876	94.1732	882.53	228.57	554.023	189.312	657.49	364.764	2297.28	538.45	423.812	464.238	274.891	288.071	276.593	594.926	195.892	1099.07	279.777	230.312	99.0177	568.601	539.577	924.129	-76.9938	564.302	1563.77	-141.973	1714.03	688.97	185.691	1416.2	705.324	662.004	481.584	198.957	209.372	776.872	640.696	652.067	-2044.81	736.939	748.9	1181.79	18.4432	660.442
pos_14957	Mucronine D	0.213902	0	1.29013	2.16752	270.981	148.219	74.1855	32.727	95.3322	1.36842	585.832	83.8027	9.02723	32.3638	115.061	53.2979	97.637	111.556	23.6079	207.984	67.8702	34.9499	2.65549	153.971	129.006	93.4166	-7.77662	78.5533	98.0214	-33.3529	377.179	192.863	168.225	752.238	256.456	99.3184	60.4909	98.9531	57.4193	144.095	69.0844	75.9592	-394.853	283.857	189.927	99.7055	2.5056	94.2471
pos_14971	Monensin	0.750621	0	0	0	0	1.09352	0.509473	0.815887	2.99446	0	19.9336	0.861778	0	0	0	0	0	0.823224	0	3.30689	0	0	0	3.06263	0	3.16575	-0.186516	3.13954	8.25787	-0.988626	25.1822	4.39927	0.392014	20.0046	0.497575	0	3.6086	0.537596	0.841968	1.1879	0	1.68099	-4.9654	3.25742	0.785466	4.22048	0.0492048	1.80654
pos_14972	Halleridone	0.334777	-30.2169	13.0122	11.2377	39.4209	15.8009	25.4699	10.0974	30.4366	18.8082	64.6185	27.5039	34.5131	36.8819	40.6618	47.3253	22.2506	20.8288	11.1105	17.4391	26.2854	32.2656	12.0463	39.1252	31.6627	39.2545	-5.30685	29.9687	21.7043	-12.5745	37.9701	46.7899	10.346	41.7656	22.0816	33.1828	16.2974	16.0457	16.0384	22.3201	33.9726	27.0574	-112.157	20.3339	29.2682	7.2569	0.385424	23.5965
pos_14973	1,2,4,5-Tetramethylbenzene	1.31134	-164.329	24.4369	44.7388	105.115	27.2283	102.422	35.9433	84.5702	44.7252	109.347	44.8984	102.228	98.802	52.6202	89.5391	68.7673	37.469	54.8946	34.5717	60.7865	163.071	40.0881	82.1423	99.4927	87.7252	-22.5704	51.9504	23.6092	-26.8542	42.8414	54.9792	25.4077	74.6692	49.8514	56.2687	66.8387	31.1171	34.3574	95.1245	93.5403	46.5962	-269.968	56.1845	151.58	15.7745	0.804262	74.917
pos_14974	2-Methyl-3-phenyl-2-propenal	0.385703	-64.2048	0.0371906	12.606	17.1409	0.0142351	22.2197	6.80744	16.9692	0.0343212	0.00307344	1.39505	14.2514	13.8954	0	2.49358	12.5187	0.160207	10.2613	2.19213	1.17462	36.3367	7.53378	1.44143	4.44343	9.84537	-4.79531	0.384074	0.271366	-3.12556	0	2.15407	0.62878	0	0	0.117184	16.8594	7.32429e-05	0	23.8677	9.93035	0.0100636	-4.23728	0	42.4846	0	0.000144104	10.783
pos_14975	1-Methoxy-4-propylbenzene	0.772233	-106.437	10.2122	25.7536	47.1282	5.52639	50.4939	19.4177	41.8029	5.96748	46.3772	9.24234	46.2844	42.8503	10.886	29.0866	38.503	6.3684	27.8337	16.0731	17.4504	83.7541	19.3944	25.6898	44.8534	34.2951	-11.3354	12.3391	0.030812	-11.5024	3.40221	19.7402	11.6341	16.4641	17.6839	12.1803	40.5208	8.33845	11.0403	52.0928	41.1059	8.98777	-77.3386	17.7777	98.9386	1.7447	0.177016	33.0961
pos_14976	4'-Isopropylacetophenone	4.60808	-645.647	37.562	141.984	264.529	22.3785	302.895	103.847	236.146	34.6191	170.329	55.6422	264.759	237.185	58.5587	167.032	195.461	29.9153	162.996	80.0371	113.479	468.983	111.204	128.006	185.442	159.381	-61.8871	37.4028	4.74164	-56.8113	9.92204	56.4868	50.493	58.9035	66.6578	46.0037	190.992	31.4081	45.682	263.978	200.554	28.4575	-472.057	57.841	494.749	4.14084	0.912777	178.546
pos_14977	m-Coumaric acid	4.78455	-445.742	205.138	173.089	501.574	254.016	379.295	146.715	392.314	338.957	932.543	397.522	531.486	596.303	536.807	673.47	356.523	380.234	258.253	291.92	420.103	698.307	189.848	552.113	603.373	375.205	-71.3564	407.672	244.612	-126.921	354.115	306.264	166.296	660.027	396.658	456.794	280.403	272.176	223.254	309.75	470.742	403.88	-1722.39	385.629	499.856	144.278	6.22899	426.112
pos_14978	4-Methyl-1-phenyl-2-pentanone	2.78173	-361.126	54.5775	88.9484	182.975	47.6316	185.404	64.2582	162.633	80.0472	185.29	79.1728	194.064	199.381	90.3666	158.581	157.424	72.1596	111.212	79.8725	108.468	316.506	80.4607	122.723	191.765	152.441	-42.8484	88.6168	34.94	-48.8311	60.4124	82.452	51.8108	148.826	108.117	101.8	147.659	67.1904	54.0128	171.675	177.499	98.5021	-475.281	105.05	318.483	19.8763	1.46395	159.6
pos_14979	Ethyl methyl-p-tolylglycidate	5.61488	-512.696	265.326	212.761	626.804	331.309	470.012	188.224	512.988	468.362	1182.45	505.876	638.854	782.518	683.54	875.14	450.383	524.81	359.334	386.089	571.385	881.788	268.945	737.992	815.603	506.212	-89.2728	596.601	318.603	-161.298	482.028	453.726	221.282	802.917	492.306	577.055	335.309	345.781	273.855	371	630.272	528.053	-2071.28	501.145	643.647	164.388	8.34722	553.088
pos_14980	Cyclandelate	5.5709	-478.842	254.78	187.84	600.857	296.477	507.876	196.673	497.255	412.553	1170.54	461.858	618.902	679.716	641.707	806.259	403.281	566.503	280.531	388.479	501.983	673.647	181.126	538.367	599.757	528.306	-80.4668	419.091	221.888	-161.945	460.139	305.691	198.592	742.852	464.046	530.097	347.048	353.246	258.387	351.451	654.568	491.532	-2170.92	456.959	663.369	137.658	8.89027	592.434
pos_14981	12-oxo-5E,8E,10Z-heptadecatrienoic acid	20.488	-3106.73	185.912	699.391	1194.26	112.038	1462.77	488.285	1147.96	194.305	1063.7	248.441	1255.64	1051.68	255.763	993.332	938.156	174.081	710.478	386.301	509.451	2150.53	509.033	619.008	826.813	799.3	-291.741	218.14	61.4443	-244.343	132.854	313.964	231.879	357.282	316.241	285.321	967.381	170.937	209.258	1187.63	962.057	210.684	-1995.19	296.079	2276.64	64.5369	3.82178	829.843
pos_14984	8-Isoprostane	0.246731	-22.9251	8.11233	10.78	25.9986	14.7771	18.8468	7.77142	24.0728	21.3704	45.7337	29.857	29.5742	26.8043	26.6145	94.7244	18.6233	19.1615	10.7309	21.381	41.6009	40.8377	10.6413	29.3612	39.5863	13.9579	-2.46851	20.3779	10.6258	-7.18696	30.7767	17.8918	10.6589	26.5312	15.2513	27.3235	13.4684	12.4325	15.2924	48.1864	24.3488	30.4377	-1715.67	21.4426	18.7539	9.4802	0.578998	20.6236
pos_14986	PGF1α Alcohol	0.42772	-1.68119	2.2277	0	1.52969	1.64566	0.530067	7.50525	9.62049	0.0101126	10.1962	0	2.47524	1.94706	0.930295	3.79997	4.98033	11.6031	0	5.46638	6.66318	2.04378	0.504004	7.45365	7.67813	11.8705	-0.131469	1.69974	2.85976	-1.10011	3.82262	0.0126599	1.34555	17.0934	4.05613	8.28747	0.139009	7.4486	0	1.47357	0.256556	10.2268	-12.7093	4.60043	8.938	28.0781	0.135118	20.6899
pos_14987	Benzo(1,2-b:4,3-b')dipyrrole-2-carboxylic acid, 3,6,7,8-tetrahydro-6-(aminocarbonyl)-5-hydroxy-4-methoxy-	0.715034	-110.773	3.52847	26.6371	52.8051	5.78193	54.492	17.6121	36.0667	7.59366	28.0884	2.93831	40.7493	31.4331	9.47601	19.282	43.9814	8.73764	30.1807	13.4082	21.1806	101.83	17.2562	9.30588	24.1877	24.7012	-7.93027	1.31177	1.44725	-8.37345	2.1142	13.3547	9.96144	10.0244	12.2566	2.46701	32.5773	5.39794	5.68577	47.1111	33.9797	2.55964	-53.0694	6.37093	101.528	4.55264	0.0974021	32.6811
pos_14988	Tryptophyl-Methionine	2.05485	-333.564	17.8876	77.6005	175.43	32.2863	169.513	61.5649	136.836	33.9523	73.3113	21.0475	154.177	116.428	24.6875	78.072	122.713	18.009	91.5179	53.0827	68.792	259.427	58.7873	42.6282	98.5939	67.2057	-30.2198	16.0521	13.5089	-17.4176	51.8155	63.8695	37.5325	84.2049	59.3286	35.6997	109.002	33.757	22.6066	162.388	110.259	15.9803	-195.947	31.0339	250.856	18.6314	0.412548	56.1644
pos_14989	Glucosylxanthone	0.754898	-138.481	6.67453	33.5453	56.8684	2.61868	59.1333	19.6224	48.6933	2.59222	24.5034	3.29411	50.3747	38.757	3.01428	26.0098	43.0814	2.83401	35.5932	9.15345	17.9574	103.543	24.8886	17.0869	29.6071	17.9765	-13.2025	2.69662	0.453948	-8.75874	0.0105071	9.17942	8.82216	9.11482	8.55081	3.1121	41.6968	1.79002	6.88785	51.5353	36.1933	2.77109	-78.0216	6.90292	111.124	0	0.0264937	28.5143
pos_14990	(3E,5E,8Z)-Deca-3,5,8-trienedioylcarnitine	0.456809	-78.6433	0	14.746	29.3649	0	27.977	8.24342	16.5866	0	2.5925	0.237143	20.4461	8.45429	0	3.93207	13.7153	0	18.3993	0	2.58327	40.4709	8.79468	3.35741	4.97143	9.75213	-4.3969	0	0.00752107	-0.813449	0	2.13927	1.58494	1.18475	0.976225	1.04685	19.5011	1.22257	0.531276	21.4057	11.6342	0.527817	-4.1848	0	40.7847	0	1.36593e-06	7.45887
pos_14991	2-(10-Heptadecenyl)-6-hydroxybenzoic acid	0	0	0	0	275.741	0	2834.35	0	0	0	0	0	0	0	0	0	589.313	37.9363	0	272.419	0	0	0	0	0	0	0	0	0	0	0	0	97.1596	0	0	0	0	93.9304	0	0	0	513.056	0	276.484	0	0	0	0
pos_14993	CD 1790	2.90586	-230.923	141.005	107.719	240.24	148.7	275.076	82.0808	276.686	323.238	558.222	301.809	359.495	444.191	398.255	428.914	237.486	238.881	189.257	143.559	353.467	541.849	141.746	338.69	522.852	287.152	-60.8629	324.326	147.769	-77.433	176.939	136.533	80.266	398.314	232.241	338.589	177.339	226.592	159.68	149.802	360.111	265.663	-1319.8	227.14	259.154	36.0407	2.77984	262.75
pos_14998	Glycerol glutamate	0.0960342	-7.37118	5.386	4.72953	10.3063	7.14774	8.16593	3.37288	9.93927	13.3114	35.6465	14.7348	20.6739	23.1231	19.0395	20.8911	10.3612	15.8373	11.4953	9.82319	24.311	31.596	4.90846	13.2041	22.6904	9.8563	-1.8314	9.8651	9.2294	-3.6991	16.5445	3.93886	2.92657	19.5361	4.12181	15.804	7.00372	11.5595	7.67783	3.88409	9.96611	11.029	-59.0925	10.2434	13.9465	4.67883	0.149201	12.7185
pos_14999	Avocadienofuran	1.63949	-165.836	6.51521	13.168	231.387	8.26886	63.096	33.8653	101.502	18.3928	59.6024	11.0971	60.9482	39.3236	42.8139	113.932	66.1849	2.80001	25.8969	43.4318	48.5912	103.326	5.23322	28.9318	21.3917	106.515	-15.4873	22.655	0.757025	-20.0357	0.346845	64.9052	26.0154	43.6303	26.1295	20.7692	34.0917	0.0884377	18.0686	114.014	120.824	31.3536	-152.681	27.3447	8.35813	0.873129	1.05398	60.7227
pos_1500	Isorhamnetin 3-sulfate	3.67267	-495.852	9.20812	58.8236	380.044	15.611	399.487	205.57	648.975	322.51	133.039	140.569	972.736	234.114	172.91	240.183	477.328	172.044	213.701	335.604	484.005	327.632	137.052	86.2059	158.319	507.232	-35.0947	0	0	-114.204	0	115.998	45.2805	64.663	53.1226	54.7927	224.741	65.0926	83.0888	184.775	279.951	183.2	-580.384	123.605	645.707	20.118	0	290.784
pos_15002	Estra-1,3,5(10),7-tetraene-3,17alpha-diol	0.469175	-41.8528	45.9439	39.8036	103.289	21.1111	29.4791	17.0821	33.9605	42.4596	186.231	42.9599	110.271	229.017	196.228	316.718	139.442	241.009	102.035	61.1976	225.901	265.512	95.1591	24.3674	81.023	48.6902	-4.15498	61.4494	23.5691	-86.18	14.7613	22.2346	63.1299	392.691	23.3484	237.536	146.746	75.1888	151.82	68.5871	356.525	83.9932	-366.065	154.822	207.23	7.93729	1.37048	115.222
pos_15003	(±)-threo-1-(p-Hydroxyphenyl)propylene glycol 4'-glucoside	0.551224	-33.307	24.1579	18.9616	49.1819	29.1004	44.2183	14.4052	28.994	49.3343	121.97	46.2312	66.0808	76.8557	69.1101	74.4149	43.9475	45.3841	34.131	37.183	62.6921	83.2517	20.2748	56.7919	99.0684	50.6727	-7.07829	45.616	28.0155	-16.836	40.0011	26.7238	16.0979	75.2549	42.052	54.6174	32.6173	24.8433	21.6405	21.8353	47.8146	44.8907	-223.318	40.7517	52.7441	17.2231	0.632876	55.9904
pos_15004	17a-Ethynylestradiol	0.918632	-10.368	2.32415	2.19933	2.5927	8.88368	7.32663	6.97082	22.0529	2.06348	22.0403	8.47457	4.04979	22.3013	2.85276	56.0509	13.0546	0	6.39671	20.3546	24.45	39.1658	1.11403	24.4407	3.76176	15.474	-4.69908	3.14747	0	-0.339445	8.72998	5.20639	16.4249	18.5072	1.96567	7.11269	6.02187	38.3167	3.49076	6.66839	3.45043	18.6312	-25.9805	9.00224	21.1727	1.21602	0.0696602	62.3107
pos_15007	MG(0:0/14:1(9Z)/0:0)	4.90601	-515.507	91.3879	77.3845	631.249	47.4982	310.41	114.949	367.614	253.753	310.765	84.0965	455.563	301.606	160.749	414.779	208.437	184.551	120.267	141.822	181.729	434.232	47.5782	159.224	136.783	389.589	-52.3964	116.668	50.1232	-110.889	38.9502	194.198	95.3591	207.603	124.671	103.183	184.952	32.1255	87.0539	309.105	434.356	137.278	-648.702	105.307	257.673	24.2657	3.5973	218.152
pos_15008	MG(16:0/0:0/0:0)	0.838966	-13.3833	2.51552	2.00207	25.6379	2.59825	8.97584	3.39488	20.1443	0	42.4295	3.06291	2.50811	0.715154	6.34908	65.1763	2.09302	48.2201	10.7932	9.23792	4.90517	6.38278	1.62688	7.64978	24.336	14.7131	-2.5021	13.7884	3.39916	-7.42912	9.22958	5.564	1.51463	11.6471	19.7424	25.519	23.44	19.6745	4.04249	12.475	83.747	12.0793	-79.2759	16.5335	51.064	0	0.192844	21.5295
pos_15009	Cer(t18:0/20:3(6,8,11)-OH(5))	2.06779	-142.397	31.4311	0	0	0.51856	0	1.76048	3.14644	0	121.811	0	0	0	10.6436	0	0	8.63382	1.5517	16.507	0	15.8526	0	0	10.2132	21.4461	0	0	0	0	0.232501	0.260958	0	0.151624	0.211502	0	0.0313539	0.997905	0.00717661	0.0930184	2.47612	0.272689	0	0	0	0.0470761	0	4.26022
pos_1501	N-Acetylgalactosamine 4,6-disulfate	0.379338	-223.114	0	22.5231	178.076	2.74904	245.414	121.994	354.034	177.872	67.7042	60.5223	440.953	108.481	65.2169	117.054	269.41	93.3787	91.8417	166.42	221.849	125.77	50.7476	27.3943	69.4837	188.139	-13.6116	0	1.85821	-36.4586	0	22.5622	17.8336	23.9288	19.2567	29.0131	133.107	35.8092	49.2408	114.31	157.187	76.221	-317.556	67.2317	243.754	9.03711	0.0782424	127.471
pos_15011	3-Hydroxy-p-mentha-1,8-dien-7-al	0.118915	-8.92013	1.54564	2.56158	10.5078	2.12152	4.84226	3.8086	7.45715	4.26223	15.1864	2.60804	7.30602	3.66414	7.70744	4.00157	4.50004	1.78173	2.07144	3.52521	4.41719	5.04814	1.593	0	4.04623	2.88549	-1.02441	2.18339	0.902982	-1.7049	2.0524	3.24888	2.93054	12.0511	1.97925	5.28068	4.35385	2.7121	2.36112	9.01897	6.4368	4.76358	-30.7772	4.58709	7.75101	0.536934	0.094611	4.96554
pos_15012	(2S,4R)-p-Mentha-1(7),5-dien-2-ol acetate	0.493913	-51.3555	17.9672	14.1125	47.6226	19.3534	36.4394	15.8424	41.3919	34.8228	90.8434	33.0258	48.1171	47.3491	40.0422	60.1241	31.0352	29.6048	19.1495	18.7763	31.3939	58.6475	13.4969	36.0487	44.0834	32.1698	-6.4962	28.5223	16.4838	-8.34767	20.5818	18.3144	16.5318	56.816	31.8161	45.5774	31.1071	21.9505	14.2751	29.6162	46.6366	38.1611	-144.598	23.0831	45.6979	13.0467	0.497583	35.3335
pos_15014	Panaquinquecol 5	6.06543	-562.493	264.347	232.093	659.479	354.088	500.483	186.572	513.823	478.375	1193.24	512.093	672.66	796.827	693.635	873.985	441.473	467.381	338.362	350.822	511.727	835.753	242.255	669.633	840.89	504.012	-91.5405	566.287	299.882	-164.246	463.598	393.311	225.691	895.232	524.527	615.667	372.511	355.908	278.048	411.679	672.691	538.03	-2060.22	506.571	645.516	177.516	7.56991	523.928
pos_15022	Enkephalinamide-Leu, Ala(2)-	1.24776	-15.488	6.46857	0.664532	4.91522	3.39384	23.7554	11.86	9.10014	1.77533	21.6347	10.7383	0	0.739686	3.53727	0	0.137468	28.2765	0.867993	8.36974	6.36778	7.30383	4.86364	0.802311	22.2917	34.5977	-2.36569	47.8796	7.24657	-3.92057	7.28811	5.86658	3.66717	8.9412	14.4877	46.7578	6.57068	21.087	20.4256	4.9763	1.03807	15.9929	-63.0851	6.37549	13.253	4.2284	0.187245	13.5884
pos_15027	PGP(a-21:0/20:3(8Z,11Z,14Z)-2OH(5,6))	0.96761	-0.907501	11.5088	0	19.1229	2.22957	10.504	39.2855	53.3186	0	120.694	6.21267	0	0	17.3871	0	15.6806	45.3585	0.835174	31.1474	28.7485	0	0	38.6394	11.7588	29.8038	-0.366017	14.6967	0	-9.54218	49.6633	14.2135	16.9981	50.7949	20.7343	2.12541	4.48159	24.7258	11.2672	0.617914	0	44.2233	-46.8065	20.8507	19.7514	90.2312	0.619628	76.3146
pos_15030	PGP(a-21:0/PGF2alpha)	0.946441	0	9.60568	0	20.9028	2.72697	13.2959	39.5575	55.9926	0	96.9873	6.70473	0	0	17.612	4.49033	16.2895	42.7461	1.23169	37.648	30.0319	0	0	24.4474	9.76007	19.4936	0	7.88136	0	-6.12823	43.9883	11.741	14.5874	58.7913	29.0405	6.61636	3.10137	27.6912	10.2787	1.88942	0	39.774	-36.9218	20.6738	21.7135	127.422	0.743493	76.042
pos_15038	13-epi-12-oxo Phytodienoic Acid	1.18168	-63.2768	91.9986	24.912	60.5021	52.2235	40.5401	21.0947	63.2418	31.579	205.834	30.634	51.1089	77.0172	64.1222	188.945	52.5838	40.6123	29.7537	49.404	101.73	76.8052	24.787	118.423	212.261	147.317	-32.0975	96.5804	77.4196	-44.4697	128.202	104.723	58.9855	189.073	109.839	127.429	94.8053	93.0153	75.6055	95.0357	188.023	136.687	-539.858	84.8859	152.315	30.1636	1.93895	169.408
pos_1504	Isoalliin	0.139633	-82.9546	0	2.01058	402.289	0	616.021	301.031	298.658	103.001	351.465	19.3272	258.006	65.5063	30.0905	356.63	472.372	0	142.484	290.541	292.01	11.8511	0	10.3466	46.6657	460.522	0	5.56434	0	-90.4303	0	61.353	69.2849	36.7804	0	677.118	347.648	256.102	195.609	5.54551	11.8612	22.634	0	142.591	1777.07	3.19092	0	409.78
pos_15040	Isolinderanolide	42.5571	-970.449	816.872	247.745	2087.5	880.723	1966.57	1440.93	3017.91	802.284	6891.41	2056.28	1267.71	1367.74	2412.14	1684.8	2003.31	2640.38	649.312	2585.89	2755.24	1403.96	421.005	3138.22	1942.23	2198.87	-248.67	2025.38	1327.16	-656.624	3834.6	1744.88	1198.94	5037.3	1966.97	1703.64	1053.02	1616.57	1462.65	1041.73	1483.74	2748.74	-7818.92	2144.23	2328.01	4926.39	44.8817	3789.87
pos_15041	Phenethyl rutinoside	0.144839	-8.58758	10.4105	7.2569	21.0991	9.59513	17.6592	4.85755	13.1177	13.6716	38.7806	17.9839	23.048	29.4498	24.4195	20.7111	17.0735	20.934	10.2602	12.9841	25.4716	38.6154	9.3654	19.2929	30.2824	14.8245	-2.95455	12.8378	12.8764	-6.04539	8.09633	7.00177	3.70001	19.1968	17.9183	11.5141	9.98711	9.54062	8.80278	9.28519	10.7723	17.2934	-79.206	16.6612	16.5029	2.73613	0.233149	17.8062
pos_15044	LysoPE(18:2(9Z,12Z)/0:0)	601.875	-10188.4	11615	2002.54	26868.6	11104.8	18224.7	24567.3	38286	4927.61	86824.3	17406.1	9839.2	15525.1	29460.4	13574.5	19017.9	36451.3	5958.31	28139.6	31284.3	9223.93	2374.81	29889.8	25109.2	25350.1	-1982.14	21588.9	6504.35	-7662.07	39032.2	18164.1	13934.2	53009.9	25913.2	19384	11138.8	21577.6	13048.8	9115.11	9449.88	33820	-81706	21913	27594	75001.5	614.81	48198.8
pos_15059	Geosmin	55.3304	-3305.79	1605.57	1567.11	4404.64	2885.62	4248.01	1712.92	4282.93	4521.81	11457.9	4642.27	4646.68	6608.96	5876.57	11564.8	3548.94	5642.51	3401.35	3068.04	5255.57	6134.76	2093.39	6827.75	6664.8	4340.41	-818.83	4793.16	3044.52	-1238.3	3753.88	4698.46	2129.16	8575.23	3471.73	4940.1	2876.35	2898.3	2394.93	2845.72	5106.98	5391.49	-18360.1	4265.7	4520.52	1785.81	66.8299	4330.8
pos_15060	Tetradecanol	4.99807	-54.6676	57.3594	51.8477	137.259	60.3467	94.959	43.3372	128.78	84.279	288.258	89.0288	122.259	161.905	128.184	229.839	89.6649	82.1319	56.9177	71.3269	105.768	164.005	37.3484	123.736	152.358	97.9569	-19.8534	102.762	51.3107	-28.0594	89.5201	76.7373	45.9041	160.122	84.5693	107.921	55.8131	95.2781	39.9317	57.7523	112.819	104.783	-455.097	92.5519	119.748	20.066	1.19524	95.0558
pos_15062	5-(10,13-Nonadecadienyl)-1,3-benzenediol	2.01891	-11.823	11.5118	10.3454	43.649	17.7783	33.234	11.1329	39.906	21.4363	85.1356	31.6076	35.8603	47.4628	42.7212	99.0176	32.6035	28.6155	23.8207	32.7683	49.9863	37.308	12.8987	55.4682	64.9948	57.761	-5.77176	35.1821	12.8306	-9.21888	36.9843	20.461	17.921	48.5008	22.3447	41.7983	18.4141	38.3696	23.5675	17.8535	53.2272	41.7856	-148.034	30.4145	70.2707	3.32537	0.379131	45.356
pos_15066	PGP(i-24:0/20:3(8Z,11Z,14Z)-2OH(5,6))	15.0786	-48.3537	266.462	0	302.696	94.5238	195.274	876.069	634.357	4.1076	2837.32	215.567	26.345	24.5413	252.93	59.8859	204.39	1258.41	23.5467	803.205	421.258	1.89076	0.185108	398.58	248.503	442.741	-5.28748	335.084	39.5492	-109.956	1020.65	183.987	328.579	1476.2	272.439	185.762	139.955	140.391	218.141	69.5261	57.6904	491.466	-1207.42	386.543	529.362	4987.05	32.4071	921.22
pos_15068	arachidonoylethanolamine	1.32775	-16.8537	39.5038	2.60457	53.4176	18.9337	35.7276	49.8784	56.209	7.04075	284.227	46.1812	17.1096	5.71731	37.1291	38.2189	31.598	129.175	10.8485	77.6537	50.2313	8.10973	1.08541	51.4293	52.8839	53.0166	-1.7911	59.1402	13.6156	-13.913	95.7626	21.8275	42.8015	165.895	43.3318	43.8306	30.616	15.7091	30.3206	15.3574	49.1627	63.493	-217.161	61.6814	82.1972	173.045	3.49023	73.323
pos_15070	LysoPA(20:4(8Z,11Z,14Z,17Z)/0:0)	1.19076	-55.1077	50.0719	13.5329	43.8443	27.2475	35.0805	40.285	48.3075	79.7514	227.044	52.4594	48.578	32.943	62.2037	70.1449	33.8608	93.99	38.0568	52.3609	54.4594	79.5586	9.55446	115.997	69.857	63.5519	-9.05274	68.1708	40.3008	-18.4673	72.3051	43.8442	40.0235	132.33	78.3776	83.2651	44.0066	42.858	36.2523	53.8851	57.2916	89.7231	-245.964	55.6018	69.0159	85.2065	1.93498	77.1756
pos_15071	LysoPE(20:4(8Z,11Z,14Z,17Z)/0:0)	299.384	-6261.95	11490.8	1142.38	15676.6	6293.98	11055	13030.7	17069.6	4211.46	72725.5	14511.8	6650.62	5570.91	13299.1	10413.9	10495.2	35017.8	3844.31	21686.7	16170.4	3951.27	1546.55	18649.7	16375.2	17311.2	-876.415	18328.8	5351.78	-4367.52	28430	9336.64	10067.8	44237.1	11930.2	12777.9	9369.77	5424.29	9915.18	6454.8	12734.4	16453.6	-59560.6	17047.4	24167.4	43526.8	899.246	20557.9
pos_15076	Betamethasone 17,21-dipropionate	29.3583	-1203.84	981.002	468.549	2956.36	1324.76	1962.25	820.82	3601.53	1422.01	7618.02	3018.07	1670.48	1369.01	2101.56	1849.83	2576.81	2503.59	802.214	3818.87	3838.01	2067.66	499.289	5573.19	1974.41	2297.32	-346.366	1881.11	2306.84	-673.756	4642.41	2051.4	1488.34	7164.08	2091.72	1876.82	1146.17	1107.4	1755.76	1249.85	1927.8	2453.14	-9574.38	2080.65	2562.49	3173.52	40.2616	3739.26
pos_15078	N-Palmitoyl Aspartic acid	1.41449	-19.8867	66.752	3.03141	94.5716	38.6678	61.9958	51.2797	84.5328	12.9561	353.532	80.5674	40.6322	14.3319	84.8371	37.3497	63.4784	186.767	18.6379	107.284	102.121	11.0818	9.50902	116.894	94.3511	117.976	-1.88649	134.467	28.0618	-29.1303	150.723	34.7112	54.7964	241.598	62.4063	69.0151	46.3329	12.7307	54.8378	31.3081	65.4333	91.0488	-306.506	88.3151	134.574	92.7294	3.77844	99.5191
pos_15081	PE(PGF1alpha/22:2(13Z,16Z))	2.478	-82.1069	2.78169	0	5.52182	42.108	5.72409	4.7076	12.5373	2.26957	67.3373	11.4313	0.348313	3.99387	8.88248	109.317	4.1221	6.09886	3.04021	18.0047	6.52578	8.45555	4.12765	175.645	16.7769	5.52704	-1.49478	14.9487	12.6404	-3.99881	32.5785	51.7764	49.2632	95.7699	32.4277	4.08707	5.80997	192.292	6.45729	20.8607	12.6251	40.5493	-26.6601	63.2314	9.1456	10.2013	0.0211494	19.2009
pos_15083	D-erythro-Sphingosine C-20	0.286285	-4.55344	3.05149	2.87808	10.1526	7.35269	7.58716	2.95583	3.8207	1.35668	24.4027	5.71136	4.07237	19.2141	7.9336	75.3032	7.13513	14.3685	8.05475	4.42121	4.63231	6.77903	6.08025	18.4195	28.4378	7.7237	-2.82283	32.5201	6.59004	-3.66577	13.2233	8.18967	5.31144	14.8451	79.8432	53.7572	11.4519	14.5911	5.3836	9.24079	58.512	20.8157	-86.5742	63.5672	23.1368	9.5534	0.426878	11.7651
pos_15085	Deoxycholylvaline	0.527131	-21.2282	5.0523	4.85658	72.6513	5.57258	56.1873	12.7385	226.022	30.4609	217.72	45.0288	66.1427	7.72499	39.3073	170.462	60.9729	154.841	23.2745	105.738	86.6838	3.67871	14.9727	118.119	158.449	123.578	-3.27863	76.4022	16.2379	-14.5272	51.8713	32.657	41.176	162.315	59.3167	433.288	84.8971	250.175	226.009	4.57156	101.085	79.1792	-653.509	55.658	552.208	115.051	0.640286	193.193
pos_1509	Methyl 2,6-dihydroxy-4-quinolinecarboxylate	5.97199	0	0	0	-152.146	0	0	0	0	0	-156.809	386.339	0	0	92.8665	0	0	11.4614	0	38.1682	0	0	0	8.44169	0	2.97488	0	9.74078	751.444	0	24.8828	39.0727	-99.9052	-500.274	0	0	0	-218.27	0	0	0	0	1974.38	376.906	0	572.451	0	0
pos_15097	4-alpha-Methyl-5-alpha-cholest-7-en-3-one	10.8348	-5.90648	1.54289	2.34221	3.70983	1.01779	8.05527	1.58112	18.7581	1.38116	6.49267	0.859348	0.21358	0.43028	2.89996	30.0558	0.460786	1.7946	0.83091	0.778529	1.51944	0.547535	0.145828	2.95135	2.3182	5.56871	-0.115435	3.24074	0.203489	-0.156036	0.807636	2.38965	0.900829	2.19803	1.86886	6.30958	2.3665	1.52268	12.8437	2.65842	57.5934	4.41679	-41.3588	3.44086	30.6527	0.248736	0	8.00483
pos_151	3-((4-(5-(Hydroxymethyl)-2-oxo-3-oxazolidinyl)phenoxy)methyl)benzonitrile	4.84134	-210.032	108.966	126.968	548.101	264.533	469.464	146.984	396.603	342.897	1044.23	542.95	594.726	441.065	458.228	506.021	317.789	289.55	202.792	549.038	412.007	472.336	83.9844	781.141	688.92	391.943	-38.8597	566.078	1201.28	-107.788	678.96	618.309	220.844	767.665	340.972	442.677	283.778	360.479	179.63	200.147	299.522	425.477	-1572.22	376.88	512.28	373.966	1.45737	491.576
pos_15107	CL(8:0/8:0/8:0/16:0)	0.245055	0	0	0	0	4.26278	0	10.159	16.4247	0	65.0461	0	0	0	0	0	0	2.72589	0	18.7066	0	0	0	0	1.99537	1.1918	0	0	0	0	24.4842	22.7827	38.7754	73.2959	20.1483	0	0	8.47404	1.86243	16.3114	0	0	0	11.7544	0	126.64	0.713903	17.3311
pos_15111	CDP-DG(a-21:0/PGF2alpha)	16.6943	-137.754	45.3443	3.83007	873.613	79.0849	592.039	704.827	1701.85	0.450068	3725.9	220.891	59.6661	129.695	104.418	16.2748	246.968	754.771	32.5392	1112.42	367.133	128.901	35.7609	287.827	187.414	743.877	-108.629	385.31	183.693	-63.3359	1523.41	491.849	194.006	1438.1	596.718	66.3061	477.852	414.827	150.046	690.214	6.56497	351.668	-1433.57	417.375	728.512	1732.85	26.2107	1597.6
pos_15112	CDP-DG(i-22:0/PGF1alpha)	0.549033	-2.42741	0	0	20.0952	0	19.2682	17.6561	41.7713	0	98.4068	1.648	0	0	0	0	3.32322	21.965	0	23.55	11.3105	0	0	3.31363	0	13.4749	-2.68183	6.82567	1.35004	0	32.7587	12.8786	2.22615	20.9945	11.274	0	11.1901	11.742	3.07265	14.5373	0	12.2175	-9.97919	8.53528	13.3077	30.6078	0.606905	48.3192
pos_15116	CDP-DG(a-25:0/i-22:0)	0.0102227	0	0	0	0	0	3.11107	17.8028	48.6874	0	196.49	0	0	0	0	0	0	18.4731	0	268.842	3.7516	0	0	0	0	20.5161	-1.12806	0	0	0	229.807	48.4463	10.6081	160.32	41.0728	0	1.73016	31.234	0	100.112	0	5.34562	0	12.3693	81.6387	275.265	1.49028	44.3434
pos_1512	N-[(1R)-2,3-Dihydro-1H-inden-1-yl]-adenosine	0.0157802	-9.70324	0	0.270376	2.12177	60.5987	3.80285	1.76882	6.1407	4.31785	27.5812	67.9446	4.22531	2.14999	11.0058	0.176492	14.5532	177.874	18.0071	131.23	100.006	5.33488	1.0851	20.307	13.8189	10.534	-0.7848	5.32792	282.884	-2.20056	190.046	15.7321	180.824	2808.99	857.649	0	2.73485	624.532	2.55602	2.56598	5.22453	11.0118	-1544.44	209.156	12.6704	1705.68	1.73203	51.3643
pos_15120	Hexenoylcarnitine	0.202798	-5.64982	0.854924	0.000458035	13.1755	1.11703	8.60517	8.54918	26.3916	0	46.0687	1.25511	1.05561	7.01539	1.46196	0	3.65123	10.0916	0	12.9193	1.46644	1.34386	0	0	0	1.38335	-0.385512	0.00580434	0	-0.000415324	16.3028	0.174442	2.88401	10.954	8.78653	0.0188398	3.76422	4.00591	1.24657	5.93676	0	1.49998	-5.14039	5.27754	8.13548	26.9254	0.330833	12.3948
pos_15124	(8S,9S,10R,13R,14S,17R)-5,6-Dihydroperoxy-10,13-dimethyl-17-[(2R)-6-methylheptan-2-yl]-1,2,3,4,6,7,8,9,11,12,14,15,16,17-tetradecahydrocyclopenta[a]phenanthren-3-ol	6.72643	-105.415	4.50444	9.50762	107.837	7.54328	187.245	14.3561	90.5409	68.8879	154.036	119.385	106.144	95.7433	89.5918	70.3781	125.333	27.2164	38.1864	74.1711	86.0796	87.0932	14.3403	50.449	28.8308	131.426	-20.6464	57.8195	10.7673	-69.0794	24.5717	32.3313	35.3549	10.7064	23.8634	9.16355	12.3262	53.1675	66.2558	51.1879	174.398	81.4496	-101.333	34.3246	34.2583	29.9042	0.509888	158.218
pos_15126	1-Linoleoylglycerophosphocholine	1839.66	-61470.3	25570.4	11991.4	136256	34742.8	100142	70911.9	179146	16484.2	396628	65007.9	46579.1	72504.6	60218.5	28324.8	62188.9	103682	23753.9	128924	83813.3	68553.6	19938.4	82989.2	73731.7	106687	-17844.2	77800.5	42552.5	-17299.1	201757	85365.3	38608.5	200262	104636	49246.3	74581.1	70757.8	38319	97055.1	32251.7	81901.8	-331330	83803.4	121040	333239	2692.23	175715
pos_15138	Janthitrem B	29.8108	-1885.86	614.215	376.512	2417.2	665.408	1573.85	725.271	3472.26	1430.34	5702.33	1119.35	1925.02	1409.38	723.577	642.428	1110.72	1683.36	604.786	2836.51	1027.51	1065.79	447.756	1476.54	1271.67	4403.08	-330.551	1146	826.877	-391.707	2267.65	1883.33	596.421	2654.79	1145.77	1769.02	1797.98	652.121	759.149	1821.77	1257.71	1916.12	-4025.81	1155.71	2540.54	1493.6	47.3643	2404
pos_1515	Fluoruracil	1.77271	-131.518	40.751	37.0993	224.027	65.0877	137.708	68.6967	232.37	137.923	283.95	88.2107	146.039	89.899	102.402	88.4598	120.833	92.2835	46.2562	61.023	155.488	80.1688	62.8165	94.5934	128.929	138.32	-12.1632	79.3485	19.1848	-37.1164	64.3746	89.0365	63.4973	179.954	79.756	176.486	112.563	59.4471	96.9527	68.639	143.514	110.603	-312.159	72.3709	138.922	12.662	0.946178	94.1895
pos_15156	(3beta,22R,23R,24S)-3,22,23-Trihydroxystigmastan-6-one	5.03351	0	0	0	0	0	0	0.517142	0	0	0	0	0	0	0	0	0	0	0	2.48821	0	0	0	0	0	0.000716171	0	0	0	0	1.51766	0	0	0	0	0	0	0	0	0	0	0	0	0	0	13.4748	0	5.55826
pos_15157	Chenodeoxycholylglutamine	36.4735	-255.975	93.2072	7.29523	1360.67	123.319	1191.75	1517.91	5459.64	25.8013	12525.5	306.856	165.606	187.017	86.0727	0	423.47	1485.56	21.9335	2927.5	477.446	47.4901	27.4327	388.298	308.668	2013.83	-98.5003	397.668	142.94	-74.895	5265.81	956.584	395.33	3273.78	580.97	94.8831	1301.96	419.367	159.149	1077.01	73.028	408.12	-1758.67	571.498	1496.89	19478.1	63.9866	2547.41
pos_1516	Maleic hydrazide	26.5963	-2207.1	509.264	469.535	3408.28	770.475	2035.18	1052.67	3306.76	1753.81	4282.79	1124.59	2037.48	1191.12	1298.44	1150.75	1519.43	1187.27	635.29	812.824	1605.28	1308.82	633.581	1196.59	1271.34	1730.33	-138.306	911.35	416.021	-418.686	848.626	782.828	850.258	2407.77	994.4	2332.62	1749.66	901.949	1161.25	925.861	1855.2	1497.45	-4831.58	1006.48	1918.53	326.268	13.4823	1204.12
pos_15163	Polymyxin M	0	0	0	0	15.9363	0	2.38886	26.0369	76.9885	0	287.279	0	0	0	0	0	3.68089	33.9252	0	340.454	0	0	0	0	0	17.8044	-0.421752	0	0	0	122.415	9.75945	11.8769	118.871	5.83052	0	0	7.19435	0	20.6387	0	0	0	8.92022	22.6496	330.12	1.98338	59.9604
pos_15164	Imazodan	1.09132	-48.7967	18.4372	9.40571	83.3768	23.5391	67.7851	37.4974	104.061	16.5352	216.88	40.1256	33.7515	56.6764	44.5226	20.1175	43.753	64.4768	16.4388	77.7292	56.8378	44.6941	11.9727	44.7618	46.3476	63.811	-9.12391	53.3203	29.8235	-12.7262	101.93	52.3725	23.4665	118.137	71.3807	39.6362	49.9551	43.033	25.0095	59.0284	25.5624	60.4961	-222.127	58.8238	74.8152	109.917	1.64764	105.545
pos_15165	(±)-2-Dodecylcyclobutanone	0.222366	-18.6336	8.01514	4.67926	10.7619	9.77029	10.8199	4.37481	7.14982	11.6707	60.3082	6.82581	15.4242	9.45181	13.1351	39.6472	10.0792	7.04227	4.88693	1.33654	9.04709	11.6612	4.17449	11.4242	112.57	53.4703	-10.4651	47.4406	33.8908	-16.5037	43.9825	37.247	16.7888	90.2406	52.8219	67.518	36.4034	38.4208	30.5199	44.5065	54.6373	50.8771	-204.96	52.9246	71.3958	7.69752	0.551106	42.3501
pos_15173	3-Hydroxyoctadecanoylcarnitine	66.0608	-767.324	110.417	182.911	652.233	192.796	966.428	170.766	231.724	411.475	596.222	686.797	634.969	707.306	980.785	594.051	825.147	145.681	443.124	342.375	533.775	778.45	165.293	304.003	353.93	509.759	-69.384	668.472	120.817	-476.862	270.845	163.282	157.909	270.443	347.322	344.963	453.235	180.342	390.372	313.425	2491.22	785.069	-2588.51	1038.75	521.806	147.689	4.58024	790.993
pos_1518	7,4'-Dimethoxyflavone	0.417581	-6.36297	0	2.41178	31.1557	2.75191	1.36667	1.76565	7.40513	0.343372	13.2434	10.9312	3.8309	2.50505	2.65215	0	4.3014	17.3889	2.75682	13.7307	4.33462	8.53457	0	8.15561	4.47685	0.544049	-0.0946496	5.8524	128.955	-0.528936	16.4491	12.4187	8.46448	33.6226	7.99921	18.5802	6.4514	4.6829	2.2181	4.89972	3.87019	2.90201	-20.2137	21.324	4.81017	1.47152	0.212138	5.0573
pos_15189	LysoPC(20:4(5Z,8Z,11Z,14Z))	270.14	-12018.2	5265.72	1829.34	16935	5488.68	17919.7	7753.21	32655.9	8568.92	72684.8	12379.1	14449.4	11338.7	7141.7	4959.36	12640.2	21886.7	3033.23	19655.4	13477.8	4768.8	2730.1	13617.3	15745.1	26154.6	-1622.6	12527.8	5480.38	-2963.55	31714.1	13669.5	6703.41	31682.2	8212.52	7592.51	16564.2	6506.04	5494.83	10589.8	14393.7	11589.2	-41849.1	12651.4	22197.3	33576.9	432.998	16857.6
pos_1519	Lysylhistidine	28.5678	-1836.86	87.1694	69.6628	1212.46	124.551	855.982	874.802	953.853	280.189	3778.66	883.867	594.849	238.376	1053.7	114.039	1044.32	271.874	297.694	1231.58	681.203	265.813	150.518	547.568	467.936	669.167	-45.6095	381.449	804.371	-312.917	639.308	803.718	609.498	1451.35	304.067	282.056	2371.32	751.676	893.53	325.227	407.165	378.768	-2786.44	486.65	1443.97	461.726	8.71114	1695.07
pos_15197	Dodecyl-beta-D-maltoside	0.148278	-3.12149	0.864264	0.237756	1.30032	0.568161	2.57358	0.196247	0.573481	2.85797	4.10843	0.849122	4.36365	0.217924	0.107308	4.54658	0.964876	1.87424	0.527409	0.381019	0.458354	0	1.27655	1.85279	2.65083	1.74888	-0.451228	4.13883	5.49013	0	0	0	1.30351	9.6571	2.06204	2.65724	0.583771	1.2266	1.78017	1.31311	8.04698	0.620803	-0.910677	4.14883	0.826917	1.80682	0.0733615	1.49112
pos_15199	Chamazulene	0.219325	-24.4878	11.3577	10.4863	29.4047	13.8785	19.4244	6.67949	23.1361	17.2795	46.7003	21.6926	29.5063	26.9011	27.8287	41.2553	22.2211	20.1358	22.1562	19.4324	33.916	44.5174	11.2865	38.3165	14.4715	12.6694	-3.90555	14.4114	7.27394	-4.94609	4.34816	6.51706	8.16898	34.0445	19.119	27.3428	14.4045	12.931	10.1421	13.6427	26.1724	21.1907	-84.5567	29.4523	26.954	8.61209	0.374566	30.7762
pos_152	N2-Fructopyranosylarginine	18.1238	-1017.9	239.147	278.738	1741.71	526.154	1288.55	485.378	953.927	974.861	1833.86	1370.22	1393.94	887.84	1136.39	1096.44	828.611	429.092	509.391	1112.48	1227.75	1265.91	192.102	1914.08	1589.55	1350.22	-92.2501	792.87	545.48	-379.399	794.023	1167.26	688.145	1304.72	696.083	996.507	744.575	852.026	461.445	383.781	754.413	1052.26	-3477.08	637.421	1381.93	290.712	1.91381	1497.9
pos_15200	Dictagymnin	4.23607	-403.121	198.377	171.586	476.543	255.974	362.355	142.494	381.173	346.888	901.52	392.462	462.501	579.427	525.208	668.488	352.015	387.468	260.102	273.425	427.109	640.528	219.208	477.766	577.116	353.933	-64.1317	399.477	226.413	-115.69	404.368	298.936	162.529	639.865	392.627	450.41	250.166	255.593	213.847	288.131	502.748	398.409	-1498.96	378.102	475.234	155.065	6.25377	411.24
pos_15203	17alpha,21-Dihydroxypregnenolone	0.107797	-4.5073	0.0167229	3.42054	1.00339	3.32815	3.59375	0.304858	0	1.44084	0.559763	0.279174	2.48085	2.21996	5.95841	3.08843	1.53171	0.227132	0.300529	1.18778	0.213082	1.21628	1.99653	3.81291	29.2499	10.8098	-4.52774	21.5553	33.2193	-10.4705	30.2738	15.0009	3.81408	52.1275	42.1728	29.0614	21.0853	18.5122	11.1124	28.2741	32.0504	34.4324	-132.614	31.3709	17.0573	1.76431	0.579823	12.8798
pos_15204	3-Methyl-5-pentyl-2-furantridecanoic acid	5.11548	-81.0251	36.8044	54.0516	136.903	62.4181	128.466	34.0173	117.829	98.4031	426.606	85.9612	145.45	212.368	99.9644	246.169	106.573	181.912	71.3243	107.164	83.6394	95.9689	71.6651	185.532	159.108	131.21	-24.6819	181.779	257.018	-32.763	192.63	95.1015	33.3614	223.324	174.428	218.831	84.0703	89.8159	51.0763	119.487	380.216	127.842	-469.181	220.092	156.818	218.339	4.66752	113.772
[truncated: 3,950 more rows]
[truncated: 44 more columns]
