# Supplementary material for: Integrating microbiome and metabolome revealed microbe-metabolism interactions in the stomach of patients with different severity of peptic ulcer disease
Source: Front Immunol. 2023 Mar 9;14:1134369. doi: 10.3389/fimmu.2023.1134369 (PMC10034094; doi:10.3389/fimmu.2023.1134369)
Supplement: Supplementary file 9 [file Table_5.xlsx]

## Sheet: Sheet1
#ID	KEGG_annotation	name	Group	ME1	ME2	ME3	ME4	ME5	ME6	ME7	ME8	ME9	ME10	ME11	ME12	ME13	ME14	ME15	ME16	ME17	ME18	ME19	ME20	ME21	ME22	ME23	ME24	PUD1	PUD2	PUD3	PUD4	PUD5	PUD6	PUD7	PUD8	HC1	HC2	HC3	HC4	HC5	HC6	HC7	HC8	HC9	HC10	HC11	HC12	HC13	HC14
neg_318	C00190	UDP-alpha-D-xylose	(HC,ME)<PUD	2178.04	2073.83	1862.89	2243.92	3380.39	971.599	2174.29	952.937	2490.91	1969.14	2412.58	2854.26	2648.25	2093.94	2076.04	2586.03	2326.41	2981.53	1574.68	2006.8	1199.37	2504.63	1318.23	2024.35	3549.96	2720.54	2600.24	2762.78	2975.37	2912.51	1641.18	2156.77	2003.93	1849.6	1905.91	2812.36	3687.07	2121.57	2128.4	1610.91	1945.59	1855.46	2358.23	1610.33	2862	1514.79
pos_13010	C05853	2-Phenylethanol	(HC,ME)<PUD	0.58695	-50.254	20.5936	20.0623	48.4749	29.756	98.3011	26.8882	38.3682	35.4269	32.0399	48.5834	32.8883	50.6598	17.5609	56.6427	77.0201	46.8696	-4.42884	46.1631	15.9291	-10.9204	40.0686	19.9643	59.312	21.5669	63.5549	44.6272	59.4916	63.3485	83.1703	50.2195	25.0557	67.31	34.764	39.7852	27.6325	20.2328	21.5524	31.8676	55.1594	29.7853	-141.014	33.9935	48.2776	24.7291
pos_13015	C07208	m-Xylene	(HC,ME)<PUD	1.52705	-138.535	52.6617	49.2773	133.16	87.2506	267.022	129.602	107.386	108.185	87.6237	130.849	105.163	160.709	53.009	159.02	181.773	126.954	-17.3295	135.501	57.8318	-30.9588	116.866	51.2641	148.105	57.0724	158.006	123.58	147.111	168.374	202.786	166.935	66.6791	206.157	108.321	113.919	82.3943	73.3875	66.6337	82.549	146.181	102.164	-474.471	107.624	151.239	66.2384
pos_1373	C12115	3-Amino-4-hydroxybenzoic acid	(HC,ME)<PUD	161.722	-20355.3	2824.17	4826.58	14554.7	3657.2	12483.3	12973.4	13491	10467.9	6924.01	6218.79	10877.2	16238.1	7247.93	10486.8	13565.8	12853.4	-2371.29	5468.19	4133.59	-3276.68	2944.75	7153.14	10736.5	4416.03	15195.9	13622.9	9817.18	24516.3	13323.5	9698.7	3660.7	9997.78	5406.4	5834.54	7185.52	5081.67	4713.93	6879.9	11177.8	9741.84	-27884.8	6505.34	9249.45	2004.33
neg_6634	C00111	Dihydroxyacetone phosphate	(HC,ME)>PUD	13.3544	16.7118	4.80334	4.1588	5.33913	5.83106	3.38134	5.6547	6.39096	9.14601	6.53672	13.2809	17.7191	21.3806	66.6754	67.0815	79.0371	74.8626	81.4655	73.2446	49.6244	57.5646	44.0803	43.296	7.35414	3.10834	3.41238	1.58168	7.87501	8.15131	8.41003	11.112	3.67381	1.86644	3.46295	3.92971	1.69162	9.25159	3.65322	4.15558	11.3841	7.87668	5.33353	6.57743	1.32565	6.45876
neg_9199	C05584	Atrolactic acid	(HC,ME)>PUD	102.744	63.5904	374.461	456.559	275.155	183.566	178.171	206.174	326.887	969.793	1140.49	2288.71	389.823	334.513	85.7423	133.168	197.776	145.555	44.8159	109.518	577.56	389.466	29.1703	38.5021	137.65	74.2569	60.1182	54.3591	70.6258	147.504	83.5541	399.181	510.761	3269.3	37.1924	1932.18	158.055	457.909	602.36	992.763	642.379	150.493	363.748	726.731	261.711	218.589
neg_11937	C12144	Phytosphingosine	(HC,ME)>PUD	25.6398	8.27292	10.7565	66.2796	12.1057	27.243	13.0318	94.7861	11.6366	19.7182	8.40194	14.5154	11.8748	6.7111	34.7964	31.4387	110.67	61.5095	89.3079	84.4547	25.5264	51.4576	50.168	45.8631	19.1883	5.23496	18.4114	28.9669	16.8287	65.4587	26.0175	16.4778	38.8838	65.6953	95.8002	107.842	97.2776	62.0905	48.6722	72.0219	52.1862	72.7424	67.8983	62.4332	65.8961	34.6638
neg_10290	C14829	12,13-DHOME	(HC,ME)>PUD	246.88	379.081	110.3	103.718	183.571	23.6265	68.9443	121.9	69.9427	14.7414	70.4427	54.1364	65.4519	99.9612	22.3947	57.4665	170.291	282.18	264.763	118.529	87.3844	207.848	94.9152	144.156	97.1616	89.4313	100.279	56.681	23.3159	56.2833	52.9874	44.5783	132.593	163.404	152.876	172.937	291.646	118.016	159.779	256.197	222.818	168.481	180.309	122.375	141.666	92.248
pos_14539	C16504	Juvenile hormone III acid	(HC,ME)>PUD	0.0332169	-7.3065	1.5858	4.58205	22.4178	4.44603	78.8743	19.5812	2.27423	3.66281	2.79457	4.47985	4.23189	5.81578	2.27394	7.31167	356.735	203.926	-34.7394	210.587	124.917	-74.5202	259.861	154.018	2.64883	0.216827	0.87258	5.03412	1.08558	9.7796	11.2433	10.648	46.7137	356.606	252.506	193.088	174.265	178.426	95.0163	184.517	115.18	226.151	-672.048	187.313	167.624	76.1963
pos_14934	C16505	(10S)-Juvenile hormone III diol	(HC,ME)>PUD	3.60616	-143.389	84.4088	118.822	371.71	155.598	1054.29	578.628	126.693	199.649	131.95	159.368	206.892	277.746	82.739	347.067	5160.1	2845.81	-497.677	2979.41	1588.57	-1055.19	3048.53	2273	204.051	62.8356	151.857	189.088	199.508	293.613	359.855	274.659	583.255	4707.82	3275.66	2626.56	2367.79	2280.56	1274.26	2366.27	1817.72	3223.18	-9313.89	2727.7	2708.2	815.263
neg_8952	C21642	4-Hydroxynonenal	(HC,ME)>PUD	753.383	501.387	306.815	276.976	91.3554	161.115	616.325	201.015	95.7954	83.9497	160.781	123.975	145.531	140.846	120.704	206.208	326.864	484.137	306.971	255.919	204.188	280.01	266.395	227.321	150.919	105.465	271.427	120.197	164.648	91.2724	165.016	101.914	196.336	277.505	292.769	333.121	453.863	281.304	260.411	318.758	393.15	378.005	360.633	279.421	239.49	217.505
neg_1022	C00013	Pyrophosphate	HC<(ME,PUD)	3337.55	4420.26	4694.66	3998.51	2130.68	1541.33	973.547	2198.1	2305	930.354	2118.83	933.153	2009.89	2734.44	2097.47	1505.31	1751.91	2021.46	2947.91	1333.13	1084.31	2079.58	977.323	689.525	2244.69	2135.15	2122.68	2420.46	1768.74	1490.5	1665.2	2924.39	1666.58	1193.03	1779.03	1530.44	1812.28	620.563	1844.03	1285.13	2735	1949.96	1712.07	1422.56	1506.08	854.522
neg_4952	C00059	Sulfate	HC<(ME,PUD)	1891.29	2574.71	2560.77	2194.36	1503.85	1237.63	1357.1	1685.31	1435.73	1589.94	1761.1	1317.69	1476.52	1889.03	1995.72	1882.38	1755.49	1559.42	1671.67	1660.45	1274.4	1449.9	1202.07	1200.46	1627.83	1460.11	1414.82	1881.13	1597	1443.07	1686.65	1610.88	1121.18	1252.39	1456.55	1684.36	1696.17	1113.9	1382.03	1357.62	1629.18	1434.28	1494.27	1222.54	1348.52	1170.72
neg_3209	C00178	Thymine	HC<(ME,PUD)	68.1192	88.9338	14.936	36.0892	27.2276	12.9958	8.51848	30.9938	32.6579	9.36607	18.1605	17.0272	23.5749	20.9285	26.7435	19.9827	11.0786	60.7976	25.5606	12.0796	17.2082	26.7595	4.9597	14.075	35.2178	31.9362	51.5672	47.2426	20.0417	40.1092	14.8583	13.9601	23.2491	10.9178	12.6398	17.6271	33.5372	12.3893	14.896	17.4589	36.494	19.8272	15.7621	13.6764	29.2774	6.74398
neg_2158	C00385	2,6-Dihydroxypurine	HC<(ME,PUD)	109919	182980	41293.2	68456.1	85541.7	28586.3	29410.5	38291.3	64821.4	33911.5	55930.5	59390.2	61647.6	52869.2	52571.8	47217.8	45603.1	79671.6	51628.6	21752.5	31760.8	66218.5	11645.7	39927.7	91175.3	78884.4	76229	82427.9	52888.2	71486.5	33968.5	37894.6	48744.6	39835.1	35615.3	42047.6	83742	28994.6	42000.4	44825	42705.4	48579.7	48279.3	29006.9	58081.8	23165.4
neg_770	C00402	D-Aspartic acid	HC<(ME,PUD)	6805.66	5255.34	6961.11	6824.93	5479.75	6178.74	4818.34	7573.84	5104.71	5659.42	5053.47	5534.39	5006.01	4859.36	3893.18	8211.75	7664.3	4733.59	3202.8	6368.6	2042.6	4745.31	3163.57	4818.54	7317.89	4633.67	4354.65	7744	7306.75	5700.54	5945.1	5170.84	4303.91	3728.19	4201.27	7320.09	5411.49	3517.56	4339.92	3692.99	5400.17	5329.14	4689.58	3223.16	4844.58	1922.59
neg_3111	C00631	D-Glycerate 2-phosphate	HC<(ME,PUD)	78.5248	60.1958	12.434	72.3605	42.3804	19.0143	31.3127	32.1534	70.5376	13.3823	32.6946	36.5019	26.0129	40.4553	45.8823	39.1212	67.9914	65.4335	40.0077	20.8325	2.38448	34.3179	0.919687	18.5274	69.6309	36.2721	157.102	62.0219	14.9291	120.752	72.4485	12.1433	15.2003	16.0168	12.2005	39.4266	55.7578	16.0353	16.6662	28.3448	51.0204	43.9383	29.7389	31.5037	76.4861	2.86117
neg_5012	C00931	Porphobilinogen	HC<(ME,PUD)	205.452	496.997	43.8386	213.262	132.817	30.3542	75.7797	59.0719	166.458	56.8996	485.498	78.9776	88.4273	134.64	133.901	53.8705	55.1093	307.659	56.599	30.2396	31.4785	155.7	16.1039	38.2418	197.644	139.043	194.715	314.21	48.729	264.278	63.8027	58.08	62.1317	44.5013	26.2038	89.0011	241.632	64.7249	79.5299	73.2866	196.308	48.5327	54.2542	23.5745	270.928	31.871
neg_7386	C02763	Enol-phenylpyruvate	HC<(ME,PUD)	2182.52	1489.02	688.168	76.4278	36.9711	67.8971	475.481	44.6832	54.236	15.3437	44.8251	21.5809	28.2298	38.1764	29.926	16.6993	176.244	139.906	23.9992	47.9298	13.7065	18.3814	11.3476	1.42187	41.8193	57.055	28.277	28.7671	25.1234	36.2482	24.2099	67.6665	22.5843	57.2197	5.44976	13.0197	34.1259	14.8434	15.5326	14.2972	122.971	25.1829	19.9044	26.4239	35.5315	11.3267
neg_9586	C06577	Cuminaldehyde	HC<(ME,PUD)	1138.68	1518.91	1618.99	1344.93	912.917	805.862	798.083	1002.7	891.924	923.083	993.824	811.362	819.399	1057.46	1069.15	926.979	1031.67	852.59	919.356	949.434	751.244	813.855	705.182	651.116	1005.82	878.269	941.836	1011.41	919.006	853.307	1031.14	948.657	678.319	771.065	909.793	997.513	1026.38	726.082	820.412	805.866	1069.45	832.683	873.799	736.444	792.914	732.351
neg_11894	C12126	Dihydroceramide	HC<(ME,PUD)	786.24	660.644	440.168	1852.96	594.305	761.651	361.812	661.265	300.402	529.029	573.735	359.988	425.705	552.641	727.648	806.999	121.245	54.113	52.8121	77.5082	29.2099	61.8365	49.94	55.1868	1038.67	305.825	341.541	647.383	556.324	736.51	454.154	510.933	44.4672	63.2386	79.9782	96.6037	70.544	64.4058	50.5419	59.6113	25.3945	74.9963	82.3167	64.545	112.401	33.9241
neg_1347	C00008	ADP	HC<ME	4663.04	2723.46	1411.37	2663.26	2053.93	1036.78	2658.57	1639.29	3484.88	2993.58	3053.17	2374.21	2697.08	2516.12	3715.41	939.373	1976.82	5111.88	1962.86	2213.37	627.641	3069.78	758.78	2127.91	3704.03	1356.17	3211.6	2029.72	1019.36	5228.21	2509.69	1196.96	697.199	892.932	1004.99	2059.75	3908.34	1037.2	2654.61	2734.86	1606.68	2025.75	1842.04	1188.66	3027.23	1174.81
neg_547	C00062	L-Arginine	HC<ME	3133.5	3296.7	2362.42	2375.42	2502.92	2342.58	2193.49	2583.05	1945.12	2104.06	2116.82	2921.4	1974.09	2102.71	1442.91	3638.86	2856.03	2180.07	1532.32	2650.61	1865.64	2053.29	2148.28	2807.65	2663.65	2284.17	1855.74	2326.57	3292.67	2141.01	2063.76	2083.13	2227.24	2348.17	2681.28	2795.12	2200.79	2331.98	1677.19	1593.54	1593.49	2256.17	2549.71	1839.98	1799.47	2189.25
pos_3782	C00195	Cer(d18:1/24:1(15Z))	HC<ME	0.702709	10.3299	-1.65036	-1.23178	-6458.03	-2527.3	-3762.78	101.671	15.0767	36.8081	105.383	39.8539	0.58206	0.0714635	-1.28553	-2896.59	-1144.15	-229.988	102.948	-102.879	-3.37364	43.387	-1065.76	-960.051	-22.994	-15.6888	-12.2832	-1065.68	447.402	0.173493	0.665997	1585.63	-1388.06	-144.1	-0.632469	-4.44876	-22.3832	-88.7925	-2582.13	-10.3637	-10.8948	-86.5161	1867.24	690.072	0.32097	16.6071
neg_766	C00263	L-Homoserine	HC<ME	357.573	451.414	286.003	248.109	240.647	202.894	190.41	236.182	191.247	258.456	175.683	203.244	182.676	173.961	140.943	227.481	214.945	228.84	145.135	233.033	201.509	212.969	188.453	175.524	271.034	215.314	169.478	207.566	278.521	155.497	173.57	213.496	210.615	205.969	221.653	246.602	266.895	152.435	173.637	132.606	176.549	197.96	272.586	164.603	193.912	194.262
neg_1535	C00295	Orotic acid	HC<ME	60.8851	521.551	1.12341e-10	519.378	9.23805	1.12341e-10	2.39407	112.987	11.5861	3.38742	151.891	4.20485	2.31784	375.507	64.6752	1.58974	1.52226	62.2349	219.413	1.12341e-10	1.19188	10.5403	0.0275841	1.12341e-10	62.0237	24.1109	41.9893	51.1917	1.12341e-10	179.899	159.801	1.12341e-10	1.12341e-10	1.12341e-10	1.12341e-10	1.12341e-10	115.224	2.15936e-05	5.52113	94.0314	16.6881	0.2546	0.226578	0.0416988	15.0873	0.11506
neg_7278	C00633	4-Hydroxybenzaldehyde	HC<ME	408.295	448.636	308.947	260.864	105.347	104.102	156.297	375.775	147.596	172.704	169.413	102.291	110.357	150.709	258.748	140.918	170.573	150.835	117.948	131.071	83.3273	119.096	70.8647	83.2048	127.549	96.5268	130.006	217.649	115.647	214.548	192.321	135.163	83.3759	85.4522	98.5459	169.455	144.265	63.7149	124.024	107.483	206.686	117.268	109.881	74.5052	121.683	71.0158
neg_8371	C01419	Cysteinylglycine	HC<ME	10.9706	3.19173	1.12341e-10	2.41962	1.12341e-10	1.12341e-10	1.12341e-10	1.12341e-10	1.12341e-10	1.12341e-10	1.12341e-10	0.413084	1.12341e-10	1.12341e-10	1.12341e-10	1.12341e-10	1.12341e-10	0.0168821	1.12341e-10	1.12341e-10	0.229242	1.12341e-10	1.12341e-10	1.12341e-10	1.12341e-10	1.12341e-10	1.12341e-10	1.12341e-10	1.12341e-10	0.432624	0.0928676	1.12341e-10	0.722421	1.12341e-10	0.0611865	1.12341e-10	157.672	0.283908	1.12341e-10	232.892	1.12341e-10	1.12341e-10	1.12341e-10	1.12341e-10	0.114878	0.0598022
neg_5923	C05582	Homovanillic acid	HC<ME	4184.81	3453.31	251.457	720.887	1166.43	524.397	448.186	610.886	1770.78	354.204	631.086	662.295	858.744	306.937	454.203	1347.64	392.672	2307.01	742.161	204.448	170.818	856.121	70.5519	1064.42	2718.99	754.575	2364.08	1031.25	813.308	1369.86	351.091	237.58	1360.04	136.296	124.223	606.119	1265.08	410.052	447.027	283.27	706.773	772.306	228.88	205.987	1385.62	300.613
neg_1069	C06231	Ectoine	HC<ME	61.3737	90.1388	14.0164	25.6252	33.797	14.0947	29.0278	66.4008	23.6328	52.3985	24.89	43.1214	16.8727	25.8698	20.9188	23.3551	21.2125	55.7027	23.1145	22.8431	29.7146	29.9362	9.12035	33.4083	39.58	42.0102	29.1732	25.5457	23.9989	27.1096	7.43199	17.2747	20.1875	22.8633	24.2507	33.5426	61.8609	28.6511	24.0226	31.7987	14.6144	15.094	17.8096	21.2602	29.2713	27.479
neg_1627	C00006	NADP+	HC<PUD	3309.15	8892.32	249.145	1000.49	1563.97	132.514	77.8921	214.495	1269.02	451.825	820.793	204.73	430.608	817.48	1133.11	222.555	359.16	1987.51	949.075	112.133	44.6037	1105.75	5.49788	123.046	1151.62	1782.63	1418	1335.58	112.187	1214.18	409.805	315.362	364.404	143.619	167.708	222.406	1701.88	157.368	290.029	738.075	1335.25	395.08	263.737	317.053	1027.24	0.373558
neg_1600	C00072	Ascorbic acid	HC<PUD	22253.6	58226.4	5373.06	11542.4	12580.4	3372.53	2668.46	4976.6	11573.4	6678.39	8605.58	4334.85	5701.49	9311.32	10388.3	4285.21	5608.57	15657.2	9257.56	3330.57	7266.6	11425.6	1607.49	3397.72	11321.4	13692.8	12687.3	13838.3	3741.08	13148.7	6662.34	4743.65	5219.38	3681.82	4398.68	5045.09	15917.7	3873.82	4598.17	7803.13	13820.9	5918.37	5183.92	5404.79	10602.3	1678.45
neg_1510	C00122	Fumaric acid	HC<PUD	3735.21	6927.01	2335.19	4159.37	5161.25	1083.04	2125.48	1191.23	3697.49	699.285	3431.2	3522.32	2875.59	2308.68	4804.85	1831.26	1823.06	4887.99	1073.27	1435.32	1136.6	3835.79	1259.37	1993.67	4898.87	4259.16	4338.31	4811.35	3150.47	6405.22	2100.28	2157.59	2453.86	2609.13	1722.08	3367.99	6244.6	1881.67	2095.82	1664.24	3773.15	2379.98	2214.67	1754.07	3965.38	1478.84
pos_17311	C00165	DG(16:0/18:2(9Z,12Z)/0:0)	HC<PUD	144.43	-11032.1	3774.42	154463	278730	79973.9	174249	93311.6	59017.2	67049.9	28081.1	18603.1	46032.3	49285.8	30181.1	72371.2	73679.9	58054	-9879.07	44031.9	31239	-24053.5	72996.2	58376.3	32120.2	12213.2	167658	168803	44186	55253.8	102273	95455.6	20748	49270.8	30341.2	18478.2	14209.6	57255.8	20954.5	23155.8	27590.5	20713.5	-185675	27755.7	26575.1	11812.7
neg_1534	C00186	D-Lactic acid	HC<PUD	51.7945	108.179	43.6034	62.4314	71.6847	20.1809	27.6663	16.7664	52.0624	13.4566	50.5147	46.9757	38.6313	33.1667	64.5133	29.0732	27.1666	64.5244	15.5885	22.1021	14.8619	48.9161	19.9077	29.9195	66.7904	63.8102	60.3125	65.5038	43.6013	85.2274	29.8533	33.2352	35.5477	36.8486	29.3096	81.557	87.8409	28.0492	32.9482	30.2338	52.4926	34.3863	31.0347	26.5684	58.9219	21.3224
neg_1559	C00861	L-Rhamnulose	HC<PUD	14656.1	6365.03	2657.56	1112.88	179.997	636.684	1129.41	605.098	503.001	729.898	1252.3	313.74	882.879	421.194	313.219	291.814	3499.25	1290.96	333.368	407.234	149.383	371.129	213.29	1809.48	797.575	843.073	1123.84	299.048	533.058	1044.95	1042.96	1287.06	543.071	174.147	137.416	283.75	1051.53	570.446	1122.21	357.174	265.529	241.929	152.586	101.588	1213.65	92.5653
neg_2925	C04282	1-Pyrroline-4-hydroxy-2-carboxylate	HC<PUD	128.057	125.144	10.5632	52.3869	112.307	40.6578	8.221	38.5743	87.6657	66.786	65.1931	46.9803	60.9564	37.279	31.5224	83.402	50.0436	83.9505	41.4879	23.5157	1.50009	79.6296	7.9757	34.9571	121.788	132.126	103.301	70.8328	28.3593	90.6019	40.9353	35.5185	44.1313	8.18143	14.8383	44.7372	84.6106	3.08211	32.0975	20.5395	70.1476	68.1443	40.0619	11.0122	67.0769	3.48526
neg_3032	C04628	Coenzyme B	HC<PUD	133.001	390.107	1.12341e-10	62.1218	103.696	6.42493	9.21903	10.7953	81.1987	58.2669	50.6865	20.3216	25.1396	33.5616	51.5194	17.9341	30.6865	155.223	55.0404	2.87652	31.184	77.3175	8.07753	13.2078	88.4721	136.971	76.4149	129.738	9.42355	133.716	28.0914	9.30419	13.6888	11.8284	13.7342	12.3035	123.456	3.74676	9.07619	37.4288	85.3231	24.7808	18.6525	9.84856	62.5855	16.8618
neg_316	C05125	2-(alpha-hydroxyethyl)thiamine diphosphate	HC<PUD	1057.42	1037.93	892.04	1103.31	1937.52	475.863	1319.12	451.432	1344.12	1159.04	1294.37	1871.22	1491.38	1062.9	1093.68	1404.9	1240.81	1625.53	824.37	1071.37	572.958	1401.67	695.551	1275.69	2002.32	1456.37	1459.76	1497.23	1646.82	1839.99	845.446	1089.67	1029.45	933.487	981.823	1614.7	2133.57	1278.27	1123.38	833.887	996.33	949.067	1291.9	790.326	1683.97	791.086
neg_10653	C00712	Oleic acid	HC>(ME,PUD)	44.1845	37.0829	34.9051	48.4396	48.0264	8.29416	69.2147	55.7659	49.1723	109.411	46.0095	62.7061	41.7498	9.81086	16.0546	66.175	34.0726	59.4544	26.402	62.5064	15.2451	28.7284	51.4283	25.9378	61.0264	23.7182	72.8697	39.4725	45.7284	112.149	16.3544	44.8126	81.3795	70.8304	51.736	134.315	140.697	54.7127	267.187	13.4288	53.4889	39.524	159.708	45.8067	343.449	46.7339
neg_12213	C05476	Tetrahydrocorticosterone	HC>(ME,PUD)	11788.5	8027.34	4536.17	2832.66	2721.1	1317.78	1666.08	3765.75	2125.77	3231.1	2231.8	2643.87	3254.01	2058.85	4554.72	2810.02	3842.4	8118.29	5357.87	3862.1	1358.97	2639.09	1931.54	2816.27	5775.77	4020.8	3159.43	1973.84	3931.15	3628	2455.91	2032.23	4071.05	3505.78	4608.54	6205.45	7223.14	2483.82	4857.74	4540.48	5894.86	4797.07	5084.53	1776.45	5137.45	2395.06
neg_2239	C00127	Oxidized glutathione	HC>ME	31.1987	147.405	23.5328	6.88082	18.3809	0.0509509	2710.05	14.4478	15.0375	780.844	50.779	65.7835	15.0845	117.177	2.77387	10.9362	651.031	7.24634	15.7437	74.1125	1420.95	3.13042	4.81921	200.679	67.9237	654.036	22.8619	5.09866	31.223	23.5465	11.5429	415.075	60.2797	1494.43	810.102	325.226	2847.5	2984.48	6.53287	219.208	10.3487	87.4266	196.895	4477.68	348.165	2575.22
neg_3818	C05805	2-Hexaprenyl-3-methyl-5-hydroxy-6-methoxy-1,4-benzoquinone	HC>ME	335.546	66.1768	38.7783	47.2352	24.831	9.77136	18.0357	55.3224	95.059	200.73	37.5177	36.8054	65.4719	46.6045	282.536	77.2471	309.655	218.835	290.943	377.085	82.2736	123.794	110.254	112.447	234.347	47.0976	80.3717	43.7017	190.222	101.009	151.44	57.7918	124.5	257.279	248.446	295.779	352.013	229.984	191.457	212.401	176.241	287.399	240.012	166.741	287.127	56.7476
neg_1199	C06215	Levan	HC>ME	6839.29	2450.03	2401.28	581.957	4587	611.222	642.325	285.594	505.764	6816.84	682.61	1803.58	268.427	1235.36	672.833	460.827	349.557	2300.13	364.658	414.86	3210.38	1651.36	3914.7	2116.91	484.535	12614.6	181.027	154.513	3538.79	360.61	322.219	2060.11	981.4	5516.28	4735.43	3074.42	12436.6	2658.29	355.753	15851.6	336.325	338.488	7830	6345.71	747.022	16752.4
neg_9676	C16308	Traumatic Acid	HC>ME>PUD	57.7516	59.9372	26.4605	99.5226	72.1778	52.2126	31.5903	109.829	27.3159	53.7252	51.0636	40.4864	57.7157	46.7056	50.8089	73.6993	1740.34	1348.25	1300.24	1357.01	1030.26	1558.56	1147.84	1052.94	85.0142	27.4382	26.108	68.7436	63.4959	45.9654	69.8198	46.572	381.89	1379.76	1735.79	1177.24	2076.84	1294.22	947.462	1524.13	509.561	1377.22	1111.27	1117.24	861.857	839.994
neg_10204	C19615	hexadecanedioate	HC>ME>PUD	5259.52	4645.56	4153.53	7971.22	6435.27	4180.83	2661.78	7183.8	2479.36	4296.98	4903.39	3447.16	3933.04	4653.52	4919.85	5355.37	100494	75251.8	78802.4	76386.3	57539.2	66038.1	71648.5	61410.1	5355.43	2590.87	2576.56	4956.2	4717.11	3598.25	4769.73	4644.25	30434.8	82511.4	96960.9	73767.5	118234	75246.4	61092.1	88518.8	39736.2	81554.5	67554.7	65916.4	57559.3	55712.3
neg_1476	C00097	L-Cysteine	HC>PUD	217.28	532.087	122.166	131.143	98.3775	35.4231	586.925	295.785	165.875	402.273	170.133	135.259	218.77	178.346	341.043	115.749	490.274	214.012	239.465	311.268	108.121	183.53	150.309	372.867	192.575	90.8909	144.916	82.0729	87.0145	422.14	114.7	112.549	100.619	157.778	229.22	418.341	290.074	466.089	623.305	202.462	163.705	141.679	190.145	147.618	895.724	97.2773
pos_12564	C00397	Tobramycin	HC>PUD	0.98909	-27.4264	0	1.49224	34.5797	3.7626	101.887	0	26.034	1.26548	1.94822	72.711	51.4487	2.37037	3.33051	20.0006	134.431	153.787	-20.3564	49.9886	26.3194	-54.5026	123.137	79.8745	67.5556	30.7522	12.3401	2.55815	9.71079	37.0101	5.45615	20.6688	78.518	156.25	53.5616	84.9531	75.121	78.2123	57.6192	57.8031	5.59781	120.978	-176.014	86.8063	242.369	20.139
pos_8528	C00601	Phenylacetaldehyde	HC>PUD	0.0589671	-3.89871	0	1.33528	2.3046	4.5645	19.3054	3.70555	3.76604	4.64522	2.14115	15.0891	5.15937	3.35803	0.466609	25.9132	6.01526	5.56746	-0.657003	14.5134	137.661	-1.7672	22.9049	19.9365	1.52977	1.6686	1.9653	1.52395	5.87233	2.63563	2.07974	4.3089	4.66944	23.632	7.5443	7.37649	0	6.74244	0.968578	0.589451	0.536828	4.07697	-23.8686	13.6937	6.808	19.8468
neg_9878	C00780	Serotonin	HC>PUD	109.436	282.581	2.70249	15.679	189.66	26.1765	40.6104	66.4148	85.0594	2.11937	26.4373	51.1487	47.9162	78.3142	31.6117	57.2566	67.5196	265.457	230.011	65.6076	142.684	140.925	74.5483	202.666	116.683	37.0073	120.393	36.1728	29.5624	41.3066	63.6819	20.9548	132.191	84.4054	79.7454	82.7307	174.24	47.1518	137.438	255.732	78.1313	95.0354	73.8508	98.2077	88.6574	60.7527
pos_14285	C00836	Sphinganine	HC>PUD	45.8862	-443.174	419.412	95.828	395.998	326.359	680.632	4463.15	168.011	257.274	705.561	180.828	188.264	372.262	120.38	471.927	663.907	192.316	-44.5556	582.312	243.181	-72.7466	222.703	144.66	316.753	119.001	220.533	187.357	203.856	995.707	535.847	295.599	130.724	353.965	657.142	1294.96	188.425	898.83	86.2418	196.975	4267.48	1833.19	-1250.78	3866.32	373.724	161.72
neg_10017	C04717	13(S)-HpODE	HC>PUD	1157.12	996.957	1558.54	415.241	438.787	351.828	909.541	1832.64	501.626	382.917	298.058	672.741	861.366	359.552	299.141	636.322	756.098	1191.68	986.223	401.991	335.394	163.258	553.761	514.289	433.826	864.884	877.1	173.077	317.041	375.858	399.909	341.055	883.576	805.932	557.801	881.612	1041.33	703.053	688.745	595.514	866.758	859.608	797.173	497.562	863.511	601.866
neg_9600	C06124	Sphingosine 1-phosphate	HC>PUD	51.632	117.028	1.12341e-10	36.6673	78.1714	1.12341e-10	40.1334	1.12341e-10	34.6718	1.56882	32.5295	9.07932	19.1273	35.2548	28.591	9.61196	11.4975	45.7758	66.8972	5.71458	1.50766	45.1576	7.77941	26.5284	38.3369	49.9246	14.0432	16.9367	4.58884	39.5938	1.12341e-10	1.12341e-10	32.1906	12.5269	34.0561	12.9306	130.454	22.6456	52.3441	125.5	63.8983	10.4884	40.2385	33.6038	51.6443	1.34921
pos_11808	C13252	Carmofur	HC>PUD	0.0345576	-11.1744	0.689225	0	15.966	0	4.35586	0	0	0	0	2.31016	0.131844	1.12537	0	0	40.836	37.4521	-6.74099	22.0717	35.1614	-16.6113	40.7316	38.4956	0.746962	0.455392	0.426737	0	0.761586	3.49526	0	0	8.58857	46.4138	27.5776	21.5819	24.5301	30.7694	14.1077	40.2376	19.1243	27.843	-126.028	40.7523	56.0725	7.48453
neg_9938	C14828	9,10-DHOME	HC>PUD	577.728	456.822	366.564	213.394	176.693	156.817	229.945	792.674	198.537	188.174	137.195	318.506	271.098	148.563	96.7736	259.913	250.394	496.857	277.031	186.991	110.816	255.999	181.375	171.122	206.804	290.725	333.204	102.621	134.655	131.444	126.728	193.959	285.632	257.749	236.8	265.552	339.651	303.765	240.915	206.309	285.779	329.528	381.604	170.527	286.403	273.794
pos_2960	C00165	DG(18:0/20:1(11Z)/0:0)	ME<PUD	0.570306	-50.7882	26.2375	19.3105	2.0837	0.151668	51.3873	23.8927	53.3834	27.3087	6.99067	55.8693	61.4462	71.1423	57.7551	82.6173	18.7535	51.3418	20.8773	22.5967	66.1138	99.6319	20.026	7.5494	39.1941	53.8785	-9.07135	48.7828	0	0	0	0	0	5.77213	32.696	62.2008	43.9421	8.74238	3.22091	20.3309	98.6228	45.5127	-246.125	5.27482	74.5035	27.1227
pos_15377	C01152	1-Methylhistidine	ME<PUD	0.395158	-30.5653	12.3427	10.3226	44.8587	12.4984	81.0104	55.6252	23.8005	10.1322	18.1797	30.928	25.9661	47.7355	6.81644	24.4009	20.7377	29.2714	-3.71373	11.6293	8.23174	-12.8644	6.38685	13.9683	49.9308	23.5374	48.4137	25.7574	29.2298	34.8032	34.9662	29.8087	12.1973	37.6154	17.4333	26.8813	30.919	6.77975	17.536	28.5612	47.2918	31.755	-134.007	16.7433	33.0949	4.778
pos_14430	C03640	sphingosylphosphorylcholine	ME<PUD	8.56295	-278.807	87.2378	34.6939	143.544	47.1487	963.191	173.957	262.332	198.777	86.9042	160.115	224.804	126.178	143.444	115.657	217.889	493.649	-18.4617	154.214	27.5814	-171.404	248.677	105.863	423.671	188.454	222.653	372.721	219.179	489.793	116.58	433.872	136.035	267.274	154.253	218.292	662.144	145.444	281.582	79.3084	2277.96	237.749	-1136.86	232.301	2570.11	115.512
pos_1488	C04454	5-Amino-6-(5'-phosphoribitylamino)uracil	ME<PUD	1.18104	-125.234	45.2523	41.9265	106.191	55.0537	132.045	82.4359	65.9947	65.4081	34.9336	62.8942	64.7914	77.202	58.6678	49.0216	163.396	95.4877	-11.4386	111.99	9.09258	-24.2168	64.673	87.4469	91.6289	34.8615	138.669	91.7805	81.2268	86.9623	110.861	145.464	50.8985	67.1867	110.933	103.269	63.853	70.4255	51.607	64.8526	92.7561	99.7374	-274.313	85.0383	95.9594	20.1105
pos_16865	C05790	Mesobilirubinogen	ME<PUD	6.5674	-433.398	282.922	184.693	505.088	124.214	1175.77	329.343	359.67	593.326	318.699	339.766	566.166	956.137	291.196	555.981	627.346	480.9	-92.2299	545.936	370.772	-84.9287	182.377	154.422	480.624	198.86	427.031	541.148	590.625	699.222	978.922	669.415	73.2093	491.569	382.273	566.782	331.864	301.94	189.582	299.34	368.627	289.213	-2608.54	180.023	509.721	352.362
pos_6995	C07481	Caffeine	ME<PUD	5.21842	-433.601	142.686	98.0727	464.504	191.168	875.132	497.24	410.787	285.007	205.701	267.397	513.675	362.53	115.383	497.637	519.337	499.931	-58.3601	349.416	172.574	-120.215	377.633	308.36	483.642	175.921	529.479	377.025	520.674	378.949	415.584	461.522	203.708	691.294	285.09	440.7	247.277	460.656	211.025	231.801	443.65	489.522	-1653.36	323.568	509.132	201.228
neg_4764	C02737	PS(18:0/18:1(9Z))	ME>PUD	589.33	2049.58	3668.47	3144.38	2252.03	1211.58	1349.69	1872.7	1830.03	1385.76	2623.58	3318.93	4997.4	6080.23	5369.59	5572.74	6419.31	5612.75	5130.71	4181.68	3392.67	4889.03	4399.88	3764.25	1708.88	1681.59	1319	2171.34	2082.31	1372.38	1622.24	2197.39	802.103	713.827	995.088	1259.26	1278.32	978.027	1091.9	1164.09	1338.59	948.828	1155.45	1296.05	1044.81	1076.09
neg_11664	C04230	LysoPC(20:0/0:0)	ME>PUD	93.9798	63.6867	0.695329	0.304257	2.92267	21.4842	18.7766	61.4832	4.59687	6.51754	6.7189	78.3172	2.17667	0.141825	0.830996	72.8698	8.7092	4.55653	16.861	36.6018	33.9197	8.41505	64.6717	55.603	2.50196	15.3134	11.5751	3.07351	33.9661	7.7691	3.31409	2.97298	76.809	64.7395	14.1258	9.34704	16.5809	100.677	9.44262	12.7292	0.981376	22.3695	35.8887	18.6419	7.14145	182.746
pos_11486	C11615	Mikamycin B	ME>PUD	1.93701	-160.65	58.5988	4.16392	480.983	708.139	1049.53	278.366	16.1418	73.1555	6.61938	892.252	260.444	10.3242	0	1527.38	531.046	139.651	-13.1494	598.405	1637.55	-23.8698	1893.52	589.787	131.931	33.2992	20.5586	35.7693	486.521	30.5513	125.649	193.775	482.495	2481.75	666.014	199.334	59.4574	685.539	144.533	115.694	6.9581	281.079	-3205.61	1477.6	120.82	3938.99
neg_9864	C16513	Docosapentaenoic acid	ME>PUD	267.05	116.501	201.672	296.779	131.172	253.531	133.011	128.307	153.496	166.159	95.9487	166.39	97.3151	127.722	109.457	110.723	167.506	89.528	102.657	219.475	106.296	64.5079	164.265	78.3187	102.153	71.4004	89.1423	186.1	119.433	94.3867	100.558	86.5673	94.7088	372.498	178.729	76.1955	162.236	75.0312	80.8334	88.4217	112.826	94.0886	720.407	78.7437	88.7324	104.954
neg_11238	C18218	16-Hydroxyhexadecanoic acid	ME>PUD	79.0362	88.8971	65.8628	51.6152	22.3643	25.3278	29.7738	31.0581	29.6088	21.7191	27.7436	25.1223	27.4345	25.7822	27.2431	24.4479	35.2895	31.3833	28.7979	23.6293	22.8467	24.7408	18.8641	18.0501	32.898	27.5007	26.8615	23.5897	20.0823	13.2381	18.7825	27.4006	25.4975	33.3669	31.4395	34.6068	47.5331	22.7927	25.9762	28.3257	35.8386	26.7263	37.5988	22.2254	24.0679	26.4972
[truncated: 35 more columns]
