# Supplementary material for: Integrating microbiome and metabolome revealed microbe-metabolism interactions in the stomach of patients with different severity of peptic ulcer disease
Source: Front Immunol. 2023 Mar 9;14:1134369. doi: 10.3389/fimmu.2023.1134369 (PMC10034094; doi:10.3389/fimmu.2023.1134369)
Supplement: Supplementary file 10 [file Table_6.xlsx]

## Sheet: HC_ME_pathway_results
name	Total	Expected	Hits	p	#NAME?	Holm_adjust	FDR	Impact
Sphingolipid metabolism	21	0.23032	3	0.0012915	2.8889	0.10849	0.10849	0.43814
Purine metabolism	65	0.7129	3	0.031421	1.5028	1	1	0.03522
Glutathione metabolism	28	0.3071	2	0.036209	1.4412	1	1	0.08378
Pyrimidine metabolism	39	0.42774	2	0.066151	1.1795	1	1	0.08546
Sulfur metabolism	8	0.087742	1	0.084631	1.0725	1	1	0.21277
Arginine biosynthesis	14	0.15355	1	0.14363	0.84276	1	1	0.07614
Glycerolipid metabolism	16	0.17548	1	0.16249	0.78918	1	1	0
Pentose phosphate pathway	22	0.24129	1	0.21674	0.66406	1	1	0
Glycolysis / Gluconeogenesis	26	0.28516	1	0.25105	0.60023	1	1	0.09855
Alanine, aspartate and glutamate metabolism	28	0.3071	1	0.26767	0.57239	1	1	0
Porphyrin and chlorophyll metabolism	30	0.32903	1	0.28395	0.54676	1	1	0.05288
Glyoxylate and dicarboxylate metabolism	32	0.35097	1	0.29988	0.52305	1	1	0
Glycine, serine and threonine metabolism	33	0.36194	1	0.30772	0.51184	1	1	0.0029
Biosynthesis of unsaturated fatty acids	36	0.39484	1	0.33075	0.4805	1	1	0
Arginine and proline metabolism	38	0.41677	1	0.3457	0.4613	1	1	0.05786
Tyrosine metabolism	42	0.46065	1	0.37466	0.42636	1	1	0.00077
Aminoacyl-tRNA biosynthesis	48	0.52645	1	0.41585	0.38106	1	1	0
Steroid hormone biosynthesis	85	0.93226	1	0.61861	0.20859	1	1	0.00013
