# Supplementary material for: Integrating microbiome and metabolome revealed microbe-metabolism interactions in the stomach of patients with different severity of peptic ulcer disease
Source: Front Immunol. 2023 Mar 9;14:1134369. doi: 10.3389/fimmu.2023.1134369 (PMC10034094; doi:10.3389/fimmu.2023.1134369)
Supplement: Supplementary file 11 [file Table_7.xlsx]

## Sheet: HC_PUD_pathway_results
name	Total	Expected	Hits	p	#NAME?	Holm_adjust	FDR	Impact
Sphingolipid metabolism	21	0.33871	4	0.00026243	3.581	0.022044	0.022044	0.34686
Glycolysis / Gluconeogenesis	26	0.41935	4	0.00062062	3.2072	0.051512	0.026066	0.18657
Pyruvate metabolism	22	0.35484	3	0.0046659	2.3311	0.38261	0.13065	0.17937
Phenylalanine metabolism	10	0.16129	2	0.010387	1.9835	0.84135	0.21813	0.14286
Glycerolipid metabolism	16	0.25806	2	0.026106	1.5833	1	0.43858	0
Citrate cycle (TCA cycle)	20	0.32258	2	0.03974	1.4008	1	0.55636	0.09573
Alanine, aspartate and glutamate metabolism	28	0.45161	2	0.073113	1.136	1	0.72971	0.0024
Glutathione metabolism	28	0.45161	2	0.073113	1.136	1	0.72971	0.00523
Linoleic acid metabolism	5	0.080645	1	0.078183	1.1069	1	0.72971	0
Glycine, serine and threonine metabolism	33	0.53226	2	0.097281	1.012	1	0.78985	0.0029
Thiamine metabolism	7	0.1129	1	0.10778	0.96745	1	0.78985	0
Taurine and hypotaurine metabolism	8	0.12903	1	0.12224	0.91279	1	0.78985	0
Sulfur metabolism	8	0.12903	1	0.12224	0.91279	1	0.78985	0.21277
Tyrosine metabolism	42	0.67742	2	0.14543	0.83734	1	0.87258	0.02578
Arginine biosynthesis	14	0.22581	1	0.20437	0.68959	1	1	0
Nicotinate and nicotinamide metabolism	15	0.24194	1	0.21732	0.66291	1	1	0
Pantothenate and CoA biosynthesis	19	0.30645	1	0.26712	0.57329	1	1	0
Fructose and mannose metabolism	20	0.32258	1	0.27909	0.55426	1	1	0.00311
Purine metabolism	65	1.0484	2	0.28238	0.54917	1	1	0.01217
Pentose phosphate pathway	22	0.35484	1	0.30246	0.51933	1	1	0
Inositol phosphate metabolism	30	0.48387	1	0.38889	0.41017	1	1	0
Porphyrin and chlorophyll metabolism	30	0.48387	1	0.38889	0.41017	1	1	0.05288
Glyoxylate and dicarboxylate metabolism	32	0.51613	1	0.40883	0.38845	1	1	0
Cysteine and methionine metabolism	33	0.53226	1	0.41857	0.37823	1	1	0.09592
Biosynthesis of unsaturated fatty acids	36	0.58065	1	0.44686	0.34983	1	1	0
Glycerophospholipid metabolism	36	0.58065	1	0.44686	0.34983	1	1	0.01896
Amino sugar and nucleotide sugar metabolism	37	0.59677	1	0.45599	0.34104	1	1	0
Arginine and proline metabolism	38	0.6129	1	0.46498	0.33256	1	1	0
Pyrimidine metabolism	39	0.62903	1	0.47383	0.32438	1	1	0.03727
Tryptophan metabolism	41	0.66129	1	0.4911	0.30883	1	1	0.10493
Aminoacyl-tRNA biosynthesis	48	0.77419	1	0.54737	0.26172	1	1	0
Steroid hormone biosynthesis	85	1.371	1	0.75861	0.11998	1	1	0.00013
