# Supplementary material for: Integrating microbiome and metabolome revealed microbe-metabolism interactions in the stomach of patients with different severity of peptic ulcer disease
Source: Front Immunol. 2023 Mar 9;14:1134369. doi: 10.3389/fimmu.2023.1134369 (PMC10034094; doi:10.3389/fimmu.2023.1134369)
Supplement: Supplementary file 12 [file Table_8.xlsx]

## Sheet: ME_PUD_pathway_results
name	Total	Expected	Hits	p	#NAME?	Holm_adjust	FDR	Impact
Glycerophospholipid metabolism	36	0.16258	3	0.00037824	3.4222	0.031772	0.031772	0.08333
Caffeine metabolism	10	0.045161	1	0.044381	1.3528	1	1	0
Histidine metabolism	16	0.072258	1	0.07019	1.1537	1	1	0
Glycerolipid metabolism	16	0.072258	1	0.07019	1.1537	1	1	0
Fructose and mannose metabolism	20	0.090323	1	0.087063	1.0602	1	1	0.00311
Glycolysis / Gluconeogenesis	26	0.11742	1	0.11188	0.95125	1	1	0
Inositol phosphate metabolism	30	0.13548	1	0.1281	0.89245	1	1	0
Amino sugar and nucleotide sugar metabolism	37	0.1671	1	0.15588	0.80722	1	1	0
Tyrosine metabolism	42	0.18968	1	0.17525	0.75635	1	1	0.00115
