# Supplementary material for: Integrating microbiome and metabolome revealed microbe-metabolism interactions in the stomach of patients with different severity of peptic ulcer disease
Source: Front Immunol. 2023 Mar 9;14:1134369. doi: 10.3389/fimmu.2023.1134369 (PMC10034094; doi:10.3389/fimmu.2023.1134369)
Supplement: Supplementary file 13 [file Table_9.xlsx]

## Sheet: MRIC_KEGG
name	pvalue	group
2-Oxocarboxylic acid metabolism	0.00868755	HC_ME
Ubiquinone and other terpenoid-quinone biosynthesis	0.0185976	HC_ME
Phenylalanine, tyrosine and tryptophan biosynthesis	0.0194767	HC_ME
Biosynthesis of amino acids	0.0231217	HC_ME
Atrazine degradation	0.0302716	HC_ME
Pantothenate and CoA biosynthesis	0.0367327	HC_ME
Biosynthesis of antibiotics	0.0415024	HC_ME
Novobiocin biosynthesis	0.0445142	HC_ME
D-Arginine and D-ornithine metabolism	0.0456654	HC_ME
alpha-Linolenic acid metabolism	0.047704	HC_ME
Tuberculosis	0.003569	HC_PUD
Glycosphingolipid biosynthesis - ganglio series	0.00446884	HC_PUD
p53 signaling pathway	0.00587967	HC_PUD
Herpes simplex virus 1 infection	0.00592395	HC_PUD
Toxoplasmosis	0.00592906	HC_PUD
Hepatitis B	0.00592953	HC_PUD
Apoptosis - multiple species	0.00593514	HC_PUD
Colorectal cancer	0.00593514	HC_PUD
Small cell lung cancer	0.00593514	HC_PUD
Influenza A	0.005986	HC_PUD
Glycosaminoglycan degradation	0.00598822	HC_PUD
Viral myocarditis	0.00599163	HC_PUD
Steroid hormone biosynthesis	0.00623385	HC_PUD
Vibrio cholerae infection	0.00881105	HC_PUD
Bile secretion	0.0105704	HC_PUD
Lysosome	0.0105912	HC_PUD
Meiosis - yeast	0.0113492	HC_PUD
Betalain biosynthesis	0.0115432	HC_PUD
Cationic antimicrobial peptide (CAMP) resistance	0.0122066	HC_PUD
Cyanoamino acid metabolism	0.0123008	HC_PUD
Neomycin, kanamycin and gentamicin biosynthesis	0.0127875	HC_PUD
Chlorocyclohexane and chlorobenzene degradation	0.0128855	HC_PUD
Steroid biosynthesis	0.0130396	HC_PUD
Cocaine addiction	0.013671	HC_PUD
Glycosphingolipid biosynthesis - globo and isoglobo series	0.0138016	HC_PUD
Platinum drug resistance	0.0139982	HC_PUD
Serotonergic synapse	0.0141322	HC_PUD
Dopaminergic synapse	0.0148017	HC_PUD
Alcoholism	0.0152771	HC_PUD
Amphetamine addiction	0.0152771	HC_PUD
Isoquinoline alkaloid biosynthesis	0.0156964	HC_PUD
Glyoxylate and dicarboxylate metabolism	0.0164989	HC_PUD
Polycyclic aromatic hydrocarbon degradation	0.0170842	HC_PUD
Chloroalkane and chloroalkene degradation	0.0173171	HC_PUD
NOD-like receptor signaling pathway	0.0178148	HC_PUD
Other glycan degradation	0.0178707	HC_PUD
Mismatch repair	0.017987	HC_PUD
Limonene and pinene degradation	0.018056	HC_PUD
Estrogen signaling pathway	0.0182101	HC_PUD
Thyroid hormone synthesis	0.018476	HC_PUD
Chemical carcinogenesis	0.0185007	HC_PUD
Prostate cancer	0.018869	HC_PUD
Antigen processing and presentation	0.0189051	HC_PUD
Progesterone-mediated oocyte maturation	0.0189051	HC_PUD
Glutathione metabolism	0.0191041	HC_PUD
Fatty acid metabolism	0.0191632	HC_PUD
Drug metabolism - cytochrome P450	0.0191696	HC_PUD
Metabolism of xenobiotics by cytochrome P450	0.0191897	HC_PUD
GABAergic synapse	0.0193173	HC_PUD
Valine, leucine and isoleucine degradation	0.0194807	HC_PUD
Caprolactam degradation	0.0196739	HC_PUD
Homologous recombination	0.019886	HC_PUD
Fluorobenzoate degradation	0.0201971	HC_PUD
D-Glutamine and D-glutamate metabolism	0.0202548	HC_PUD
PPAR signaling pathway	0.0204446	HC_PUD
Biosynthesis of unsaturated fatty acids	0.0204487	HC_PUD
Staurosporine biosynthesis	0.0204658	HC_PUD
Fatty acid degradation	0.0205707	HC_PUD
Toluene degradation	0.0209072	HC_PUD
Sesquiterpenoid and triterpenoid biosynthesis	0.0209465	HC_PUD
Plant-pathogen interaction	0.0210798	HC_PUD
Phenylalanine metabolism	0.0223719	HC_PUD
Zeatin biosynthesis	0.0227751	HC_PUD
Degradation of aromatic compounds	0.0230051	HC_PUD
Tryptophan metabolism	0.023238	HC_PUD
RIG-I-like receptor signaling pathway	0.023299	HC_PUD
Primary bile acid biosynthesis	0.0233298	HC_PUD
Tyrosine metabolism	0.023545	HC_PUD
Geraniol degradation	0.0235827	HC_PUD
PI3K-Akt signaling pathway	0.0240071	HC_PUD
Pyrimidine metabolism	0.0241165	HC_PUD
Aminobenzoate degradation	0.0254924	HC_PUD
Ethylbenzene degradation	0.0255318	HC_PUD
Retinol metabolism	0.0257825	HC_PUD
Microbial metabolism in diverse environments	0.0260451	HC_PUD
Sphingolipid metabolism	0.0262498	HC_PUD
beta-Alanine metabolism	0.02627	HC_PUD
Stilbenoid, diarylheptanoid and gingerol biosynthesis	0.0263958	HC_PUD
Metabolic pathways	0.026588	HC_PUD
RNA degradation	0.0268034	HC_PUD
Lysine degradation	0.0268663	HC_PUD
Longevity regulating pathway - worm	0.026883	HC_PUD
Carbon fixation in photosynthetic organisms	0.0268859	HC_PUD
Vancomycin resistance	0.0270924	HC_PUD
Pentose phosphate pathway	0.0273855	HC_PUD
DNA replication	0.0278314	HC_PUD
Protein export	0.0279261	HC_PUD
Alanine, aspartate and glutamate metabolism	0.0284447	HC_PUD
Benzoate degradation	0.0286448	HC_PUD
Naphthalene degradation	0.0289024	HC_PUD
Photosynthesis - antenna proteins	0.0292315	HC_PUD
Nucleotide excision repair	0.0294395	HC_PUD
Ribosome	0.029463	HC_PUD
D-Arginine and D-ornithine metabolism	0.0297468	HC_PUD
Spliceosome	0.0304641	HC_PUD
Propanoate metabolism	0.0305868	HC_PUD
Type I diabetes mellitus	0.0306239	HC_PUD
Sulfur metabolism	0.0311472	HC_PUD
Biosynthesis of type II polyketide backbone	0.0317801	HC_PUD
Bladder cancer	0.0328811	HC_PUD
Phenylpropanoid biosynthesis	0.0332329	HC_PUD
Hypertrophic cardiomyopathy (HCM)	0.0335626	HC_PUD
Prion diseases	0.0337169	HC_PUD
Cytokine-cytokine receptor interaction	0.0337195	HC_PUD
Protein digestion and absorption	0.0341039	HC_PUD
Chagas disease (American trypanosomiasis)	0.0349175	HC_PUD
Styrene degradation	0.0354971	HC_PUD
Peptidoglycan biosynthesis	0.0372901	HC_PUD
Drug metabolism - other enzymes	0.0387409	HC_PUD
Apoptosis - fly	0.0389432	HC_PUD
Thiamine metabolism	0.0399758	HC_PUD
Aminoacyl-tRNA biosynthesis	0.040247	HC_PUD
Carbon metabolism	0.0404964	HC_PUD
Renin secretion	0.0409759	HC_PUD
Penicillin and cephalosporin biosynthesis	0.0419419	HC_PUD
Cysteine and methionine metabolism	0.0422501	HC_PUD
African trypanosomiasis	0.0426235	HC_PUD
Amino sugar and nucleotide sugar metabolism	0.0432514	HC_PUD
Fructose and mannose metabolism	0.0433003	HC_PUD
Salmonella infection	0.0435011	HC_PUD
Carotenoid biosynthesis	0.043593	HC_PUD
Protein processing in endoplasmic reticulum	0.0449294	HC_PUD
Galactose metabolism	0.0449736	HC_PUD
Lipoic acid metabolism	0.0462189	HC_PUD
Lysine biosynthesis	0.0462347	HC_PUD
Inositol phosphate metabolism	0.0470399	HC_PUD
Proteoglycans in cancer	0.048626	HC_PUD
Terpenoid backbone biosynthesis	0.0497131	HC_PUD
Renin-angiotensin system	0.0498259	HC_PUD
Glycosaminoglycan degradation	0.00111329	ME_PUD
Glycosphingolipid biosynthesis - ganglio series	0.00143126	ME_PUD
Spliceosome	0.00288203	ME_PUD
Lysosome	0.00347404	ME_PUD
Vibrio cholerae infection	0.00362005	ME_PUD
Steroid hormone biosynthesis	0.0040788	ME_PUD
Glycosphingolipid biosynthesis - globo and isoglobo series	0.00501671	ME_PUD
Ethylbenzene degradation	0.00549726	ME_PUD
Fluorobenzoate degradation	0.00556197	ME_PUD
Glutathione metabolism	0.00556969	ME_PUD
Polycyclic aromatic hydrocarbon degradation	0.00577018	ME_PUD
Toluene degradation	0.00631865	ME_PUD
Pantothenate and CoA biosynthesis	0.00641496	ME_PUD
Alanine, aspartate and glutamate metabolism	0.00659676	ME_PUD
Degradation of aromatic compounds	0.00667622	ME_PUD
Aminobenzoate degradation	0.00705682	ME_PUD
Chemical carcinogenesis	0.00716793	ME_PUD
Chlorocyclohexane and chlorobenzene degradation	0.00729356	ME_PUD
Metabolism of xenobiotics by cytochrome P450	0.00744703	ME_PUD
Prostate cancer	0.00781392	ME_PUD
Other glycan degradation	0.00790826	ME_PUD
Drug metabolism - cytochrome P450	0.00808354	ME_PUD
Tyrosine metabolism	0.0081175	ME_PUD
Platinum drug resistance	0.00837275	ME_PUD
Inositol phosphate metabolism	0.00902453	ME_PUD
Microbial metabolism in diverse environments	0.00903029	ME_PUD
Phenylalanine metabolism	0.00911578	ME_PUD
Prion diseases	0.00929065	ME_PUD
Caprolactam degradation	0.00942199	ME_PUD
Longevity regulating pathway - worm	0.0096731	ME_PUD
Retinol metabolism	0.00967627	ME_PUD
Benzoate degradation	0.00996843	ME_PUD
Limonene and pinene degradation	0.0104599	ME_PUD
NOD-like receptor signaling pathway	0.0105025	ME_PUD
Neomycin, kanamycin and gentamicin biosynthesis	0.0105642	ME_PUD
RNA degradation	0.0105939	ME_PUD
Bladder cancer	0.0106542	ME_PUD
Lysine biosynthesis	0.0107442	ME_PUD
Novobiocin biosynthesis	0.0109543	ME_PUD
Sphingolipid metabolism	0.0110042	ME_PUD
Zeatin biosynthesis	0.0113236	ME_PUD
Chagas disease (American trypanosomiasis)	0.0119822	ME_PUD
Estrogen signaling pathway	0.0120917	ME_PUD
Vancomycin resistance	0.0122683	ME_PUD
Metabolic pathways	0.0122885	ME_PUD
Tryptophan metabolism	0.012395	ME_PUD
Drug metabolism - other enzymes	0.0124069	ME_PUD
Arginine and proline metabolism	0.0124857	ME_PUD
Antigen processing and presentation	0.0125111	ME_PUD
Progesterone-mediated oocyte maturation	0.0125111	ME_PUD
beta-Alanine metabolism	0.0125459	ME_PUD
Staurosporine biosynthesis	0.0132586	ME_PUD
Geraniol degradation	0.0132679	ME_PUD
Thyroid hormone synthesis	0.0135246	ME_PUD
Meiosis - yeast	0.0137661	ME_PUD
Chloroalkane and chloroalkene degradation	0.0139979	ME_PUD
Fatty acid degradation	0.0141193	ME_PUD
Ribosome	0.0146041	ME_PUD
Styrene degradation	0.0149838	ME_PUD
Naphthalene degradation	0.0150871	ME_PUD
Protein export	0.0151922	ME_PUD
Mismatch repair	0.0152359	ME_PUD
Plant-pathogen interaction	0.0156382	ME_PUD
Pyrimidine metabolism	0.0156536	ME_PUD
Thiamine metabolism	0.0158114	ME_PUD
Cyanoamino acid metabolism	0.0160387	ME_PUD
Cytokine-cytokine receptor interaction	0.0160418	ME_PUD
Homologous recombination	0.016108	ME_PUD
PI3K-Akt signaling pathway	0.0161786	ME_PUD
Carotenoid biosynthesis	0.0163511	ME_PUD
Secondary bile acid biosynthesis	0.0166632	ME_PUD
Stilbenoid, diarylheptanoid and gingerol biosynthesis	0.0167403	ME_PUD
Betalain biosynthesis	0.0168724	ME_PUD
Peptidoglycan biosynthesis	0.0170693	ME_PUD
Cocaine addiction	0.0170887	ME_PUD
Serotonergic synapse	0.0171615	ME_PUD
Amino sugar and nucleotide sugar metabolism	0.0172135	ME_PUD
African trypanosomiasis	0.0175524	ME_PUD
Sulfur metabolism	0.0176593	ME_PUD
Dopaminergic synapse	0.0178049	ME_PUD
Biosynthesis of unsaturated fatty acids	0.0180203	ME_PUD
p53 signaling pathway	0.0182114	ME_PUD
Toxoplasmosis	0.0182152	ME_PUD
Apoptosis - multiple species	0.0183098	ME_PUD
Colorectal cancer	0.0183098	ME_PUD
Small cell lung cancer	0.0183098	ME_PUD
Hepatitis B	0.0183222	ME_PUD
Herpes simplex virus 1 infection	0.0183348	ME_PUD
Viral myocarditis	0.0184303	ME_PUD
Influenza A	0.0184429	ME_PUD
Alcoholism	0.0184797	ME_PUD
Amphetamine addiction	0.0184797	ME_PUD
Valine, leucine and isoleucine degradation	0.0185309	ME_PUD
Glyoxylate and dicarboxylate metabolism	0.0197956	ME_PUD
Phenylalanine, tyrosine and tryptophan biosynthesis	0.0199137	ME_PUD
Lysine degradation	0.0200939	ME_PUD
Phenylpropanoid biosynthesis	0.0201192	ME_PUD
Photosynthesis - antenna proteins	0.0202166	ME_PUD
Systemic lupus erythematosus	0.0203006	ME_PUD
Biosynthesis of type II polyketide backbone	0.0219133	ME_PUD
Primary bile acid biosynthesis	0.0222719	ME_PUD
Aminoacyl-tRNA biosynthesis	0.0224956	ME_PUD
Dioxin degradation	0.0245788	ME_PUD
Biosynthesis of amino acids	0.0246053	ME_PUD
RIG-I-like receptor signaling pathway	0.0247266	ME_PUD
PPAR signaling pathway	0.0252337	ME_PUD
Propanoate metabolism	0.0253748	ME_PUD
DNA replication	0.0260489	ME_PUD
Fatty acid metabolism	0.0265121	ME_PUD
D-Glutamine and D-glutamate metabolism	0.0277705	ME_PUD
Cysteine and methionine metabolism	0.0320389	ME_PUD
Protein processing in endoplasmic reticulum	0.0325746	ME_PUD
Bile secretion	0.0326461	ME_PUD
Nucleotide excision repair	0.0328774	ME_PUD
GABAergic synapse	0.0329928	ME_PUD
Renin secretion	0.0339513	ME_PUD
Peroxisome	0.0344727	ME_PUD
Galactose metabolism	0.0349699	ME_PUD
Protein digestion and absorption	0.0365368	ME_PUD
Penicillin and cephalosporin biosynthesis	0.0374335	ME_PUD
Synthesis and degradation of ketone bodies	0.037895	ME_PUD
Terpenoid backbone biosynthesis	0.0387743	ME_PUD
Endocytosis	0.0393917	ME_PUD
Fc gamma R-mediated phagocytosis	0.0393917	ME_PUD
Xylene degradation	0.0396297	ME_PUD
alpha-Linolenic acid metabolism	0.0401179	ME_PUD
One carbon pool by folate	0.0401542	ME_PUD
Insulin signaling pathway	0.040289	ME_PUD
Ascorbate and aldarate metabolism	0.0404211	ME_PUD
Steroid biosynthesis	0.0405025	ME_PUD
Biosynthesis of type II polyketide products	0.040566	ME_PUD
Sesquiterpenoid and triterpenoid biosynthesis	0.0416927	ME_PUD
Monobactam biosynthesis	0.0419897	ME_PUD
Hypertrophic cardiomyopathy (HCM)	0.0426126	ME_PUD
Lipoic acid metabolism	0.0435586	ME_PUD
Carbon fixation in photosynthetic organisms	0.0454157	ME_PUD
Proteoglycans in cancer	0.0461938	ME_PUD
AMPK signaling pathway	0.0473284	ME_PUD
Renin-angiotensin system	0.0478607	ME_PUD
Pentose phosphate pathway	0.0485502	ME_PUD
Butanoate metabolism	0.0490805	ME_PUD
