# Supplementary material for: Integrating microbiome and metabolome revealed microbe-metabolism interactions in the stomach of patients with different severity of peptic ulcer disease
Source: Front Immunol. 2023 Mar 9;14:1134369. doi: 10.3389/fimmu.2023.1134369 (PMC10034094; doi:10.3389/fimmu.2023.1134369)
Supplement: Supplementary file 14 [file Table_10.xlsx]

## Sheet: cor-p6
Var1	Var2	cor	pvalue
c__Acidimicrobiia	UDP-alpha-D-xylose	0.15305	0.227279
c__Alphaproteobacteria	UDP-alpha-D-xylose	0.0131412	0.917914
c__Mollicutes	UDP-alpha-D-xylose	-0.049063	0.700237
f__Acetobacteraceae	UDP-alpha-D-xylose	-0.090984	0.474602
f__Flavobacteriaceae	UDP-alpha-D-xylose	0.00210642	0.98682
f__Gemmatimonadaceae	UDP-alpha-D-xylose	0.149894	0.237122
f__Nitrosomonadaceae	UDP-alpha-D-xylose	0.0405033	0.750659
g__Candidatus_Hepatoplasma	UDP-alpha-D-xylose	0.109409	0.389454
g__Coprococcus_2	UDP-alpha-D-xylose	-0.202682	0.108225
g__Phenylobacterium	UDP-alpha-D-xylose	-0.0253733	0.842249
g__un_c_Deltaproteobacteria	UDP-alpha-D-xylose	0.105332	0.40747
o__Betaproteobacteriales	UDP-alpha-D-xylose	-0.153709	0.225261
o__Chitinophagales	UDP-alpha-D-xylose	-0.133162	0.294186
o__Flavobacteriales	UDP-alpha-D-xylose	0.00297622	0.981379
o__Rhizobiales	UDP-alpha-D-xylose	0.0305868	0.810386
f__Entomoplasmatales_Incertae_Sedis	UDP-alpha-D-xylose	0.109409	0.389454
p__Gemmatimonadetes	UDP-alpha-D-xylose	0.134573	0.289056
c__Anaerolineae	UDP-alpha-D-xylose	0.177235	0.161198
c__Blastocatellia_Subgroup_4	UDP-alpha-D-xylose	0.196715	0.119241
c__Subgroup_6	UDP-alpha-D-xylose	0.126856	0.317849
f__Sphingomonadaceae	UDP-alpha-D-xylose	0.142975	0.259718
f__Xanthobacteraceae	UDP-alpha-D-xylose	0.0277015	0.827986
g__un_c_Subgroup_6	UDP-alpha-D-xylose	0.103257	0.416822
g__un_f_Xanthobacteraceae	UDP-alpha-D-xylose	0.010165	0.936461
o__Rokubacteriales	UDP-alpha-D-xylose	0.206773	0.101141
p__Chloroflexi	UDP-alpha-D-xylose	0.0855341	0.501571
p__Proteobacteria	UDP-alpha-D-xylose	-0.126282	0.320061
c__Bacteroidia	UDP-alpha-D-xylose	-0.114698	0.366801
f__Acidaminococcaceae	UDP-alpha-D-xylose	-0.137757	0.277693
f__Lachnospiraceae	UDP-alpha-D-xylose	-0.0738095	0.562164
f__Ruminococcaceae	UDP-alpha-D-xylose	-0.117721	0.35422
g__Agathobacter	UDP-alpha-D-xylose	-0.175705	0.164904
g__Alistipes	UDP-alpha-D-xylose	-0.105889	0.404982
g__Bacteroides	UDP-alpha-D-xylose	-0.173031	0.17153
g__Faecalibacterium	UDP-alpha-D-xylose	-0.136639	0.281645
g__Helicobacter	UDP-alpha-D-xylose	0.0937783	0.461082
g__Lachnoclostridium	UDP-alpha-D-xylose	-0.190583	0.131432
g__Phascolarctobacterium	UDP-alpha-D-xylose	-0.13785	0.277365
g__Ruminococcus_2	UDP-alpha-D-xylose	-0.154408	0.223133
g__Subdoligranulum	UDP-alpha-D-xylose	-0.119853	0.345511
o__Bacteroidales	UDP-alpha-D-xylose	-0.0785256	0.537382
o__Campylobacterales	UDP-alpha-D-xylose	0.022253	0.861444
o__Clostridiales	UDP-alpha-D-xylose	-0.114789	0.366416
o__Selenomonadales	UDP-alpha-D-xylose	-0.188763	0.135225
p__Bacteroidetes	UDP-alpha-D-xylose	-0.116255	0.36029
p__Firmicutes	UDP-alpha-D-xylose	0.0461081	0.717511
c__Acidimicrobiia	2-Phenylethanol	0.0193688	0.879257
c__Alphaproteobacteria	2-Phenylethanol	0.208061	0.0989856
c__Mollicutes	2-Phenylethanol	-0.188514	0.135752
f__Acetobacteraceae	2-Phenylethanol	0.15122	0.232951
f__Flavobacteriaceae	2-Phenylethanol	0.155509	0.219811
f__Gemmatimonadaceae	2-Phenylethanol	0.0255051	0.84144
f__Nitrosomonadaceae	2-Phenylethanol	0.118533	0.350887
g__Candidatus_Hepatoplasma	2-Phenylethanol	-0.0439619	0.730147
g__Coprococcus_2	2-Phenylethanol	-0.212051	0.0925366
g__Phenylobacterium	2-Phenylethanol	0.12982	0.306578
g__un_c_Deltaproteobacteria	2-Phenylethanol	0.168348	0.1836
o__Betaproteobacteriales	2-Phenylethanol	0.0388278	0.760659
o__Chitinophagales	2-Phenylethanol	-0.0432045	0.734623
o__Flavobacteriales	2-Phenylethanol	0.147529	0.244687
o__Rhizobiales	2-Phenylethanol	0.141166	0.265857
f__Entomoplasmatales_Incertae_Sedis	2-Phenylethanol	-0.0439619	0.730147
p__Gemmatimonadetes	2-Phenylethanol	0.0163923	0.897704
c__Anaerolineae	2-Phenylethanol	0.0127757	0.920189
c__Blastocatellia_Subgroup_4	2-Phenylethanol	-0.0354645	0.78085
c__Subgroup_6	2-Phenylethanol	0.0271523	0.831345
f__Sphingomonadaceae	2-Phenylethanol	0.0384853	0.762708
f__Xanthobacteraceae	2-Phenylethanol	0.124542	0.326827
g__un_c_Subgroup_6	2-Phenylethanol	0.00155687	0.990259
g__un_f_Xanthobacteraceae	2-Phenylethanol	0.162525	0.199449
o__Rokubacteriales	2-Phenylethanol	0.142779	0.26038
p__Chloroflexi	2-Phenylethanol	0.0838628	0.509998
p__Proteobacteria	2-Phenylethanol	0.06163	0.62854
c__Bacteroidia	2-Phenylethanol	-0.178892	0.157254
f__Acidaminococcaceae	2-Phenylethanol	-0.194581	0.123382
f__Lachnospiraceae	2-Phenylethanol	-0.316209	0.0109124
f__Ruminococcaceae	2-Phenylethanol	-0.149521	0.238305
g__Agathobacter	2-Phenylethanol	-0.180124	0.154369
g__Alistipes	2-Phenylethanol	-0.246715	0.0493782
g__Bacteroides	2-Phenylethanol	-0.254716	0.0422343
g__Faecalibacterium	2-Phenylethanol	-0.0385558	0.762287
g__Helicobacter	2-Phenylethanol	-0.177254	0.161153
g__Lachnoclostridium	2-Phenylethanol	-0.174258	0.168465
g__Phascolarctobacterium	2-Phenylethanol	-0.163263	0.197388
g__Ruminococcus_2	2-Phenylethanol	-0.134303	0.290033
g__Subdoligranulum	2-Phenylethanol	-0.0919445	0.469931
o__Bacteroidales	2-Phenylethanol	-0.196108	0.120407
o__Campylobacterales	2-Phenylethanol	-0.189173	0.134364
o__Clostridiales	2-Phenylethanol	-0.236538	0.0598615
o__Selenomonadales	2-Phenylethanol	-0.10671	0.401325
p__Bacteroidetes	2-Phenylethanol	-0.17239	0.173147
p__Firmicutes	2-Phenylethanol	-0.144002	0.256276
c__Acidimicrobiia	m-Xylene	-0.00434997	0.972786
c__Alphaproteobacteria	m-Xylene	0.165753	0.190547
c__Mollicutes	m-Xylene	-0.166375	0.188865
f__Acetobacteraceae	m-Xylene	0.124296	0.327792
f__Flavobacteriaceae	m-Xylene	0.152578	0.228733
f__Gemmatimonadaceae	m-Xylene	0.012661	0.920904
f__Nitrosomonadaceae	m-Xylene	0.116473	0.359383
g__Candidatus_Hepatoplasma	m-Xylene	-0.0263252	0.836411
g__Coprococcus_2	m-Xylene	-0.167062	0.187019
g__Phenylobacterium	m-Xylene	0.128149	0.312901
g__un_c_Deltaproteobacteria	m-Xylene	0.17192	0.17434
o__Betaproteobacteriales	m-Xylene	0.0295788	0.816525
o__Chitinophagales	m-Xylene	-0.0306347	0.810095
o__Flavobacteriales	m-Xylene	0.139883	0.270272
o__Rhizobiales	m-Xylene	0.0845257	0.506647
f__Entomoplasmatales_Incertae_Sedis	m-Xylene	-0.0263252	0.836411
p__Gemmatimonadetes	m-Xylene	-0.0076238	0.952324
c__Anaerolineae	m-Xylene	-0.0377778	0.766947
c__Blastocatellia_Subgroup_4	m-Xylene	-0.0835671	0.511496
c__Subgroup_6	m-Xylene	0.00840211	0.947463
f__Sphingomonadaceae	m-Xylene	0.0193915	0.879117
f__Xanthobacteraceae	m-Xylene	0.0820055	0.519446
g__un_c_Subgroup_6	m-Xylene	-0.0155916	0.902676
g__un_f_Xanthobacteraceae	m-Xylene	0.117034	0.357055
o__Rokubacteriales	m-Xylene	0.098498	0.43873
p__Chloroflexi	m-Xylene	0.0446215	0.726256
p__Proteobacteria	m-Xylene	0.0840201	0.509201
c__Bacteroidia	m-Xylene	-0.16337	0.19709
f__Acidaminococcaceae	m-Xylene	-0.171457	0.175519
f__Lachnospiraceae	m-Xylene	-0.271016	0.0303023
f__Ruminococcaceae	m-Xylene	-0.0977575	0.442196
g__Agathobacter	m-Xylene	-0.134103	0.290759
g__Alistipes	m-Xylene	-0.221164	0.0790441
g__Bacteroides	m-Xylene	-0.224634	0.074337
g__Faecalibacterium	m-Xylene	0.00634201	0.960332
g__Helicobacter	m-Xylene	-0.196211	0.120209
g__Lachnoclostridium	m-Xylene	-0.147104	0.246064
g__Phascolarctobacterium	m-Xylene	-0.142497	0.261329
g__Ruminococcus_2	m-Xylene	-0.0915732	0.471734
g__Subdoligranulum	m-Xylene	-0.0406607	0.749721
o__Bacteroidales	m-Xylene	-0.183837	0.145909
o__Campylobacterales	m-Xylene	-0.199293	0.114382
o__Clostridiales	m-Xylene	-0.198123	0.116568
o__Selenomonadales	m-Xylene	-0.100163	0.430995
p__Bacteroidetes	m-Xylene	-0.156731	0.216164
p__Firmicutes	m-Xylene	-0.153022	0.227366
c__Acidimicrobiia	3-Amino-4-hydroxybenzoic acid	-0.0721865	0.570816
c__Alphaproteobacteria	3-Amino-4-hydroxybenzoic acid	0.0681784	0.592442
c__Mollicutes	3-Amino-4-hydroxybenzoic acid	-0.253443	0.0433105
f__Acetobacteraceae	3-Amino-4-hydroxybenzoic acid	0.0576034	0.651182
f__Flavobacteriaceae	3-Amino-4-hydroxybenzoic acid	-0.0155692	0.902815
f__Gemmatimonadaceae	3-Amino-4-hydroxybenzoic acid	0.0805678	0.526819
f__Nitrosomonadaceae	3-Amino-4-hydroxybenzoic acid	0.0397477	0.755164
g__Candidatus_Hepatoplasma	3-Amino-4-hydroxybenzoic acid	-0.0123244	0.923
g__Coprococcus_2	3-Amino-4-hydroxybenzoic acid	-0.314653	0.0113322
g__Phenylobacterium	3-Amino-4-hydroxybenzoic acid	0.00636622	0.960181
g__un_c_Deltaproteobacteria	3-Amino-4-hydroxybenzoic acid	0.194452	0.123635
o__Betaproteobacteriales	3-Amino-4-hydroxybenzoic acid	-0.0977564	0.442202
o__Chitinophagales	3-Amino-4-hydroxybenzoic acid	-0.07432	0.559456
o__Flavobacteriales	3-Amino-4-hydroxybenzoic acid	-0.0139196	0.91307
o__Rhizobiales	3-Amino-4-hydroxybenzoic acid	0.0595252	0.640335
f__Entomoplasmatales_Incertae_Sedis	3-Amino-4-hydroxybenzoic acid	-0.0123244	0.923
p__Gemmatimonadetes	3-Amino-4-hydroxybenzoic acid	0.0322352	0.800373
c__Anaerolineae	3-Amino-4-hydroxybenzoic acid	0.0946275	0.457015
c__Blastocatellia_Subgroup_4	3-Amino-4-hydroxybenzoic acid	-0.0165074	0.89699
c__Subgroup_6	3-Amino-4-hydroxybenzoic acid	0.00643322	0.959762
f__Sphingomonadaceae	3-Amino-4-hydroxybenzoic acid	0.0480322	0.706246
f__Xanthobacteraceae	3-Amino-4-hydroxybenzoic acid	0.0150183	0.906238
g__un_c_Subgroup_6	3-Amino-4-hydroxybenzoic acid	-0.0190487	0.881238
g__un_f_Xanthobacteraceae	3-Amino-4-hydroxybenzoic acid	0.0340434	0.789425
o__Rokubacteriales	3-Amino-4-hydroxybenzoic acid	0.169063	0.181718
p__Chloroflexi	3-Amino-4-hydroxybenzoic acid	0.103896	0.41393
p__Proteobacteria	3-Amino-4-hydroxybenzoic acid	0.00819597	0.94875
c__Bacteroidia	3-Amino-4-hydroxybenzoic acid	-0.17761	0.160299
f__Acidaminococcaceae	3-Amino-4-hydroxybenzoic acid	-0.226885	0.0714042
f__Lachnospiraceae	3-Amino-4-hydroxybenzoic acid	-0.2625	0.0361255
f__Ruminococcaceae	3-Amino-4-hydroxybenzoic acid	-0.0632791	0.619363
g__Agathobacter	3-Amino-4-hydroxybenzoic acid	-0.224611	0.074367
g__Alistipes	3-Amino-4-hydroxybenzoic acid	-0.180297	0.153967
g__Bacteroides	3-Amino-4-hydroxybenzoic acid	-0.202335	0.108844
g__Faecalibacterium	3-Amino-4-hydroxybenzoic acid	-0.149896	0.237116
g__Helicobacter	3-Amino-4-hydroxybenzoic acid	-0.152115	0.230165
g__Lachnoclostridium	3-Amino-4-hydroxybenzoic acid	-0.21531	0.0875182
g__Phascolarctobacterium	3-Amino-4-hydroxybenzoic acid	-0.182884	0.148047
g__Ruminococcus_2	3-Amino-4-hydroxybenzoic acid	-0.162056	0.200765
g__Subdoligranulum	3-Amino-4-hydroxybenzoic acid	-0.100301	0.430354
o__Bacteroidales	3-Amino-4-hydroxybenzoic acid	-0.182692	0.148479
o__Campylobacterales	3-Amino-4-hydroxybenzoic acid	-0.219577	0.0812748
o__Clostridiales	3-Amino-4-hydroxybenzoic acid	-0.177015	0.161728
o__Selenomonadales	3-Amino-4-hydroxybenzoic acid	-0.261064	0.0371939
p__Bacteroidetes	3-Amino-4-hydroxybenzoic acid	-0.171154	0.176297
p__Firmicutes	3-Amino-4-hydroxybenzoic acid	-0.100275	0.430476
c__Acidimicrobiia	Dihydroxyacetone phosphate	0.15392	0.224616
c__Alphaproteobacteria	Dihydroxyacetone phosphate	0.207031	0.100706
c__Mollicutes	Dihydroxyacetone phosphate	0.168229	0.183914
f__Acetobacteraceae	Dihydroxyacetone phosphate	0.183388	0.146914
f__Flavobacteriaceae	Dihydroxyacetone phosphate	0.16153	0.20225
f__Gemmatimonadaceae	Dihydroxyacetone phosphate	0.0832923	0.51289
f__Nitrosomonadaceae	Dihydroxyacetone phosphate	0.122655	0.33427
g__Candidatus_Hepatoplasma	Dihydroxyacetone phosphate	0.132145	0.297922
g__Coprococcus_2	Dihydroxyacetone phosphate	-0.0235485	0.853464
g__Phenylobacterium	Dihydroxyacetone phosphate	0.0815242	0.521908
g__un_c_Deltaproteobacteria	Dihydroxyacetone phosphate	0.0517958	0.684395
o__Betaproteobacteriales	Dihydroxyacetone phosphate	0.16685	0.187588
o__Chitinophagales	Dihydroxyacetone phosphate	0.109168	0.390507
o__Flavobacteriales	Dihydroxyacetone phosphate	0.152749	0.228206
o__Rhizobiales	Dihydroxyacetone phosphate	0.182193	0.149611
f__Entomoplasmatales_Incertae_Sedis	Dihydroxyacetone phosphate	0.132145	0.297922
p__Gemmatimonadetes	Dihydroxyacetone phosphate	0.086861	0.494933
c__Anaerolineae	Dihydroxyacetone phosphate	0.381532	0.00186654
c__Blastocatellia_Subgroup_4	Dihydroxyacetone phosphate	0.145887	0.250035
c__Subgroup_6	Dihydroxyacetone phosphate	0.100573	0.429097
f__Sphingomonadaceae	Dihydroxyacetone phosphate	0.178209	0.15887
f__Xanthobacteraceae	Dihydroxyacetone phosphate	0.186722	0.139579
g__un_c_Subgroup_6	Dihydroxyacetone phosphate	0.125167	0.324385
g__un_f_Xanthobacteraceae	Dihydroxyacetone phosphate	0.258016	0.039548
o__Rokubacteriales	Dihydroxyacetone phosphate	0.0462726	0.716546
p__Chloroflexi	Dihydroxyacetone phosphate	0.154264	0.223571
p__Proteobacteria	Dihydroxyacetone phosphate	0.0275183	0.829106
c__Bacteroidia	Dihydroxyacetone phosphate	0.0249084	0.845103
f__Acidaminococcaceae	Dihydroxyacetone phosphate	0.0980345	0.440898
f__Lachnospiraceae	Dihydroxyacetone phosphate	0.0302656	0.812341
f__Ruminococcaceae	Dihydroxyacetone phosphate	-0.0491077	0.699977
g__Agathobacter	Dihydroxyacetone phosphate	-0.00329704	0.979372
g__Alistipes	Dihydroxyacetone phosphate	0.0976922	0.442503
g__Bacteroides	Dihydroxyacetone phosphate	0.0438187	0.730992
g__Faecalibacterium	Dihydroxyacetone phosphate	0.0455388	0.720855
g__Helicobacter	Dihydroxyacetone phosphate	0.179429	0.155992
g__Lachnoclostridium	Dihydroxyacetone phosphate	0.0111273	0.93046
g__Phascolarctobacterium	Dihydroxyacetone phosphate	0.0391272	0.758869
g__Ruminococcus_2	Dihydroxyacetone phosphate	0.0115182	0.928023
g__Subdoligranulum	Dihydroxyacetone phosphate	0.0314571	0.805095
o__Bacteroidales	Dihydroxyacetone phosphate	0.0393315	0.757649
o__Campylobacterales	Dihydroxyacetone phosphate	0.230612	0.0667537
o__Clostridiales	Dihydroxyacetone phosphate	0.0233974	0.854394
o__Selenomonadales	Dihydroxyacetone phosphate	0.0462007	0.716968
p__Bacteroidetes	Dihydroxyacetone phosphate	0.0327839	0.797047
p__Firmicutes	Dihydroxyacetone phosphate	-0.0983974	0.4392
c__Acidimicrobiia	Atrolactic acid	0.0231006	0.856221
c__Alphaproteobacteria	Atrolactic acid	-0.0379812	0.765727
c__Mollicutes	Atrolactic acid	0.107398	0.398278
f__Acetobacteraceae	Atrolactic acid	-0.0676313	0.595422
f__Flavobacteriaceae	Atrolactic acid	0.0946744	0.456791
f__Gemmatimonadaceae	Atrolactic acid	-0.0162097	0.898837
f__Nitrosomonadaceae	Atrolactic acid	-0.137995	0.276854
g__Candidatus_Hepatoplasma	Atrolactic acid	0.0752451	0.554564
g__Coprococcus_2	Atrolactic acid	-0.0668889	0.599477
g__Phenylobacterium	Atrolactic acid	0.151805	0.231129
g__un_c_Deltaproteobacteria	Atrolactic acid	-0.0077854	0.951314
o__Betaproteobacteriales	Atrolactic acid	0.147985	0.243215
o__Chitinophagales	Atrolactic acid	0.0586821	0.645084
o__Flavobacteriales	Atrolactic acid	0.158656	0.210505
o__Rhizobiales	Atrolactic acid	-0.0274274	0.829662
f__Entomoplasmatales_Incertae_Sedis	Atrolactic acid	0.0752451	0.554564
p__Gemmatimonadetes	Atrolactic acid	0.0301747	0.812895
c__Anaerolineae	Atrolactic acid	-0.0785319	0.537349
c__Blastocatellia_Subgroup_4	Atrolactic acid	-0.014836	0.907371
c__Subgroup_6	Atrolactic acid	-0.0546023	0.668266
f__Sphingomonadaceae	Atrolactic acid	-0.0594794	0.640593
f__Xanthobacteraceae	Atrolactic acid	-0.0315476	0.804546
g__un_c_Subgroup_6	Atrolactic acid	-0.0524755	0.680476
g__un_f_Xanthobacteraceae	Atrolactic acid	-0.0489017	0.701177
o__Rokubacteriales	Atrolactic acid	-0.0876683	0.490917
p__Chloroflexi	Atrolactic acid	-0.0138054	0.91378
p__Proteobacteria	Atrolactic acid	-0.0100275	0.937318
c__Bacteroidia	Atrolactic acid	0.0571429	0.653793
f__Acidaminococcaceae	Atrolactic acid	-0.0376615	0.767643
f__Lachnospiraceae	Atrolactic acid	-0.073489	0.563868
f__Ruminococcaceae	Atrolactic acid	-0.0930643	0.464517
g__Agathobacter	Atrolactic acid	-0.165562	0.191065
g__Alistipes	Atrolactic acid	0.124639	0.326447
g__Bacteroides	Atrolactic acid	0.00851648	0.946749
g__Faecalibacterium	Atrolactic acid	-0.0981295	0.440453
g__Helicobacter	Atrolactic acid	0.0716158	0.573872
g__Lachnoclostridium	Atrolactic acid	-0.0334047	0.793288
g__Phascolarctobacterium	Atrolactic acid	-0.0764687	0.548124
g__Ruminococcus_2	Atrolactic acid	-0.0455232	0.720947
g__Subdoligranulum	Atrolactic acid	-0.0146067	0.908796
o__Bacteroidales	Atrolactic acid	0.0453297	0.722085
o__Campylobacterales	Atrolactic acid	0.0573953	0.652361
o__Clostridiales	Atrolactic acid	-0.0813645	0.522727
o__Selenomonadales	Atrolactic acid	-0.00712013	0.95547
p__Bacteroidetes	Atrolactic acid	0.052152	0.68234
p__Firmicutes	Atrolactic acid	-0.0964286	0.448455
c__Acidimicrobiia	Phytosphingosine	0.197053	0.118594
c__Alphaproteobacteria	Phytosphingosine	0.177932	0.159529
c__Mollicutes	Phytosphingosine	0.261044	0.0372089
f__Acetobacteraceae	Phytosphingosine	0.189798	0.133059
f__Flavobacteriaceae	Phytosphingosine	0.217694	0.0839851
f__Gemmatimonadaceae	Phytosphingosine	0.0578559	0.649753
f__Nitrosomonadaceae	Phytosphingosine	0.106032	0.404342
g__Candidatus_Hepatoplasma	Phytosphingosine	0.253949	0.0428796
g__Coprococcus_2	Phytosphingosine	0.368576	0.00272859
g__Phenylobacterium	Phytosphingosine	0.0749977	0.55587
g__un_c_Deltaproteobacteria	Phytosphingosine	0.0392476	0.75815
o__Betaproteobacteriales	Phytosphingosine	-0.010119	0.936747
o__Chitinophagales	Phytosphingosine	0.118601	0.350611
o__Flavobacteriales	Phytosphingosine	0.210259	0.0953918
o__Rhizobiales	Phytosphingosine	0.0881201	0.488676
f__Entomoplasmatales_Incertae_Sedis	Phytosphingosine	0.253949	0.0428796
p__Gemmatimonadetes	Phytosphingosine	0.133107	0.294387
c__Anaerolineae	Phytosphingosine	0.00986801	0.938313
c__Blastocatellia_Subgroup_4	Phytosphingosine	0.0832694	0.513006
c__Subgroup_6	Phytosphingosine	0.026786	0.833588
f__Sphingomonadaceae	Phytosphingosine	0.179743	0.155256
f__Xanthobacteraceae	Phytosphingosine	0.0505037	0.691869
g__un_c_Subgroup_6	Phytosphingosine	0.0623204	0.624691
g__un_f_Xanthobacteraceae	Phytosphingosine	0.0924461	0.467501
o__Rokubacteriales	Phytosphingosine	-0.159882	0.206955
p__Chloroflexi	Phytosphingosine	0.0350974	0.783063
p__Proteobacteria	Phytosphingosine	0.144872	0.253384
c__Bacteroidia	Phytosphingosine	0.0167582	0.895433
f__Acidaminococcaceae	Phytosphingosine	0.136268	0.282966
f__Lachnospiraceae	Phytosphingosine	0.143498	0.25796
f__Ruminococcaceae	Phytosphingosine	-0.0498861	0.695452
g__Agathobacter	Phytosphingosine	0.206432	0.101717
g__Alistipes	Phytosphingosine	-0.0704245	0.580278
g__Bacteroides	Phytosphingosine	0.0786172	0.536906
g__Faecalibacterium	Phytosphingosine	0.200037	0.113008
g__Helicobacter	Phytosphingosine	-0.0849179	0.50467
g__Lachnoclostridium	Phytosphingosine	0.231314	0.0659047
g__Phascolarctobacterium	Phytosphingosine	0.167705	0.185305
g__Ruminococcus_2	Phytosphingosine	0.156103	0.218033
g__Subdoligranulum	Phytosphingosine	0.25706	0.0403111
o__Bacteroidales	Phytosphingosine	-0.00279304	0.982525
o__Campylobacterales	Phytosphingosine	-0.0298309	0.814988
o__Clostridiales	Phytosphingosine	0.0487637	0.70198
o__Selenomonadales	Phytosphingosine	0.136381	0.282564
p__Bacteroidetes	Phytosphingosine	0.0144231	0.909938
p__Firmicutes	Phytosphingosine	-0.0407509	0.749185
c__Acidimicrobiia	12,13-DHOME	0.0937761	0.461092
c__Alphaproteobacteria	12,13-DHOME	0.00217493	0.986392
c__Mollicutes	12,13-DHOME	0.300079	0.0159909
f__Acetobacteraceae	12,13-DHOME	-0.158432	0.211157
f__Flavobacteriaceae	12,13-DHOME	0.14706	0.246207
f__Gemmatimonadaceae	12,13-DHOME	-0.05085	0.689863
f__Nitrosomonadaceae	12,13-DHOME	-0.0963698	0.448733
g__Candidatus_Hepatoplasma	12,13-DHOME	0.150419	0.235463
g__Coprococcus_2	12,13-DHOME	0.191	0.130575
g__Phenylobacterium	12,13-DHOME	-0.108798	0.392122
g__un_c_Deltaproteobacteria	12,13-DHOME	0.00966305	0.939592
o__Betaproteobacteriales	12,13-DHOME	-0.0907967	0.475516
o__Chitinophagales	12,13-DHOME	-0.183442	0.146793
o__Flavobacteriales	12,13-DHOME	0.171728	0.174828
o__Rhizobiales	12,13-DHOME	-0.141052	0.266249
f__Entomoplasmatales_Incertae_Sedis	12,13-DHOME	0.150419	0.235463
p__Gemmatimonadetes	12,13-DHOME	0.0244282	0.848054
c__Anaerolineae	12,13-DHOME	-0.00538047	0.966343
c__Blastocatellia_Subgroup_4	12,13-DHOME	-0.0411425	0.746855
c__Subgroup_6	12,13-DHOME	-0.0879589	0.489475
f__Sphingomonadaceae	12,13-DHOME	-0.0676755	0.595181
f__Xanthobacteraceae	12,13-DHOME	-0.22674	0.0715905
g__un_c_Subgroup_6	12,13-DHOME	-0.0562532	0.658847
g__un_f_Xanthobacteraceae	12,13-DHOME	-0.203597	0.106609
o__Rokubacteriales	12,13-DHOME	-0.213275	0.0906266
p__Chloroflexi	12,13-DHOME	-0.146754	0.247202
p__Proteobacteria	12,13-DHOME	0.00215201	0.986535
c__Bacteroidia	12,13-DHOME	0.127839	0.314083
f__Acidaminococcaceae	12,13-DHOME	-0.00538022	0.966344
f__Lachnospiraceae	12,13-DHOME	0.202289	0.108926
f__Ruminococcaceae	12,13-DHOME	-0.0186586	0.883653
g__Agathobacter	12,13-DHOME	0.0199425	0.875709
g__Alistipes	12,13-DHOME	0.224209	0.0749009
g__Bacteroides	12,13-DHOME	-0.0328297	0.796769
g__Faecalibacterium	12,13-DHOME	-0.0443483	0.727866
g__Helicobacter	12,13-DHOME	0.0313663	0.805647
g__Lachnoclostridium	12,13-DHOME	0.115005	0.365512
g__Phascolarctobacterium	12,13-DHOME	0.00895188	0.944031
g__Ruminococcus_2	12,13-DHOME	0.120105	0.344489
g__Subdoligranulum	12,13-DHOME	0.104124	0.412897
o__Bacteroidales	12,13-DHOME	0.10206	0.42227
o__Campylobacterales	12,13-DHOME	0.0589521	0.643562
o__Clostridiales	12,13-DHOME	0.144322	0.255207
o__Selenomonadales	12,13-DHOME	-0.0684311	0.591068
p__Bacteroidetes	12,13-DHOME	0.124451	0.327186
p__Firmicutes	12,13-DHOME	0.141621	0.264305
c__Acidimicrobiia	Juvenile hormone III acid	0.248635	0.0475794
c__Alphaproteobacteria	Juvenile hormone III acid	0.282283	0.0238254
c__Mollicutes	Juvenile hormone III acid	0.0998432	0.432473
f__Acetobacteraceae	Juvenile hormone III acid	0.216745	0.0853775
f__Flavobacteriaceae	Juvenile hormone III acid	0.282443	0.0237426
f__Gemmatimonadaceae	Juvenile hormone III acid	0.0411196	0.746991
f__Nitrosomonadaceae	Juvenile hormone III acid	0.165882	0.190195
g__Candidatus_Hepatoplasma	Juvenile hormone III acid	0.153323	0.22644
g__Coprococcus_2	Juvenile hormone III acid	0.206279	0.101976
g__Phenylobacterium	Juvenile hormone III acid	0.216497	0.0857445
g__un_c_Deltaproteobacteria	Juvenile hormone III acid	0.241668	0.0543721
o__Betaproteobacteriales	Juvenile hormone III acid	-0.0209249	0.869638
o__Chitinophagales	Juvenile hormone III acid	0.13536	0.286217
o__Flavobacteriales	Juvenile hormone III acid	0.306666	0.0137138
o__Rhizobiales	Juvenile hormone III acid	0.131574	0.300036
f__Entomoplasmatales_Incertae_Sedis	Juvenile hormone III acid	0.153323	0.22644
p__Gemmatimonadetes	Juvenile hormone III acid	0.077749	0.541426
c__Anaerolineae	Juvenile hormone III acid	-0.0691905	0.586946
c__Blastocatellia_Subgroup_4	Juvenile hormone III acid	-0.0234904	0.853822
c__Subgroup_6	Juvenile hormone III acid	0.151398	0.232395
f__Sphingomonadaceae	Juvenile hormone III acid	0.151057	0.233463
f__Xanthobacteraceae	Juvenile hormone III acid	0.153434	0.226101
g__un_c_Subgroup_6	Juvenile hormone III acid	0.157587	0.213634
g__un_f_Xanthobacteraceae	Juvenile hormone III acid	0.193844	0.124837
o__Rokubacteriales	Juvenile hormone III acid	-0.0215679	0.865669
p__Chloroflexi	Juvenile hormone III acid	0.00860835	0.946175
p__Proteobacteria	Juvenile hormone III acid	0.15261	0.228635
c__Bacteroidia	Juvenile hormone III acid	-0.0737637	0.562407
f__Acidaminococcaceae	Juvenile hormone III acid	0.0268553	0.833163
f__Lachnospiraceae	Juvenile hormone III acid	-0.00508242	0.968206
f__Ruminococcaceae	Juvenile hormone III acid	-0.0347303	0.785277
g__Agathobacter	Juvenile hormone III acid	0.168836	0.182314
g__Alistipes	Juvenile hormone III acid	-0.137346	0.279141
g__Bacteroides	Juvenile hormone III acid	-0.101603	0.424365
g__Faecalibacterium	Juvenile hormone III acid	0.21501	0.0879712
g__Helicobacter	Juvenile hormone III acid	-0.212421	0.0919571
g__Lachnoclostridium	Juvenile hormone III acid	0.120683	0.342157
g__Phascolarctobacterium	Juvenile hormone III acid	0.0766748	0.547044
g__Ruminococcus_2	Juvenile hormone III acid	0.115388	0.363905
g__Subdoligranulum	Juvenile hormone III acid	0.244308	0.0517108
o__Bacteroidales	Juvenile hormone III acid	-0.0990385	0.43621
o__Campylobacterales	Juvenile hormone III acid	-0.176261	0.163549
o__Clostridiales	Juvenile hormone III acid	-0.0143773	0.910223
o__Selenomonadales	Juvenile hormone III acid	-0.000251837	0.998424
p__Bacteroidetes	Juvenile hormone III acid	-0.0717949	0.572913
p__Firmicutes	Juvenile hormone III acid	-0.0441392	0.7291
c__Acidimicrobiia	(10S)-Juvenile hormone III diol	0.26821	0.0321277
c__Alphaproteobacteria	(10S)-Juvenile hormone III diol	0.328713	0.00800149
c__Mollicutes	(10S)-Juvenile hormone III diol	0.100667	0.428664
f__Acetobacteraceae	(10S)-Juvenile hormone III diol	0.275035	0.0278405
f__Flavobacteriaceae	(10S)-Juvenile hormone III diol	0.294532	0.0181528
f__Gemmatimonadaceae	(10S)-Juvenile hormone III diol	0.0992273	0.435332
f__Nitrosomonadaceae	(10S)-Juvenile hormone III diol	0.213323	0.090552
g__Candidatus_Hepatoplasma	(10S)-Juvenile hormone III diol	0.179413	0.15603
g__Coprococcus_2	(10S)-Juvenile hormone III diol	0.181974	0.150108
g__Phenylobacterium	(10S)-Juvenile hormone III diol	0.253847	0.0429662
g__un_c_Deltaproteobacteria	(10S)-Juvenile hormone III diol	0.284785	0.0225584
o__Betaproteobacteriales	(10S)-Juvenile hormone III diol	0.00119048	0.992551
o__Chitinophagales	(10S)-Juvenile hormone III diol	0.15963	0.207681
o__Flavobacteriales	(10S)-Juvenile hormone III diol	0.318708	0.0102665
o__Rhizobiales	(10S)-Juvenile hormone III diol	0.18549	0.142257
f__Entomoplasmatales_Incertae_Sedis	(10S)-Juvenile hormone III diol	0.179413	0.15603
p__Gemmatimonadetes	(10S)-Juvenile hormone III diol	0.136679	0.281505
c__Anaerolineae	(10S)-Juvenile hormone III diol	-0.00338855	0.978799
c__Blastocatellia_Subgroup_4	(10S)-Juvenile hormone III diol	0.0156831	0.902107
c__Subgroup_6	(10S)-Juvenile hormone III diol	0.181824	0.15045
f__Sphingomonadaceae	(10S)-Juvenile hormone III diol	0.179194	0.156544
f__Xanthobacteraceae	(10S)-Juvenile hormone III diol	0.208608	0.0980813
g__un_c_Subgroup_6	(10S)-Juvenile hormone III diol	0.184511	0.14441
g__un_f_Xanthobacteraceae	(10S)-Juvenile hormone III diol	0.238556	0.0576513
o__Rokubacteriales	(10S)-Juvenile hormone III diol	0.0373661	0.769416
p__Chloroflexi	(10S)-Juvenile hormone III diol	0.0798104	0.530724
p__Proteobacteria	(10S)-Juvenile hormone III diol	0.178342	0.158554
c__Bacteroidia	(10S)-Juvenile hormone III diol	-0.132418	0.296919
f__Acidaminococcaceae	(10S)-Juvenile hormone III diol	-0.0111497	0.93032
f__Lachnospiraceae	(10S)-Juvenile hormone III diol	-0.0694597	0.585489
f__Ruminococcaceae	(10S)-Juvenile hormone III diol	-0.0788013	0.53595
g__Agathobacter	(10S)-Juvenile hormone III diol	0.150038	0.236666
g__Alistipes	(10S)-Juvenile hormone III diol	-0.181487	0.151221
g__Bacteroides	(10S)-Juvenile hormone III diol	-0.154167	0.223866
g__Faecalibacterium	(10S)-Juvenile hormone III diol	0.21572	0.0869028
g__Helicobacter	(10S)-Juvenile hormone III diol	-0.291958	0.0192382
g__Lachnoclostridium	(10S)-Juvenile hormone III diol	0.0840269	0.509167
g__Phascolarctobacterium	(10S)-Juvenile hormone III diol	0.0457439	0.71965
g__Ruminococcus_2	(10S)-Juvenile hormone III diol	0.122533	0.334754
g__Subdoligranulum	(10S)-Juvenile hormone III diol	0.235677	0.0608264
o__Bacteroidales	(10S)-Juvenile hormone III diol	-0.1587	0.210377
o__Campylobacterales	(10S)-Juvenile hormone III diol	-0.260694	0.0374728
o__Clostridiales	(10S)-Juvenile hormone III diol	-0.0733516	0.564599
o__Selenomonadales	(10S)-Juvenile hormone III diol	-0.0180636	0.887339
p__Bacteroidetes	(10S)-Juvenile hormone III diol	-0.130861	0.302685
p__Firmicutes	(10S)-Juvenile hormone III diol	-0.0839744	0.509433
c__Acidimicrobiia	4-Hydroxynonenal	0.0832675	0.513016
c__Alphaproteobacteria	4-Hydroxynonenal	0.0244508	0.847915
c__Mollicutes	4-Hydroxynonenal	0.306192	0.0138677
f__Acetobacteraceae	4-Hydroxynonenal	-0.100508	0.429398
f__Flavobacteriaceae	4-Hydroxynonenal	0.19434	0.123855
f__Gemmatimonadaceae	4-Hydroxynonenal	-0.0202393	0.873874
f__Nitrosomonadaceae	4-Hydroxynonenal	0.003526	0.97794
g__Candidatus_Hepatoplasma	4-Hydroxynonenal	0.114036	0.36959
g__Coprococcus_2	4-Hydroxynonenal	0.223345	0.0760589
g__Phenylobacterium	4-Hydroxynonenal	-0.0608684	0.632797
g__un_c_Deltaproteobacteria	4-Hydroxynonenal	0.0176087	0.890158
o__Betaproteobacteriales	4-Hydroxynonenal	0.0154304	0.903677
o__Chitinophagales	4-Hydroxynonenal	-0.0846231	0.506155
o__Flavobacteriales	4-Hydroxynonenal	0.207122	0.100552
o__Rhizobiales	4-Hydroxynonenal	-0.0778864	0.540709
f__Entomoplasmatales_Incertae_Sedis	4-Hydroxynonenal	0.114036	0.36959
p__Gemmatimonadetes	4-Hydroxynonenal	0.0486733	0.702507
c__Anaerolineae	4-Hydroxynonenal	-0.0631003	0.620355
c__Blastocatellia_Subgroup_4	4-Hydroxynonenal	-0.0232156	0.855513
c__Subgroup_6	4-Hydroxynonenal	-0.0323264	0.79982
f__Sphingomonadaceae	4-Hydroxynonenal	-0.0973694	0.444019
f__Xanthobacteraceae	4-Hydroxynonenal	-0.171383	0.17571
g__un_c_Subgroup_6	4-Hydroxynonenal	-0.00844829	0.947175
g__un_f_Xanthobacteraceae	4-Hydroxynonenal	-0.157763	0.213117
o__Rokubacteriales	4-Hydroxynonenal	-0.170986	0.176726
p__Chloroflexi	4-Hydroxynonenal	-0.111359	0.381006
p__Proteobacteria	4-Hydroxynonenal	0.0790293	0.534767
c__Bacteroidia	4-Hydroxynonenal	0.118361	0.351593
f__Acidaminococcaceae	4-Hydroxynonenal	0.12837	0.312061
f__Lachnospiraceae	4-Hydroxynonenal	0.173626	0.170038
f__Ruminococcaceae	4-Hydroxynonenal	-0.0285031	0.823087
g__Agathobacter	4-Hydroxynonenal	0.122998	0.332908
g__Alistipes	4-Hydroxynonenal	0.174092	0.168877
g__Bacteroides	4-Hydroxynonenal	-0.000641026	0.995989
g__Faecalibacterium	4-Hydroxynonenal	0.138219	0.276067
g__Helicobacter	4-Hydroxynonenal	-0.116238	0.360357
g__Lachnoclostridium	4-Hydroxynonenal	0.185546	0.142134
g__Phascolarctobacterium	4-Hydroxynonenal	0.146046	0.249515
g__Ruminococcus_2	4-Hydroxynonenal	0.155026	0.221262
g__Subdoligranulum	4-Hydroxynonenal	0.138993	0.273361
o__Bacteroidales	4-Hydroxynonenal	0.0875458	0.491525
o__Campylobacterales	4-Hydroxynonenal	-0.0931558	0.464075
o__Clostridiales	4-Hydroxynonenal	0.123397	0.331328
o__Selenomonadales	4-Hydroxynonenal	0.110167	0.386155
p__Bacteroidetes	4-Hydroxynonenal	0.114973	0.365647
p__Firmicutes	4-Hydroxynonenal	0.136767	0.281191
c__Acidimicrobiia	Pyrophosphate	-0.351683	0.00437663
c__Alphaproteobacteria	Pyrophosphate	-0.419396	0.000561515
c__Mollicutes	Pyrophosphate	-0.157446	0.214049
f__Acetobacteraceae	Pyrophosphate	-0.472183	8.17625e-05
f__Flavobacteriaceae	Pyrophosphate	-0.240063	0.0560435
f__Gemmatimonadaceae	Pyrophosphate	-0.230897	0.066408
f__Nitrosomonadaceae	Pyrophosphate	-0.311204	0.0123125
g__Candidatus_Hepatoplasma	Pyrophosphate	-0.0732147	0.565328
g__Coprococcus_2	Pyrophosphate	-0.196085	0.120451
g__Phenylobacterium	Pyrophosphate	-0.40114	0.00101978
g__un_c_Deltaproteobacteria	Pyrophosphate	-0.186804	0.139402
o__Betaproteobacteriales	Pyrophosphate	-0.163782	0.195947
o__Chitinophagales	Pyrophosphate	-0.430465	0.00038457
o__Flavobacteriales	Pyrophosphate	-0.230406	0.0670044
o__Rhizobiales	Pyrophosphate	-0.40326	0.000953149
f__Entomoplasmatales_Incertae_Sedis	Pyrophosphate	-0.0732147	0.565328
p__Gemmatimonadetes	Pyrophosphate	-0.254195	0.0426717
c__Anaerolineae	Pyrophosphate	-0.00824242	0.94846
c__Blastocatellia_Subgroup_4	Pyrophosphate	-0.197722	0.117324
c__Subgroup_6	Pyrophosphate	-0.260923	0.0372997
f__Sphingomonadaceae	Pyrophosphate	-0.356235	0.0038629
f__Xanthobacteraceae	Pyrophosphate	-0.526236	7.96645e-06
g__un_c_Subgroup_6	Pyrophosphate	-0.268468	0.0319561
g__un_f_Xanthobacteraceae	Pyrophosphate	-0.536224	4.95245e-06
o__Rokubacteriales	Pyrophosphate	-0.213596	0.0901314
p__Chloroflexi	Pyrophosphate	-0.209096	0.0972802
p__Proteobacteria	Pyrophosphate	-0.226786	0.0715317
c__Bacteroidia	Pyrophosphate	0.187042	0.138889
f__Acidaminococcaceae	Pyrophosphate	-0.0979658	0.44122
f__Lachnospiraceae	Pyrophosphate	0.0969322	0.446077
f__Ruminococcaceae	Pyrophosphate	0.134777	0.288317
g__Agathobacter	Pyrophosphate	-0.338451	0.00622902
g__Alistipes	Pyrophosphate	0.269724	0.0311318
g__Bacteroides	Pyrophosphate	0.0111722	0.93018
g__Faecalibacterium	Pyrophosphate	-0.424983	0.000464604
g__Helicobacter	Pyrophosphate	0.127342	0.315981
g__Lachnoclostridium	Pyrophosphate	-0.0330613	0.795367
g__Phascolarctobacterium	Pyrophosphate	-0.0845735	0.506406
g__Ruminococcus_2	Pyrophosphate	-0.27101	0.0303065
g__Subdoligranulum	Pyrophosphate	-0.274552	0.0281277
o__Bacteroidales	Pyrophosphate	0.208425	0.0983834
o__Campylobacterales	Pyrophosphate	0.0786181	0.536901
o__Clostridiales	Pyrophosphate	0.147894	0.24351
o__Selenomonadales	Pyrophosphate	-0.230958	0.0663345
p__Bacteroidetes	Pyrophosphate	0.186951	0.139086
p__Firmicutes	Pyrophosphate	0.191758	0.129025
c__Acidimicrobiia	Sulfate	-0.150486	0.235254
c__Alphaproteobacteria	Sulfate	-0.17878	0.157519
c__Mollicutes	Sulfate	0.00352576	0.977941
f__Acetobacteraceae	Sulfate	-0.214937	0.0880826
f__Flavobacteriaceae	Sulfate	-0.157707	0.213281
f__Gemmatimonadaceae	Sulfate	-0.199508	0.113983
f__Nitrosomonadaceae	Sulfate	-0.362331	0.00325886
g__Candidatus_Hepatoplasma	Sulfate	0.0250266	0.844377
g__Coprococcus_2	Sulfate	-0.172995	0.171621
g__Phenylobacterium	Sulfate	-0.348333	0.00479246
g__un_c_Deltaproteobacteria	Sulfate	-0.155914	0.218596
o__Betaproteobacteriales	Sulfate	-0.276648	0.026901
o__Chitinophagales	Sulfate	-0.422017	0.000513979
o__Flavobacteriales	Sulfate	-0.179237	0.156441
o__Rhizobiales	Sulfate	-0.219785	0.0809789
f__Entomoplasmatales_Incertae_Sedis	Sulfate	0.0250266	0.844377
p__Gemmatimonadetes	Sulfate	-0.214863	0.0881941
c__Anaerolineae	Sulfate	0.13632	0.282781
c__Blastocatellia_Subgroup_4	Sulfate	-0.20111	0.111048
c__Subgroup_6	Sulfate	-0.164791	0.193168
f__Sphingomonadaceae	Sulfate	-0.125896	0.321555
f__Xanthobacteraceae	Sulfate	-0.289423	0.0203606
g__un_c_Subgroup_6	Sulfate	-0.16022	0.205985
g__un_f_Xanthobacteraceae	Sulfate	-0.251422	0.0450643
o__Rokubacteriales	Sulfate	-0.0446927	0.725836
p__Chloroflexi	Sulfate	-0.0715226	0.574372
p__Proteobacteria	Sulfate	-0.0501832	0.693728
c__Bacteroidia	Sulfate	0.0793956	0.532869
f__Acidaminococcaceae	Sulfate	-0.103667	0.414965
f__Lachnospiraceae	Sulfate	-0.000228938	0.998567
f__Ruminococcaceae	Sulfate	-0.0487185	0.702244
g__Agathobacter	Sulfate	-0.227542	0.0705664
g__Alistipes	Sulfate	0.190714	0.131163
g__Bacteroides	Sulfate	-0.11978	0.345806
g__Faecalibacterium	Sulfate	-0.29361	0.0185356
g__Helicobacter	Sulfate	0.1308	0.302913
g__Lachnoclostridium	Sulfate	-0.157934	0.212614
g__Phascolarctobacterium	Sulfate	-0.0926553	0.46649
g__Ruminococcus_2	Sulfate	-0.302061	0.0152739
g__Subdoligranulum	Sulfate	-0.251749	0.0447772
o__Bacteroidales	Sulfate	0.116529	0.359148
o__Campylobacterales	Sulfate	0.0456965	0.719929
o__Clostridiales	Sulfate	-0.0047619	0.97021
o__Selenomonadales	Sulfate	-0.181117	0.152072
p__Bacteroidetes	Sulfate	0.0811813	0.523666
p__Firmicutes	Sulfate	0.0252747	0.842854
c__Acidimicrobiia	Thymine	-0.215735	0.0868796
c__Alphaproteobacteria	Thymine	-0.264495	0.0346842
c__Mollicutes	Thymine	-0.236249	0.0601842
f__Acetobacteraceae	Thymine	-0.375818	0.00221097
f__Flavobacteriaceae	Thymine	-0.184289	0.144903
f__Gemmatimonadaceae	Thymine	-0.00501402	0.968634
f__Nitrosomonadaceae	Thymine	-0.111115	0.382058
g__Candidatus_Hepatoplasma	Thymine	-0.0225003	0.859919
g__Coprococcus_2	Thymine	-0.234867	0.0617442
g__Phenylobacterium	Thymine	-0.273335	0.0288606
g__un_c_Deltaproteobacteria	Thymine	-0.0888909	0.484867
o__Betaproteobacteriales	Thymine	-0.137866	0.277306
o__Chitinophagales	Thymine	-0.230813	0.0665092
o__Flavobacteriales	Thymine	-0.207466	0.0999769
o__Rhizobiales	Thymine	-0.216946	0.0850808
f__Entomoplasmatales_Incertae_Sedis	Thymine	-0.0225003	0.859919
p__Gemmatimonadetes	Thymine	-0.0473912	0.709992
c__Anaerolineae	Thymine	0.015798	0.901394
c__Blastocatellia_Subgroup_4	Thymine	0.047782	0.707708
c__Subgroup_6	Thymine	-0.18503	0.143267
f__Sphingomonadaceae	Thymine	-0.127453	0.315559
f__Xanthobacteraceae	Thymine	-0.319093	0.0101698
g__un_c_Subgroup_6	Thymine	-0.195387	0.121805
g__un_f_Xanthobacteraceae	Thymine	-0.333795	0.00702803
o__Rokubacteriales	Thymine	-0.0233767	0.854521
p__Chloroflexi	Thymine	-0.0980574	0.440791
p__Proteobacteria	Thymine	-0.195055	0.122452
c__Bacteroidia	Thymine	0.0934982	0.462428
f__Acidaminococcaceae	Thymine	-0.115457	0.363616
f__Lachnospiraceae	Thymine	0.0763736	0.548624
f__Ruminococcaceae	Thymine	0.0697123	0.584122
g__Agathobacter	Thymine	-0.220123	0.0805009
g__Alistipes	Thymine	0.0587939	0.644454
g__Bacteroides	Thymine	-0.0250458	0.84426
g__Faecalibacterium	Thymine	-0.255695	0.041422
g__Helicobacter	Thymine	0.0734703	0.563967
g__Lachnoclostridium	Thymine	-0.0773872	0.543315
g__Phascolarctobacterium	Thymine	-0.1074	0.398273
g__Ruminococcus_2	Thymine	-0.125578	0.322787
g__Subdoligranulum	Thymine	-0.13217	0.29783
o__Bacteroidales	Thymine	0.117353	0.355736
o__Campylobacterales	Thymine	0.0292586	0.818477
o__Clostridiales	Thymine	0.0806777	0.526254
o__Selenomonadales	Thymine	-0.15939	0.208374
p__Bacteroidetes	Thymine	0.0910714	0.474176
p__Firmicutes	Thymine	0.149176	0.239402
c__Acidimicrobiia	2,6-Dihydroxypurine	-0.0804286	0.527536
c__Alphaproteobacteria	2,6-Dihydroxypurine	-0.188258	0.136294
c__Mollicutes	2,6-Dihydroxypurine	-0.0778186	0.541063
f__Acetobacteraceae	2,6-Dihydroxypurine	-0.265053	0.0342894
f__Flavobacteriaceae	2,6-Dihydroxypurine	-0.0998718	0.43234
f__Gemmatimonadaceae	2,6-Dihydroxypurine	0.0346861	0.785544
f__Nitrosomonadaceae	2,6-Dihydroxypurine	-0.138522	0.275007
g__Candidatus_Hepatoplasma	2,6-Dihydroxypurine	-0.00859405	0.946264
g__Coprococcus_2	2,6-Dihydroxypurine	-0.263272	0.035562
g__Phenylobacterium	2,6-Dihydroxypurine	-0.236008	0.0604538
g__un_c_Deltaproteobacteria	2,6-Dihydroxypurine	-0.0461399	0.717324
o__Betaproteobacteriales	2,6-Dihydroxypurine	-0.201419	0.110488
o__Chitinophagales	2,6-Dihydroxypurine	-0.256228	0.0409856
o__Flavobacteriales	2,6-Dihydroxypurine	-0.0960863	0.450075
o__Rhizobiales	2,6-Dihydroxypurine	-0.16738	0.186169
f__Entomoplasmatales_Incertae_Sedis	2,6-Dihydroxypurine	-0.00859405	0.946264
p__Gemmatimonadetes	2,6-Dihydroxypurine	-0.00679961	0.957473
c__Anaerolineae	2,6-Dihydroxypurine	0.0681373	0.592665
c__Blastocatellia_Subgroup_4	2,6-Dihydroxypurine	0.0521779	0.682191
c__Subgroup_6	2,6-Dihydroxypurine	-0.0635538	0.617839
f__Sphingomonadaceae	2,6-Dihydroxypurine	-0.09682	0.446607
f__Xanthobacteraceae	2,6-Dihydroxypurine	-0.202335	0.108844
g__un_c_Subgroup_6	2,6-Dihydroxypurine	-0.0895656	0.481546
g__un_f_Xanthobacteraceae	2,6-Dihydroxypurine	-0.225895	0.0726818
o__Rokubacteriales	2,6-Dihydroxypurine	0.0282077	0.824891
p__Chloroflexi	2,6-Dihydroxypurine	-0.044072	0.729497
p__Proteobacteria	2,6-Dihydroxypurine	-0.173397	0.170611
c__Bacteroidia	2,6-Dihydroxypurine	0.00686813	0.957045
f__Acidaminococcaceae	2,6-Dihydroxypurine	-0.156278	0.217509
f__Lachnospiraceae	2,6-Dihydroxypurine	0.00251832	0.984243
f__Ruminococcaceae	2,6-Dihydroxypurine	-0.0288236	0.821131
g__Agathobacter	2,6-Dihydroxypurine	-0.251125	0.0453274
g__Alistipes	2,6-Dihydroxypurine	0.0224827	0.860028
g__Bacteroides	2,6-Dihydroxypurine	-0.083837	0.510128
g__Faecalibacterium	2,6-Dihydroxypurine	-0.236394	0.0600219
g__Helicobacter	2,6-Dihydroxypurine	0.155549	0.219689
g__Lachnoclostridium	2,6-Dihydroxypurine	-0.150722	0.234512
g__Phascolarctobacterium	2,6-Dihydroxypurine	-0.166903	0.187444
g__Ruminococcus_2	2,6-Dihydroxypurine	-0.166545	0.188408
g__Subdoligranulum	2,6-Dihydroxypurine	-0.133773	0.291958
o__Bacteroidales	2,6-Dihydroxypurine	0.0286172	0.82239
o__Campylobacterales	2,6-Dihydroxypurine	0.0665987	0.601065
o__Clostridiales	2,6-Dihydroxypurine	-0.00526557	0.967061
o__Selenomonadales	2,6-Dihydroxypurine	-0.178461	0.158273
p__Bacteroidetes	2,6-Dihydroxypurine	0.00567766	0.964485
p__Firmicutes	2,6-Dihydroxypurine	0.10815	0.394965
c__Acidimicrobiia	D-Aspartic acid	-0.114908	0.365919
c__Alphaproteobacteria	D-Aspartic acid	-0.0737188	0.562646
c__Mollicutes	D-Aspartic acid	-0.147395	0.245121
f__Acetobacteraceae	D-Aspartic acid	-0.10772	0.396858
f__Flavobacteriaceae	D-Aspartic acid	-0.172269	0.173455
f__Gemmatimonadaceae	D-Aspartic acid	-0.0550627	0.665634
f__Nitrosomonadaceae	D-Aspartic acid	-0.140376	0.268569
g__Candidatus_Hepatoplasma	D-Aspartic acid	0.00831073	0.948033
g__Coprococcus_2	D-Aspartic acid	-0.241121	0.0549375
g__Phenylobacterium	D-Aspartic acid	-0.210635	0.0947873
g__un_c_Deltaproteobacteria	D-Aspartic acid	-0.0565586	0.65711
o__Betaproteobacteriales	D-Aspartic acid	-0.254121	0.0427346
o__Chitinophagales	D-Aspartic acid	-0.277223	0.0265726
o__Flavobacteriales	D-Aspartic acid	-0.205359	0.103546
o__Rhizobiales	D-Aspartic acid	-0.103414	0.416111
f__Entomoplasmatales_Incertae_Sedis	D-Aspartic acid	0.00831073	0.948033
p__Gemmatimonadetes	D-Aspartic acid	-0.0698963	0.583128
c__Anaerolineae	D-Aspartic acid	-0.0397468	0.755169
c__Blastocatellia_Subgroup_4	D-Aspartic acid	-0.036449	0.774924
c__Subgroup_6	D-Aspartic acid	-0.0888746	0.484947
f__Sphingomonadaceae	D-Aspartic acid	-0.0573044	0.652876
f__Xanthobacteraceae	D-Aspartic acid	-0.096978	0.445861
g__un_c_Subgroup_6	D-Aspartic acid	-0.0943735	0.458229
g__un_f_Xanthobacteraceae	D-Aspartic acid	-0.107007	0.400011
o__Rokubacteriales	D-Aspartic acid	0.0339775	0.789824
p__Chloroflexi	D-Aspartic acid	-0.0540769	0.671274
p__Proteobacteria	D-Aspartic acid	0.0132326	0.917345
c__Bacteroidia	D-Aspartic acid	-0.158791	0.21011
f__Acidaminococcaceae	D-Aspartic acid	-0.0231693	0.855798
f__Lachnospiraceae	D-Aspartic acid	-0.129396	0.308177
f__Ruminococcaceae	D-Aspartic acid	-0.124246	0.327988
g__Agathobacter	D-Aspartic acid	-0.0915616	0.47179
g__Alistipes	D-Aspartic acid	-0.142154	0.262492
g__Bacteroides	D-Aspartic acid	-0.17381	0.169581
g__Faecalibacterium	D-Aspartic acid	-0.0279094	0.826714
g__Helicobacter	D-Aspartic acid	0.0447141	0.72571
g__Lachnoclostridium	D-Aspartic acid	-0.178105	0.159118
g__Phascolarctobacterium	D-Aspartic acid	-0.0282522	0.82462
g__Ruminococcus_2	D-Aspartic acid	-0.150401	0.235522
g__Subdoligranulum	D-Aspartic acid	-0.0233525	0.854671
o__Bacteroidales	D-Aspartic acid	-0.08663	0.496085
o__Campylobacterales	D-Aspartic acid	-0.0462002	0.716971
o__Clostridiales	D-Aspartic acid	-0.152839	0.227929
o__Selenomonadales	D-Aspartic acid	-0.139724	0.270822
p__Bacteroidetes	D-Aspartic acid	-0.155723	0.219167
p__Firmicutes	D-Aspartic acid	-0.0682692	0.591948
c__Acidimicrobiia	D-Glycerate 2-phosphate	-0.0732855	0.564951
c__Alphaproteobacteria	D-Glycerate 2-phosphate	-0.0945295	0.457483
c__Mollicutes	D-Glycerate 2-phosphate	-0.181394	0.151436
f__Acetobacteraceae	D-Glycerate 2-phosphate	-0.171963	0.17423
f__Flavobacteriaceae	D-Glycerate 2-phosphate	-0.214008	0.0894978
f__Gemmatimonadaceae	D-Glycerate 2-phosphate	-0.0320073	0.801755
f__Nitrosomonadaceae	D-Glycerate 2-phosphate	-0.0848531	0.504996
g__Candidatus_Hepatoplasma	D-Glycerate 2-phosphate	-0.0120647	0.924618
g__Coprococcus_2	D-Glycerate 2-phosphate	-0.237845	0.0584225
g__Phenylobacterium	D-Glycerate 2-phosphate	-0.1753	0.165895
g__un_c_Deltaproteobacteria	D-Glycerate 2-phosphate	-0.037576	0.768156
o__Betaproteobacteriales	D-Glycerate 2-phosphate	-0.125137	0.324502
o__Chitinophagales	D-Glycerate 2-phosphate	-0.135544	0.285559
o__Flavobacteriales	D-Glycerate 2-phosphate	-0.203826	0.106208
o__Rhizobiales	D-Glycerate 2-phosphate	-0.0595252	0.640335
f__Entomoplasmatales_Incertae_Sedis	D-Glycerate 2-phosphate	-0.0120647	0.924618
p__Gemmatimonadetes	D-Glycerate 2-phosphate	-0.0649282	0.610243
c__Anaerolineae	D-Glycerate 2-phosphate	0.0316417	0.803974
c__Blastocatellia_Subgroup_4	D-Glycerate 2-phosphate	0.0280465	0.825877
c__Subgroup_6	D-Glycerate 2-phosphate	-0.116073	0.361046
f__Sphingomonadaceae	D-Glycerate 2-phosphate	-0.0582431	0.647563
f__Xanthobacteraceae	D-Glycerate 2-phosphate	-0.137454	0.278759
g__un_c_Subgroup_6	D-Glycerate 2-phosphate	-0.126747	0.318267
g__un_f_Xanthobacteraceae	D-Glycerate 2-phosphate	-0.158495	0.210972
o__Rokubacteriales	D-Glycerate 2-phosphate	-0.0478753	0.707163
p__Chloroflexi	D-Glycerate 2-phosphate	0.00730336	0.954325
p__Proteobacteria	D-Glycerate 2-phosphate	-0.0167125	0.895717
c__Bacteroidia	D-Glycerate 2-phosphate	0.00370879	0.976796
f__Acidaminococcaceae	D-Glycerate 2-phosphate	-0.128278	0.312409
f__Lachnospiraceae	D-Glycerate 2-phosphate	0.00764652	0.952182
f__Ruminococcaceae	D-Glycerate 2-phosphate	0.0248858	0.845242
g__Agathobacter	D-Glycerate 2-phosphate	-0.120502	0.342885
g__Alistipes	D-Glycerate 2-phosphate	0.00954714	0.940315
g__Bacteroides	D-Glycerate 2-phosphate	0.0110348	0.931036
g__Faecalibacterium	D-Glycerate 2-phosphate	-0.0765391	0.547755
g__Helicobacter	D-Glycerate 2-phosphate	0.119489	0.346987
g__Lachnoclostridium	D-Glycerate 2-phosphate	-0.0408458	0.74862
g__Phascolarctobacterium	D-Glycerate 2-phosphate	-0.119351	0.347551
g__Ruminococcus_2	D-Glycerate 2-phosphate	-0.145317	0.251912
g__Subdoligranulum	D-Glycerate 2-phosphate	0.0115846	0.927609
o__Bacteroidales	D-Glycerate 2-phosphate	0.0150183	0.906238
o__Campylobacterales	D-Glycerate 2-phosphate	0.0371341	0.770808
o__Clostridiales	D-Glycerate 2-phosphate	0.0538004	0.67286
o__Selenomonadales	D-Glycerate 2-phosphate	-0.0758259	0.551503
p__Bacteroidetes	D-Glycerate 2-phosphate	0.00856227	0.946463
p__Firmicutes	D-Glycerate 2-phosphate	0.0555403	0.662908
c__Acidimicrobiia	Porphobilinogen	-0.0794899	0.532381
c__Alphaproteobacteria	Porphobilinogen	-0.215616	0.0870586
c__Mollicutes	Porphobilinogen	-0.0520164	0.683122
f__Acetobacteraceae	Porphobilinogen	-0.286323	0.0218086
f__Flavobacteriaceae	Porphobilinogen	-0.158439	0.211135
f__Gemmatimonadaceae	Porphobilinogen	-0.0133249	0.91677
f__Nitrosomonadaceae	Porphobilinogen	-0.161601	0.202051
g__Candidatus_Hepatoplasma	Porphobilinogen	0.00358872	0.977547
g__Coprococcus_2	Porphobilinogen	-0.177324	0.160984
g__Phenylobacterium	Porphobilinogen	-0.220963	0.0793242
g__un_c_Deltaproteobacteria	Porphobilinogen	-0.012823	0.919895
o__Betaproteobacteriales	Porphobilinogen	-0.177564	0.160409
o__Chitinophagales	Porphobilinogen	-0.215702	0.0869297
o__Flavobacteriales	Porphobilinogen	-0.141233	0.265627
o__Rhizobiales	Porphobilinogen	-0.131207	0.301395
f__Entomoplasmatales_Incertae_Sedis	Porphobilinogen	0.00358872	0.977547
p__Gemmatimonadetes	Porphobilinogen	-0.022093	0.86243
c__Anaerolineae	Porphobilinogen	0.0158209	0.901252
c__Blastocatellia_Subgroup_4	Porphobilinogen	0.0520863	0.682719
c__Subgroup_6	Porphobilinogen	-0.130519	0.303961
f__Sphingomonadaceae	Porphobilinogen	-0.0611507	0.631218
f__Xanthobacteraceae	Porphobilinogen	-0.240201	0.0558979
g__un_c_Subgroup_6	Porphobilinogen	-0.148749	0.240763
g__un_f_Xanthobacteraceae	Porphobilinogen	-0.304514	0.014425
o__Rokubacteriales	Porphobilinogen	0.002198	0.986247
p__Chloroflexi	Porphobilinogen	-0.0483075	0.70464
p__Proteobacteria	Porphobilinogen	-0.19652	0.119614
c__Bacteroidia	Porphobilinogen	0.0742216	0.559977
f__Acidaminococcaceae	Porphobilinogen	-0.0932724	0.463514
f__Lachnospiraceae	Porphobilinogen	0.0680403	0.593194
f__Ruminococcaceae	Porphobilinogen	0.0276331	0.828404
g__Agathobacter	Porphobilinogen	-0.185688	0.141824
g__Alistipes	Porphobilinogen	0.132996	0.294795
g__Bacteroides	Porphobilinogen	0.0378663	0.766416
g__Faecalibacterium	Porphobilinogen	-0.225908	0.072665
g__Helicobacter	Porphobilinogen	0.163288	0.197319
g__Lachnoclostridium	Porphobilinogen	-0.0354882	0.780707
g__Phascolarctobacterium	Porphobilinogen	-0.0991346	0.435763
g__Ruminococcus_2	Porphobilinogen	-0.100916	0.427519
g__Subdoligranulum	Porphobilinogen	-0.126653	0.318631
o__Bacteroidales	Porphobilinogen	0.0894231	0.482246
o__Campylobacterales	Porphobilinogen	0.1049	0.409404
o__Clostridiales	Porphobilinogen	0.0449634	0.724241
o__Selenomonadales	Porphobilinogen	-0.128025	0.313373
p__Bacteroidetes	Porphobilinogen	0.0723901	0.569727
p__Firmicutes	Porphobilinogen	0.15348	0.225961
c__Acidimicrobiia	Enol-phenylpyruvate	-0.286205	0.0218653
c__Alphaproteobacteria	Enol-phenylpyruvate	-0.309001	0.0129766
c__Mollicutes	Enol-phenylpyruvate	-0.219742	0.0810402
f__Acetobacteraceae	Enol-phenylpyruvate	-0.445716	0.000223416
f__Flavobacteriaceae	Enol-phenylpyruvate	-0.387513	0.00155831
f__Gemmatimonadaceae	Enol-phenylpyruvate	-0.247175	0.0489416
f__Nitrosomonadaceae	Enol-phenylpyruvate	-0.280592	0.0247156
g__Candidatus_Hepatoplasma	Enol-phenylpyruvate	-0.188266	0.136276
g__Coprococcus_2	Enol-phenylpyruvate	-0.366927	0.00286059
g__Phenylobacterium	Enol-phenylpyruvate	-0.312838	0.0118393
g__un_c_Deltaproteobacteria	Enol-phenylpyruvate	-0.233905	0.0628488
o__Betaproteobacteriales	Enol-phenylpyruvate	-0.116804	0.358008
o__Chitinophagales	Enol-phenylpyruvate	-0.307949	0.0133042
o__Flavobacteriales	Enol-phenylpyruvate	-0.358772	0.00360039
o__Rhizobiales	Enol-phenylpyruvate	-0.35667	0.00381672
f__Entomoplasmatales_Incertae_Sedis	Enol-phenylpyruvate	-0.188266	0.136276
p__Gemmatimonadetes	Enol-phenylpyruvate	-0.287713	0.0211489
c__Anaerolineae	Enol-phenylpyruvate	-0.145456	0.251455
c__Blastocatellia_Subgroup_4	Enol-phenylpyruvate	-0.133707	0.292197
c__Subgroup_6	Enol-phenylpyruvate	-0.286427	0.0217583
f__Sphingomonadaceae	Enol-phenylpyruvate	-0.324023	0.00900213
f__Xanthobacteraceae	Enol-phenylpyruvate	-0.417582	0.000596707
g__un_c_Subgroup_6	Enol-phenylpyruvate	-0.307733	0.0133725
g__un_f_Xanthobacteraceae	Enol-phenylpyruvate	-0.438581	0.000288963
o__Rokubacteriales	Enol-phenylpyruvate	-0.248054	0.0481179
p__Chloroflexi	Enol-phenylpyruvate	-0.239706	0.0564212
p__Proteobacteria	Enol-phenylpyruvate	-0.0670788	0.598439
c__Bacteroidia	Enol-phenylpyruvate	0.133013	0.294733
f__Acidaminococcaceae	Enol-phenylpyruvate	-0.0731252	0.565804
f__Lachnospiraceae	Enol-phenylpyruvate	0.0643315	0.613536
f__Ruminococcaceae	Enol-phenylpyruvate	0.073032	0.566301
g__Agathobacter	Enol-phenylpyruvate	-0.279516	0.0252965
g__Alistipes	Enol-phenylpyruvate	0.185288	0.142699
g__Bacteroides	Enol-phenylpyruvate	0.0386447	0.761755
g__Faecalibacterium	Enol-phenylpyruvate	-0.18298	0.147831
g__Helicobacter	Enol-phenylpyruvate	0.228882	0.0688808
g__Lachnoclostridium	Enol-phenylpyruvate	0.00698316	0.956326
g__Phascolarctobacterium	Enol-phenylpyruvate	-0.103324	0.416516
g__Ruminococcus_2	Enol-phenylpyruvate	-0.159446	0.208213
g__Subdoligranulum	Enol-phenylpyruvate	-0.131415	0.300625
o__Bacteroidales	Enol-phenylpyruvate	0.154487	0.222893
o__Campylobacterales	Enol-phenylpyruvate	0.107922	0.395967
o__Clostridiales	Enol-phenylpyruvate	0.0945971	0.45716
o__Selenomonadales	Enol-phenylpyruvate	-0.156025	0.218266
p__Bacteroidetes	Enol-phenylpyruvate	0.135165	0.28692
p__Firmicutes	Enol-phenylpyruvate	0.093956	0.460229
c__Acidimicrobiia	Cuminaldehyde	-0.168344	0.183611
c__Alphaproteobacteria	Cuminaldehyde	-0.150208	0.236131
c__Mollicutes	Cuminaldehyde	-0.0850533	0.503988
f__Acetobacteraceae	Cuminaldehyde	-0.279546	0.0252802
f__Flavobacteriaceae	Cuminaldehyde	-0.175909	0.164406
f__Gemmatimonadaceae	Cuminaldehyde	-0.168233	0.183903
f__Nitrosomonadaceae	Cuminaldehyde	-0.312899	0.011822
g__Candidatus_Hepatoplasma	Cuminaldehyde	-0.0331485	0.794839
g__Coprococcus_2	Cuminaldehyde	-0.238372	0.0578502
g__Phenylobacterium	Cuminaldehyde	-0.289548	0.0203038
g__un_c_Deltaproteobacteria	Cuminaldehyde	-0.121727	0.337966
o__Betaproteobacteriales	Cuminaldehyde	-0.242811	0.053206
o__Chitinophagales	Cuminaldehyde	-0.387856	0.00154209
o__Flavobacteriales	Cuminaldehyde	-0.200483	0.11219
o__Rhizobiales	Cuminaldehyde	-0.196044	0.120531
f__Entomoplasmatales_Incertae_Sedis	Cuminaldehyde	-0.0331485	0.794839
p__Gemmatimonadetes	Cuminaldehyde	-0.180544	0.153393
c__Anaerolineae	Cuminaldehyde	0.100168	0.430968
c__Blastocatellia_Subgroup_4	Cuminaldehyde	-0.152458	0.229103
c__Subgroup_6	Cuminaldehyde	-0.136563	0.281918
f__Sphingomonadaceae	Cuminaldehyde	-0.100231	0.430677
f__Xanthobacteraceae	Cuminaldehyde	-0.33054	0.00763865
g__un_c_Subgroup_6	Cuminaldehyde	-0.132517	0.296554
g__un_f_Xanthobacteraceae	Cuminaldehyde	-0.291922	0.0192539
o__Rokubacteriales	Cuminaldehyde	-0.0712519	0.575825
p__Chloroflexi	Cuminaldehyde	-0.0685234	0.590566
p__Proteobacteria	Cuminaldehyde	0.0179945	0.887767
c__Bacteroidia	Cuminaldehyde	0.0146978	0.90823
f__Acidaminococcaceae	Cuminaldehyde	-0.157011	0.215333
f__Lachnospiraceae	Cuminaldehyde	-0.0457418	0.719663
f__Ruminococcaceae	Cuminaldehyde	-0.0896988	0.480891
g__Agathobacter	Cuminaldehyde	-0.253369	0.0433738
g__Alistipes	Cuminaldehyde	0.106644	0.401619
g__Bacteroides	Cuminaldehyde	-0.14652	0.247965
g__Faecalibacterium	Cuminaldehyde	-0.32358	0.00910208
g__Helicobacter	Cuminaldehyde	0.0908019	0.47549
g__Lachnoclostridium	Cuminaldehyde	-0.217691	0.0839887
g__Phascolarctobacterium	Cuminaldehyde	-0.145863	0.250116
g__Ruminococcus_2	Cuminaldehyde	-0.362011	0.00328842
g__Subdoligranulum	Cuminaldehyde	-0.277963	0.0261551
o__Bacteroidales	Cuminaldehyde	0.0363095	0.775763
o__Campylobacterales	Cuminaldehyde	-0.0173766	0.891598
o__Clostridiales	Cuminaldehyde	-0.0532509	0.676015
o__Selenomonadales	Cuminaldehyde	-0.251517	0.044981
p__Bacteroidetes	Cuminaldehyde	0.0155678	0.902824
p__Firmicutes	Cuminaldehyde	-0.0181319	0.886916
c__Acidimicrobiia	Dihydroceramide	-0.283526	0.0231887
c__Alphaproteobacteria	Dihydroceramide	-0.252842	0.0438262
c__Mollicutes	Dihydroceramide	-0.19742	0.117897
f__Acetobacteraceae	Dihydroceramide	-0.163126	0.19777
f__Flavobacteriaceae	Dihydroceramide	-0.101017	0.427056
f__Gemmatimonadaceae	Dihydroceramide	-0.157564	0.213701
f__Nitrosomonadaceae	Dihydroceramide	-0.227565	0.0705374
g__Candidatus_Hepatoplasma	Dihydroceramide	-0.137505	0.27858
g__Coprococcus_2	Dihydroceramide	-0.214663	0.0884977
g__Phenylobacterium	Dihydroceramide	-0.2988	0.0164688
g__un_c_Deltaproteobacteria	Dihydroceramide	-0.210229	0.0954404
o__Betaproteobacteriales	Dihydroceramide	-0.242674	0.053345
o__Chitinophagales	Dihydroceramide	-0.196767	0.119141
o__Flavobacteriales	Dihydroceramide	-0.152955	0.227571
o__Rhizobiales	Dihydroceramide	-0.221205	0.0789875
f__Entomoplasmatales_Incertae_Sedis	Dihydroceramide	-0.137505	0.27858
p__Gemmatimonadetes	Dihydroceramide	-0.198631	0.115614
c__Anaerolineae	Dihydroceramide	-0.163658	0.196291
c__Blastocatellia_Subgroup_4	Dihydroceramide	-0.17991	0.154868
c__Subgroup_6	Dihydroceramide	-0.14714	0.245948
f__Sphingomonadaceae	Dihydroceramide	-0.189107	0.134503
f__Xanthobacteraceae	Dihydroceramide	-0.202335	0.108844
g__un_c_Subgroup_6	Dihydroceramide	-0.173728	0.169785
g__un_f_Xanthobacteraceae	Dihydroceramide	-0.172438	0.173026
o__Rokubacteriales	Dihydroceramide	0.0522942	0.681521
p__Chloroflexi	Dihydroceramide	-0.12086	0.341442
p__Proteobacteria	Dihydroceramide	-0.206136	0.10222
c__Bacteroidia	Dihydroceramide	0.0807234	0.526018
f__Acidaminococcaceae	Dihydroceramide	0.0479641	0.706644
f__Lachnospiraceae	Dihydroceramide	-0.0298077	0.81513
f__Ruminococcaceae	Dihydroceramide	0.0808159	0.525543
g__Agathobacter	Dihydroceramide	-0.0358782	0.778358
g__Alistipes	Dihydroceramide	-0.034617	0.785961
g__Bacteroides	Dihydroceramide	0.0912546	0.473284
g__Faecalibacterium	Dihydroceramide	-0.0198732	0.876138
g__Helicobacter	Dihydroceramide	0.166127	0.189534
g__Lachnoclostridium	Dihydroceramide	-0.0463865	0.715877
g__Phascolarctobacterium	Dihydroceramide	0.0326251	0.798009
g__Ruminococcus_2	Dihydroceramide	-0.120243	0.343933
g__Subdoligranulum	Dihydroceramide	-0.06209	0.625974
o__Bacteroidales	Dihydroceramide	0.116026	0.361243
o__Campylobacterales	Dihydroceramide	0.0953308	0.453662
o__Clostridiales	Dihydroceramide	0.00567766	0.964485
o__Selenomonadales	Dihydroceramide	0.0777719	0.541306
p__Bacteroidetes	Dihydroceramide	0.0805861	0.526725
p__Firmicutes	Dihydroceramide	0.0622711	0.624966
c__Acidimicrobiia	ADP	0.021269	0.867514
c__Alphaproteobacteria	ADP	-0.147483	0.244835
c__Mollicutes	ADP	0.107879	0.396157
f__Acetobacteraceae	ADP	-0.132263	0.297487
f__Flavobacteriaceae	ADP	-0.108206	0.39472
f__Gemmatimonadaceae	ADP	-0.106668	0.401512
f__Nitrosomonadaceae	ADP	-0.204096	0.105735
g__Candidatus_Hepatoplasma	ADP	0.0409634	0.74792
g__Coprococcus_2	ADP	-0.0933008	0.463377
g__Phenylobacterium	ADP	-0.225199	0.0735914
g__un_c_Deltaproteobacteria	ADP	-0.114514	0.367575
o__Betaproteobacteriales	ADP	-0.224084	0.0750671
o__Chitinophagales	ADP	-0.112075	0.377932
o__Flavobacteriales	ADP	-0.0577617	0.650286
o__Rhizobiales	ADP	-0.0714073	0.574991
f__Entomoplasmatales_Incertae_Sedis	ADP	0.0409634	0.74792
p__Gemmatimonadetes	ADP	-0.0981021	0.440582
c__Anaerolineae	ADP	0.0548121	0.667066
c__Blastocatellia_Subgroup_4	ADP	-0.049545	0.697434
c__Subgroup_6	ADP	-0.125734	0.322182
f__Sphingomonadaceae	ADP	-0.0388745	0.76038
f__Xanthobacteraceae	ADP	-0.127381	0.315834
g__un_c_Subgroup_6	ADP	-0.13547	0.285822
g__un_f_Xanthobacteraceae	ADP	-0.130336	0.304645
o__Rokubacteriales	ADP	-0.0459062	0.718696
p__Chloroflexi	ADP	-0.0012821	0.991978
p__Proteobacteria	ADP	-0.167399	0.186118
c__Bacteroidia	ADP	0.069826	0.583508
f__Acidaminococcaceae	ADP	0.069691	0.584237
f__Lachnospiraceae	ADP	0.132097	0.2981
f__Ruminococcaceae	ADP	0.0464978	0.715225
g__Agathobacter	ADP	-0.0712986	0.575575
g__Alistipes	ADP	0.134644	0.288797
g__Bacteroides	ADP	0.1163	0.360099
g__Faecalibacterium	ADP	-0.121048	0.340689
g__Helicobacter	ADP	0.188541	0.135695
g__Lachnoclostridium	ADP	0.020606	0.871608
g__Phascolarctobacterium	ADP	0.0524062	0.680875
g__Ruminococcus_2	ADP	-0.0631097	0.620303
g__Subdoligranulum	ADP	-0.043202	0.734638
o__Bacteroidales	ADP	0.0912546	0.473284
o__Campylobacterales	ADP	0.133266	0.293806
o__Clostridiales	ADP	0.097207	0.444783
o__Selenomonadales	ADP	0.0575792	0.65132
p__Bacteroidetes	ADP	0.0675824	0.595689
p__Firmicutes	ADP	0.196154	0.120319
c__Acidimicrobiia	L-Arginine	0.0119281	0.925469
c__Alphaproteobacteria	L-Arginine	-0.0177429	0.889327
c__Mollicutes	L-Arginine	-0.000618153	0.996132
f__Acetobacteraceae	L-Arginine	-0.0997756	0.432786
f__Flavobacteriaceae	L-Arginine	0.00826541	0.948316
f__Gemmatimonadaceae	L-Arginine	-0.0437983	0.731113
f__Nitrosomonadaceae	L-Arginine	-0.102804	0.418881
g__Candidatus_Hepatoplasma	L-Arginine	-0.140763	0.267239
g__Coprococcus_2	L-Arginine	-0.0262287	0.837002
g__Phenylobacterium	L-Arginine	-0.122218	0.336008
g__un_c_Deltaproteobacteria	L-Arginine	-0.0401635	0.752684
o__Betaproteobacteriales	L-Arginine	-0.245238	0.0507987
o__Chitinophagales	L-Arginine	-0.206017	0.102422
o__Flavobacteriales	L-Arginine	-0.0410261	0.747547
o__Rhizobiales	L-Arginine	-0.134847	0.288064
f__Entomoplasmatales_Incertae_Sedis	L-Arginine	-0.140763	0.267239
p__Gemmatimonadetes	L-Arginine	-0.0533895	0.675218
c__Anaerolineae	L-Arginine	-0.164894	0.192886
c__Blastocatellia_Subgroup_4	L-Arginine	-0.090779	0.475602
c__Subgroup_6	L-Arginine	0.0280223	0.826024
f__Sphingomonadaceae	L-Arginine	-0.0199638	0.875577
f__Xanthobacteraceae	L-Arginine	-0.01337	0.91649
g__un_c_Subgroup_6	L-Arginine	0.00934119	0.941601
g__un_f_Xanthobacteraceae	L-Arginine	0.0210625	0.868789
o__Rokubacteriales	L-Arginine	0.0228043	0.858046
p__Chloroflexi	L-Arginine	-0.199228	0.114501
p__Proteobacteria	L-Arginine	0.0209707	0.869356
c__Bacteroidia	L-Arginine	-0.050641	0.691074
f__Acidaminococcaceae	L-Arginine	0.126698	0.318455
f__Lachnospiraceae	L-Arginine	0.0605769	0.63443
f__Ruminococcaceae	L-Arginine	-0.0237869	0.851997
g__Agathobacter	L-Arginine	0.108848	0.391903
g__Alistipes	L-Arginine	-0.0979669	0.441214
g__Bacteroides	L-Arginine	-0.109799	0.387757
g__Faecalibacterium	L-Arginine	0.209538	0.0965587
g__Helicobacter	L-Arginine	0.0963883	0.448645
g__Lachnoclostridium	L-Arginine	-0.0548808	0.666674
g__Phascolarctobacterium	L-Arginine	0.0885572	0.486514
g__Ruminococcus_2	L-Arginine	0.034921	0.784127
g__Subdoligranulum	L-Arginine	0.123974	0.329056
o__Bacteroidales	L-Arginine	-0.00325092	0.97966
o__Campylobacterales	L-Arginine	0.0503211	0.692928
o__Clostridiales	L-Arginine	-0.00334249	0.979087
o__Selenomonadales	L-Arginine	0.014721	0.908086
p__Bacteroidetes	L-Arginine	-0.0470238	0.712142
p__Firmicutes	L-Arginine	0.00631868	0.960478
c__Acidimicrobiia	Cer(d18:1/24:1(15Z))	-0.00787573	0.95075
c__Alphaproteobacteria	Cer(d18:1/24:1(15Z))	-0.117057	0.35696
c__Mollicutes	Cer(d18:1/24:1(15Z))	0.367068	0.00284903
f__Acetobacteraceae	Cer(d18:1/24:1(15Z))	0.0643116	0.613646
f__Flavobacteriaceae	Cer(d18:1/24:1(15Z))	0.0848979	0.50477
f__Gemmatimonadaceae	Cer(d18:1/24:1(15Z))	0.167455	0.18597
f__Nitrosomonadaceae	Cer(d18:1/24:1(15Z))	-0.0787169	0.536388
g__Candidatus_Hepatoplasma	Cer(d18:1/24:1(15Z))	0.24316	0.052855
g__Coprococcus_2	Cer(d18:1/24:1(15Z))	0.114261	0.368642
g__Phenylobacterium	Cer(d18:1/24:1(15Z))	-0.120615	0.342432
g__un_c_Deltaproteobacteria	Cer(d18:1/24:1(15Z))	-0.0175858	0.8903
o__Betaproteobacteriales	Cer(d18:1/24:1(15Z))	0.0659341	0.604709
o__Chitinophagales	Cer(d18:1/24:1(15Z))	0.0308636	0.808702
o__Flavobacteriales	Cer(d18:1/24:1(15Z))	0.0850056	0.504228
o__Rhizobiales	Cer(d18:1/24:1(15Z))	-0.0488335	0.701573
f__Entomoplasmatales_Incertae_Sedis	Cer(d18:1/24:1(15Z))	0.24316	0.052855
p__Gemmatimonadetes	Cer(d18:1/24:1(15Z))	0.164038	0.195241
c__Anaerolineae	Cer(d18:1/24:1(15Z))	0.111067	0.382266
c__Blastocatellia_Subgroup_4	Cer(d18:1/24:1(15Z))	0.0957014	0.4519
c__Subgroup_6	Cer(d18:1/24:1(15Z))	0.0848453	0.505035
f__Sphingomonadaceae	Cer(d18:1/24:1(15Z))	0.0121111	0.924329
f__Xanthobacteraceae	Cer(d18:1/24:1(15Z))	-0.0220238	0.862857
g__un_c_Subgroup_6	Cer(d18:1/24:1(15Z))	0.072669	0.568237
g__un_f_Xanthobacteraceae	Cer(d18:1/24:1(15Z))	-0.095056	0.45497
o__Rokubacteriales	Cer(d18:1/24:1(15Z))	0.026376	0.836099
p__Chloroflexi	Cer(d18:1/24:1(15Z))	0.0475291	0.709186
p__Proteobacteria	Cer(d18:1/24:1(15Z))	-0.0596154	0.639828
c__Bacteroidia	Cer(d18:1/24:1(15Z))	-0.0910714	0.474176
f__Acidaminococcaceae	Cer(d18:1/24:1(15Z))	-0.00620443	0.961192
f__Lachnospiraceae	Cer(d18:1/24:1(15Z))	-0.00512821	0.96792
f__Ruminococcaceae	Cer(d18:1/24:1(15Z))	0.00331964	0.97923
g__Agathobacter	Cer(d18:1/24:1(15Z))	0.0755572	0.552918
g__Alistipes	Cer(d18:1/24:1(15Z))	0.110605	0.38426
g__Bacteroides	Cer(d18:1/24:1(15Z))	0.0576465	0.650938
g__Faecalibacterium	Cer(d18:1/24:1(15Z))	0.0731048	0.565913
g__Helicobacter	Cer(d18:1/24:1(15Z))	0.107035	0.399888
g__Lachnoclostridium	Cer(d18:1/24:1(15Z))	-0.107793	0.396539
g__Phascolarctobacterium	Cer(d18:1/24:1(15Z))	-0.0266496	0.834423
g__Ruminococcus_2	Cer(d18:1/24:1(15Z))	-0.0148157	0.907498
g__Subdoligranulum	Cer(d18:1/24:1(15Z))	0.0301521	0.813032
o__Bacteroidales	Cer(d18:1/24:1(15Z))	-0.0657967	0.605464
o__Campylobacterales	Cer(d18:1/24:1(15Z))	0.135647	0.285188
o__Clostridiales	Cer(d18:1/24:1(15Z))	-0.0139652	0.912786
o__Selenomonadales	Cer(d18:1/24:1(15Z))	0.201928	0.109573
p__Bacteroidetes	Cer(d18:1/24:1(15Z))	-0.0945055	0.457598
p__Firmicutes	Cer(d18:1/24:1(15Z))	0.000824176	0.994843
c__Acidimicrobiia	L-Homoserine	-0.006296	0.96062
c__Alphaproteobacteria	L-Homoserine	-0.120514	0.342837
c__Mollicutes	L-Homoserine	0.044301	0.728146
f__Acetobacteraceae	L-Homoserine	-0.211731	0.0930416
f__Flavobacteriaceae	L-Homoserine	-0.069695	0.584216
f__Gemmatimonadaceae	L-Homoserine	-0.108591	0.393028
f__Nitrosomonadaceae	L-Homoserine	-0.288468	0.0207975
g__Candidatus_Hepatoplasma	L-Homoserine	-0.0171173	0.893206
g__Coprococcus_2	L-Homoserine	-0.125875	0.321637
g__Phenylobacterium	L-Homoserine	-0.164354	0.194369
g__un_c_Deltaproteobacteria	L-Homoserine	-0.226235	0.072242
o__Betaproteobacteriales	L-Homoserine	-0.358425	0.00363539
o__Chitinophagales	L-Homoserine	-0.317955	0.0104575
o__Flavobacteriales	L-Homoserine	-0.099818	0.43259
o__Rhizobiales	L-Homoserine	-0.250876	0.0455487
f__Entomoplasmatales_Incertae_Sedis	L-Homoserine	-0.0171173	0.893206
p__Gemmatimonadetes	L-Homoserine	-0.118638	0.350457
c__Anaerolineae	L-Homoserine	-0.147287	0.24547
c__Blastocatellia_Subgroup_4	L-Homoserine	-0.142682	0.260705
c__Subgroup_6	L-Homoserine	-0.0529081	0.677985
f__Sphingomonadaceae	L-Homoserine	-0.13993	0.270109
f__Xanthobacteraceae	L-Homoserine	-0.180311	0.153933
g__un_c_Subgroup_6	L-Homoserine	-0.0509645	0.689201
g__un_f_Xanthobacteraceae	L-Homoserine	-0.173857	0.169462
o__Rokubacteriales	L-Homoserine	-0.0263303	0.83638
p__Chloroflexi	L-Homoserine	-0.181623	0.150911
p__Proteobacteria	L-Homoserine	0.00645604	0.95962
c__Bacteroidia	L-Homoserine	-0.0363095	0.775763
f__Acidaminococcaceae	L-Homoserine	-0.0414163	0.745227
f__Lachnospiraceae	L-Homoserine	0.0400641	0.753276
f__Ruminococcaceae	L-Homoserine	-0.0465207	0.71509
g__Agathobacter	L-Homoserine	-0.0550652	0.66562
g__Alistipes	L-Homoserine	-0.0124319	0.92233
g__Bacteroides	L-Homoserine	-0.199313	0.114344
g__Faecalibacterium	L-Homoserine	0.00709756	0.955611
g__Helicobacter	L-Homoserine	0.0483086	0.704633
g__Lachnoclostridium	L-Homoserine	-0.201848	0.109717
g__Phascolarctobacterium	L-Homoserine	-0.0971656	0.444978
g__Ruminococcus_2	L-Homoserine	-0.0538127	0.672789
g__Subdoligranulum	L-Homoserine	-0.0552446	0.664595
o__Bacteroidales	L-Homoserine	0.0115842	0.927611
o__Campylobacterales	L-Homoserine	-0.0139654	0.912785
o__Clostridiales	L-Homoserine	-0.0173993	0.891457
o__Selenomonadales	L-Homoserine	-0.138488	0.275126
p__Bacteroidetes	L-Homoserine	-0.0412546	0.746188
p__Firmicutes	L-Homoserine	0.0375	0.768612
c__Acidimicrobiia	Orotic acid	-0.125115	0.324591
c__Alphaproteobacteria	Orotic acid	-0.131549	0.300127
c__Mollicutes	Orotic acid	-0.134472	0.289421
f__Acetobacteraceae	Orotic acid	-0.102608	0.419771
f__Flavobacteriaceae	Orotic acid	-0.15708	0.215128
f__Gemmatimonadaceae	Orotic acid	-0.0844922	0.506816
f__Nitrosomonadaceae	Orotic acid	-0.164187	0.194829
g__Candidatus_Hepatoplasma	Orotic acid	-0.114159	0.369072
g__Coprococcus_2	Orotic acid	-0.197874	0.117038
g__Phenylobacterium	Orotic acid	-0.241712	0.0543269
g__un_c_Deltaproteobacteria	Orotic acid	-0.100508	0.4294
o__Betaproteobacteriales	Orotic acid	-0.125846	0.321748
o__Chitinophagales	Orotic acid	-0.164783	0.193192
o__Flavobacteriales	Orotic acid	-0.143435	0.258173
o__Rhizobiales	Orotic acid	-0.0254503	0.841777
f__Entomoplasmatales_Incertae_Sedis	Orotic acid	-0.114159	0.369072
p__Gemmatimonadetes	Orotic acid	-0.129964	0.306038
c__Anaerolineae	Orotic acid	0.046512	0.715141
c__Blastocatellia_Subgroup_4	Orotic acid	-0.0763534	0.54873
c__Subgroup_6	Orotic acid	-0.141412	0.265018
f__Sphingomonadaceae	Orotic acid	-0.109687	0.388244
f__Xanthobacteraceae	Orotic acid	-0.130214	0.305101
g__un_c_Subgroup_6	Orotic acid	-0.147143	0.245938
g__un_f_Xanthobacteraceae	Orotic acid	-0.158631	0.210576
o__Rokubacteriales	Orotic acid	0.0280501	0.825855
p__Chloroflexi	Orotic acid	-0.00673623	0.957869
p__Proteobacteria	Orotic acid	-0.0490602	0.700254
c__Bacteroidia	Orotic acid	-0.0626241	0.623001
f__Acidaminococcaceae	Orotic acid	-0.166337	0.188968
f__Lachnospiraceae	Orotic acid	-0.0737971	0.56223
f__Ruminococcaceae	Orotic acid	-0.121525	0.338773
g__Agathobacter	Orotic acid	-0.243993	0.052023
g__Alistipes	Orotic acid	0.0277729	0.827549
g__Bacteroides	Orotic acid	-0.03591	0.778167
g__Faecalibacterium	Orotic acid	-0.318177	0.0104008
g__Helicobacter	Orotic acid	0.056696	0.656329
g__Lachnoclostridium	Orotic acid	-0.035476	0.78078
g__Phascolarctobacterium	Orotic acid	-0.14813	0.24275
g__Ruminococcus_2	Orotic acid	-0.275067	0.0278221
g__Subdoligranulum	Orotic acid	-0.181028	0.152277
o__Bacteroidales	Orotic acid	-0.0578882	0.64957
o__Campylobacterales	Orotic acid	0.018369	0.885447
o__Clostridiales	Orotic acid	-0.0734753	0.563941
o__Selenomonadales	Orotic acid	-0.129113	0.309242
p__Bacteroidetes	Orotic acid	-0.0600493	0.63739
p__Firmicutes	Orotic acid	0.00413816	0.974111
c__Acidimicrobiia	4-Hydroxybenzaldehyde	-0.234349	0.0623376
c__Alphaproteobacteria	4-Hydroxybenzaldehyde	-0.246729	0.0493644
c__Mollicutes	4-Hydroxybenzaldehyde	-0.0594343	0.640846
f__Acetobacteraceae	4-Hydroxybenzaldehyde	-0.257956	0.0395954
f__Flavobacteriaceae	4-Hydroxybenzaldehyde	-0.270721	0.0304904
f__Gemmatimonadaceae	4-Hydroxybenzaldehyde	-0.257478	0.0399758
f__Nitrosomonadaceae	4-Hydroxybenzaldehyde	-0.389486	0.00146712
g__Candidatus_Hepatoplasma	4-Hydroxybenzaldehyde	-0.01792	0.888229
g__Coprococcus_2	4-Hydroxybenzaldehyde	-0.113184	0.373201
g__Phenylobacterium	4-Hydroxybenzaldehyde	-0.373477	0.00236779
g__un_c_Deltaproteobacteria	4-Hydroxybenzaldehyde	-0.244484	0.0515367
o__Betaproteobacteriales	4-Hydroxybenzaldehyde	-0.347619	0.00488543
o__Chitinophagales	4-Hydroxybenzaldehyde	-0.413934	0.000673634
o__Flavobacteriales	4-Hydroxybenzaldehyde	-0.259893	0.0380839
o__Rhizobiales	4-Hydroxybenzaldehyde	-0.244855	0.0511732
f__Entomoplasmatales_Incertae_Sedis	4-Hydroxybenzaldehyde	-0.01792	0.888229
p__Gemmatimonadetes	4-Hydroxybenzaldehyde	-0.276243	0.0271348
c__Anaerolineae	4-Hydroxybenzaldehyde	-0.0714801	0.574601
c__Blastocatellia_Subgroup_4	4-Hydroxybenzaldehyde	-0.239414	0.0567316
c__Subgroup_6	4-Hydroxybenzaldehyde	-0.312801	0.0118497
f__Sphingomonadaceae	4-Hydroxybenzaldehyde	-0.25692	0.0404241
f__Xanthobacteraceae	4-Hydroxybenzaldehyde	-0.33544	0.00673609
g__un_c_Subgroup_6	4-Hydroxybenzaldehyde	-0.310022	0.0126649
g__un_f_Xanthobacteraceae	4-Hydroxybenzaldehyde	-0.32118	0.00966032
o__Rokubacteriales	4-Hydroxybenzaldehyde	-0.135521	0.285641
p__Chloroflexi	4-Hydroxybenzaldehyde	-0.123722	0.330047
p__Proteobacteria	4-Hydroxybenzaldehyde	-0.0752289	0.554649
c__Bacteroidia	4-Hydroxybenzaldehyde	0.102793	0.418929
f__Acidaminococcaceae	4-Hydroxybenzaldehyde	-0.0299461	0.814287
f__Lachnospiraceae	4-Hydroxybenzaldehyde	0.0496795	0.696652
f__Ruminococcaceae	4-Hydroxybenzaldehyde	0.0672169	0.597684
g__Agathobacter	4-Hydroxybenzaldehyde	-0.15677	0.216048
g__Alistipes	4-Hydroxybenzaldehyde	0.171299	0.175924
g__Bacteroides	4-Hydroxybenzaldehyde	0.0174908	0.890889
g__Faecalibacterium	4-Hydroxybenzaldehyde	-0.190695	0.131201
g__Helicobacter	4-Hydroxybenzaldehyde	0.113033	0.373844
g__Lachnoclostridium	4-Hydroxybenzaldehyde	-0.0455852	0.720583
g__Phascolarctobacterium	4-Hydroxybenzaldehyde	-0.019369	0.879256
g__Ruminococcus_2	4-Hydroxybenzaldehyde	-0.159125	0.20914
g__Subdoligranulum	4-Hydroxybenzaldehyde	-0.16317	0.197648
o__Bacteroidales	4-Hydroxybenzaldehyde	0.135852	0.284455
o__Campylobacterales	4-Hydroxybenzaldehyde	0.0450784	0.723564
o__Clostridiales	4-Hydroxybenzaldehyde	0.0684982	0.590703
o__Selenomonadales	4-Hydroxybenzaldehyde	-0.0986973	0.4378
p__Bacteroidetes	4-Hydroxybenzaldehyde	0.10609	0.404085
p__Firmicutes	4-Hydroxybenzaldehyde	0.0820971	0.518978
c__Acidimicrobiia	Cysteinylglycine	0.0674391	0.596471
c__Alphaproteobacteria	Cysteinylglycine	0.0543647	0.669626
c__Mollicutes	Cysteinylglycine	0.271842	0.0297822
f__Acetobacteraceae	Cysteinylglycine	0.152994	0.227453
f__Flavobacteriaceae	Cysteinylglycine	0.354808	0.00401791
f__Gemmatimonadaceae	Cysteinylglycine	0.228779	0.0690092
f__Nitrosomonadaceae	Cysteinylglycine	0.206813	0.101072
g__Candidatus_Hepatoplasma	Cysteinylglycine	0.128403	0.311936
g__Coprococcus_2	Cysteinylglycine	0.314972	0.011245
g__Phenylobacterium	Cysteinylglycine	-0.0160691	0.899711
g__un_c_Deltaproteobacteria	Cysteinylglycine	0.167458	0.185962
o__Betaproteobacteriales	Cysteinylglycine	0.0532343	0.67611
o__Chitinophagales	Cysteinylglycine	0.223498	0.0758526
o__Flavobacteriales	Cysteinylglycine	0.299844	0.0160779
o__Rhizobiales	Cysteinylglycine	0.0576801	0.650748
f__Entomoplasmatales_Incertae_Sedis	Cysteinylglycine	0.128403	0.311936
p__Gemmatimonadetes	Cysteinylglycine	0.254383	0.0425133
c__Anaerolineae	Cysteinylglycine	-0.215475	0.0872707
c__Blastocatellia_Subgroup_4	Cysteinylglycine	0.160196	0.206052
c__Subgroup_6	Cysteinylglycine	0.171996	0.174148
f__Sphingomonadaceae	Cysteinylglycine	0.187578	0.13774
f__Xanthobacteraceae	Cysteinylglycine	0.0793797	0.532952
g__un_c_Subgroup_6	Cysteinylglycine	0.180645	0.153161
g__un_f_Xanthobacteraceae	Cysteinylglycine	0.13773	0.277784
o__Rokubacteriales	Cysteinylglycine	0.201087	0.11109
p__Chloroflexi	Cysteinylglycine	-0.0915493	0.47185
p__Proteobacteria	Cysteinylglycine	-0.0392305	0.758252
c__Bacteroidia	Cysteinylglycine	0.0252019	0.843301
f__Acidaminococcaceae	Cysteinylglycine	0.240146	0.055956
f__Lachnospiraceae	Cysteinylglycine	0.142546	0.261166
f__Ruminococcaceae	Cysteinylglycine	0.0667796	0.600075
g__Agathobacter	Cysteinylglycine	0.317887	0.0104749
g__Alistipes	Cysteinylglycine	0.0519207	0.683674
g__Bacteroides	Cysteinylglycine	0.1529	0.227742
g__Faecalibacterium	Cysteinylglycine	0.271851	0.0297764
g__Helicobacter	Cysteinylglycine	0.103483	0.415798
g__Lachnoclostridium	Cysteinylglycine	0.257986	0.0395715
g__Phascolarctobacterium	Cysteinylglycine	0.263626	0.0353058
g__Ruminococcus_2	Cysteinylglycine	0.265686	0.0338465
g__Subdoligranulum	Cysteinylglycine	0.251742	0.044783
o__Bacteroidales	Cysteinylglycine	0.0254005	0.842082
o__Campylobacterales	Cysteinylglycine	0.148407	0.241859
o__Clostridiales	Cysteinylglycine	0.0941284	0.459403
o__Selenomonadales	Cysteinylglycine	0.244091	0.0519249
p__Bacteroidetes	Cysteinylglycine	0.0185973	0.884033
p__Firmicutes	Cysteinylglycine	0.117518	0.355058
c__Acidimicrobiia	Homovanillic acid	-0.164818	0.193095
c__Alphaproteobacteria	Homovanillic acid	-0.180176	0.154247
c__Mollicutes	Homovanillic acid	-0.123447	0.331131
f__Acetobacteraceae	Homovanillic acid	-0.238266	0.0579643
f__Flavobacteriaceae	Homovanillic acid	-0.183167	0.147409
f__Gemmatimonadaceae	Homovanillic acid	0.0118368	0.926038
f__Nitrosomonadaceae	Homovanillic acid	-0.0813271	0.522919
g__Candidatus_Hepatoplasma	Homovanillic acid	-0.0169284	0.894377
g__Coprococcus_2	Homovanillic acid	-0.179752	0.155235
g__Phenylobacterium	Homovanillic acid	-0.167743	0.185203
g__un_c_Deltaproteobacteria	Homovanillic acid	-0.0242034	0.849435
o__Betaproteobacteriales	Homovanillic acid	-0.20728	0.100287
o__Chitinophagales	Homovanillic acid	-0.214695	0.0884496
o__Flavobacteriales	Homovanillic acid	-0.185945	0.141262
o__Rhizobiales	Homovanillic acid	-0.123927	0.329242
f__Entomoplasmatales_Incertae_Sedis	Homovanillic acid	-0.0169284	0.894377
p__Gemmatimonadetes	Homovanillic acid	-0.0123858	0.922617
c__Anaerolineae	Homovanillic acid	0.0389225	0.760093
c__Blastocatellia_Subgroup_4	Homovanillic acid	0.0913514	0.472812
c__Subgroup_6	Homovanillic acid	-0.160785	0.204369
f__Sphingomonadaceae	Homovanillic acid	-0.0650656	0.609486
f__Xanthobacteraceae	Homovanillic acid	-0.147344	0.245285
g__un_c_Subgroup_6	Homovanillic acid	-0.180665	0.153113
g__un_f_Xanthobacteraceae	Homovanillic acid	-0.199979	0.113113
o__Rokubacteriales	Homovanillic acid	0.0509891	0.689058
p__Chloroflexi	Homovanillic acid	-0.0398823	0.754361
p__Proteobacteria	Homovanillic acid	-0.246474	0.049607
c__Bacteroidia	Homovanillic acid	0.0975733	0.443061
f__Acidaminococcaceae	Homovanillic acid	0.00975308	0.93903
f__Lachnospiraceae	Homovanillic acid	0.0853938	0.502276
f__Ruminococcaceae	Homovanillic acid	0.106526	0.402144
g__Agathobacter	Homovanillic acid	-0.0974459	0.443659
g__Alistipes	Homovanillic acid	0.0465452	0.714947
g__Bacteroides	Homovanillic acid	0.0481227	0.705718
g__Faecalibacterium	Homovanillic acid	-0.0942143	0.458991
g__Helicobacter	Homovanillic acid	0.165371	0.191584
g__Lachnoclostridium	Homovanillic acid	-0.0513777	0.68681
g__Phascolarctobacterium	Homovanillic acid	-0.00643344	0.959761
g__Ruminococcus_2	Homovanillic acid	0.0247767	0.845912
g__Subdoligranulum	Homovanillic acid	0.0179493	0.888047
o__Bacteroidales	Homovanillic acid	0.137225	0.279568
o__Campylobacterales	Homovanillic acid	0.141325	0.265315
o__Clostridiales	Homovanillic acid	0.0953755	0.453449
o__Selenomonadales	Homovanillic acid	-0.068866	0.588706
p__Bacteroidetes	Homovanillic acid	0.0968407	0.446509
p__Firmicutes	Homovanillic acid	0.160714	0.20457
c__Acidimicrobiia	Ectoine	0.0320066	0.80176
c__Alphaproteobacteria	Ectoine	-0.158221	0.211774
c__Mollicutes	Ectoine	-0.0378447	0.766545
f__Acetobacteraceae	Ectoine	-0.288063	0.0209855
f__Flavobacteriaceae	Ectoine	-0.121669	0.338199
f__Gemmatimonadaceae	Ectoine	-0.116009	0.36131
f__Nitrosomonadaceae	Ectoine	-0.305045	0.0142464
g__Candidatus_Hepatoplasma	Ectoine	-0.180758	0.152898
g__Coprococcus_2	Ectoine	-0.115887	0.36182
g__Phenylobacterium	Ectoine	-0.18959	0.133493
g__un_c_Deltaproteobacteria	Ectoine	-0.23434	0.0623471
o__Betaproteobacteriales	Ectoine	-0.277701	0.026302
o__Chitinophagales	Ectoine	-0.11077	0.383546
o__Flavobacteriales	Ectoine	-0.112776	0.374938
o__Rhizobiales	Ectoine	-0.154949	0.221497
f__Entomoplasmatales_Incertae_Sedis	Ectoine	-0.180758	0.152898
p__Gemmatimonadetes	Ectoine	-0.13139	0.300715
c__Anaerolineae	Ectoine	-0.0817144	0.520934
c__Blastocatellia_Subgroup_4	Ectoine	-0.0867953	0.495261
c__Subgroup_6	Ectoine	-0.050985	0.689082
f__Sphingomonadaceae	Ectoine	-0.0239932	0.850728
f__Xanthobacteraceae	Ectoine	-0.109295	0.389951
g__un_c_Subgroup_6	Ectoine	-0.0672886	0.597292
g__un_f_Xanthobacteraceae	Ectoine	-0.102428	0.420592
o__Rokubacteriales	Ectoine	0.0460894	0.717621
p__Chloroflexi	Ectoine	-0.137001	0.280362
p__Proteobacteria	Ectoine	-0.0585623	0.645761
c__Bacteroidia	Ectoine	0.0348443	0.784589
f__Acidaminococcaceae	Ectoine	-0.0330368	0.795515
f__Lachnospiraceae	Ectoine	0.159707	0.207459
f__Ruminococcaceae	Ectoine	-0.00803581	0.94975
g__Agathobacter	Ectoine	-0.104727	0.410183
g__Alistipes	Ectoine	-0.0412107	0.746449
g__Bacteroides	Ectoine	-0.0787546	0.536192
g__Faecalibacterium	Ectoine	-0.0789203	0.535333
g__Helicobacter	Ectoine	0.124938	0.325278
g__Lachnoclostridium	Ectoine	-0.0346182	0.785954
g__Phascolarctobacterium	Ectoine	-0.0569852	0.654687
g__Ruminococcus_2	Ectoine	-0.0773758	0.543374
g__Subdoligranulum	Ectoine	-0.0916927	0.471153
o__Bacteroidales	Ectoine	0.0377289	0.767239
o__Campylobacterales	Ectoine	0.0330132	0.795658
o__Clostridiales	Ectoine	0.0783425	0.538334
o__Selenomonadales	Ectoine	-0.0629364	0.621265
p__Bacteroidetes	Ectoine	0.0335623	0.792334
p__Firmicutes	Ectoine	0.120192	0.344137
c__Acidimicrobiia	NADP+	-0.170702	0.177459
c__Alphaproteobacteria	NADP+	-0.244508	0.0515131
c__Mollicutes	NADP+	-0.0702176	0.581393
f__Acetobacteraceae	NADP+	-0.338637	0.00619871
f__Flavobacteriaceae	NADP+	-0.170757	0.177315
f__Gemmatimonadaceae	NADP+	-0.058039	0.648717
f__Nitrosomonadaceae	NADP+	-0.228778	0.0690104
g__Candidatus_Hepatoplasma	NADP+	0.0404912	0.750731
g__Coprococcus_2	NADP+	-0.133778	0.29194
g__Phenylobacterium	NADP+	-0.263168	0.0356378
g__un_c_Deltaproteobacteria	NADP+	-0.103431	0.416031
o__Betaproteobacteriales	NADP+	-0.137179	0.27973
o__Chitinophagales	NADP+	-0.237545	0.0587508
o__Flavobacteriales	NADP+	-0.170675	0.177528
o__Rhizobiales	NADP+	-0.209162	0.0971718
f__Entomoplasmatales_Incertae_Sedis	NADP+	0.0404912	0.750731
p__Gemmatimonadetes	NADP+	-0.0734678	0.563981
c__Anaerolineae	NADP+	0.0293064	0.818185
c__Blastocatellia_Subgroup_4	NADP+	0.00393795	0.975363
c__Subgroup_6	NADP+	-0.183106	0.147545
f__Sphingomonadaceae	NADP+	-0.120264	0.343848
f__Xanthobacteraceae	NADP+	-0.326969	0.00836159
g__un_c_Subgroup_6	NADP+	-0.177162	0.161373
g__un_f_Xanthobacteraceae	NADP+	-0.357147	0.00376668
o__Rokubacteriales	NADP+	-0.0432503	0.734352
p__Chloroflexi	NADP+	-0.0115618	0.927752
p__Proteobacteria	NADP+	-0.191484	0.129585
c__Bacteroidia	NADP+	0.180128	0.154359
f__Acidaminococcaceae	NADP+	-0.100759	0.428242
f__Lachnospiraceae	NADP+	0.118407	0.351405
f__Ruminococcaceae	NADP+	0.122849	0.333497
g__Agathobacter	NADP+	-0.201692	0.109997
g__Alistipes	NADP+	0.204359	0.105276
g__Bacteroides	NADP+	0.0641484	0.614548
g__Faecalibacterium	NADP+	-0.296724	0.0172706
g__Helicobacter	NADP+	0.23037	0.0670473
g__Lachnoclostridium	NADP+	-0.0031138	0.980518
g__Phascolarctobacterium	NADP+	-0.0987683	0.437469
g__Ruminococcus_2	NADP+	-0.194069	0.12439
g__Subdoligranulum	NADP+	-0.18366	0.146304
o__Bacteroidales	NADP+	0.181044	0.152239
o__Campylobacterales	NADP+	0.155519	0.21978
o__Clostridiales	NADP+	0.151877	0.230903
o__Selenomonadales	NADP+	-0.12878	0.310502
p__Bacteroidetes	NADP+	0.178709	0.157687
p__Firmicutes	NADP+	0.171932	0.174308
c__Acidimicrobiia	Ascorbic acid	-0.14712	0.246011
c__Alphaproteobacteria	Ascorbic acid	-0.225575	0.0730994
c__Mollicutes	Ascorbic acid	-0.0999576	0.431943
f__Acetobacteraceae	Ascorbic acid	-0.340354	0.00592599
f__Flavobacteriaceae	Ascorbic acid	-0.241254	0.0547995
f__Gemmatimonadaceae	Ascorbic acid	-0.0387614	0.761057
f__Nitrosomonadaceae	Ascorbic acid	-0.256895	0.0404444
g__Candidatus_Hepatoplasma	Ascorbic acid	-0.0276473	0.828317
g__Coprococcus_2	Ascorbic acid	-0.174782	0.16717
g__Phenylobacterium	Ascorbic acid	-0.225382	0.0733512
g__un_c_Deltaproteobacteria	Ascorbic acid	-0.180988	0.152369
o__Betaproteobacteriales	Ascorbic acid	-0.15957	0.207855
o__Chitinophagales	Ascorbic acid	-0.227974	0.0700191
o__Flavobacteriales	Ascorbic acid	-0.24041	0.0556785
o__Rhizobiales	Ascorbic acid	-0.200646	0.111893
f__Entomoplasmatales_Incertae_Sedis	Ascorbic acid	-0.0276473	0.828317
p__Gemmatimonadetes	Ascorbic acid	-0.0785274	0.537372
c__Anaerolineae	Ascorbic acid	0.0385333	0.762421
c__Blastocatellia_Subgroup_4	Ascorbic acid	0.033175	0.794678
c__Subgroup_6	Ascorbic acid	-0.177154	0.161392
f__Sphingomonadaceae	Ascorbic acid	-0.128208	0.312676
f__Xanthobacteraceae	Ascorbic acid	-0.307005	0.0136043
g__un_c_Subgroup_6	Ascorbic acid	-0.167775	0.185117
g__un_f_Xanthobacteraceae	Ascorbic acid	-0.329514	0.0078406
o__Rokubacteriales	Ascorbic acid	-0.0268798	0.833014
p__Chloroflexi	Ascorbic acid	-0.00304498	0.980949
p__Proteobacteria	Ascorbic acid	-0.159386	0.208384
c__Bacteroidia	Ascorbic acid	0.141758	0.263837
f__Acidaminococcaceae	Ascorbic acid	-0.115824	0.362085
f__Lachnospiraceae	Ascorbic acid	0.10522	0.407972
f__Ruminococcaceae	Ascorbic acid	0.092469	0.467391
g__Agathobacter	Ascorbic acid	-0.212522	0.0917986
g__Alistipes	Ascorbic acid	0.14062	0.26773
g__Bacteroides	Ascorbic acid	0.0413004	0.745916
g__Faecalibacterium	Ascorbic acid	-0.294755	0.0180616
g__Helicobacter	Ascorbic acid	0.14108	0.266154
g__Lachnoclostridium	Ascorbic acid	-0.0361064	0.776985
g__Phascolarctobacterium	Ascorbic acid	-0.109048	0.391029
g__Ruminococcus_2	Ascorbic acid	-0.177719	0.160038
g__Subdoligranulum	Ascorbic acid	-0.218094	0.0834039
o__Bacteroidales	Ascorbic acid	0.151694	0.231473
o__Campylobacterales	Ascorbic acid	0.0647443	0.611257
o__Clostridiales	Ascorbic acid	0.130632	0.303539
o__Selenomonadales	Ascorbic acid	-0.130475	0.304126
p__Bacteroidetes	Ascorbic acid	0.139744	0.270753
p__Firmicutes	Ascorbic acid	0.142537	0.261197
c__Acidimicrobiia	Fumaric acid	-0.0366084	0.773966
c__Alphaproteobacteria	Fumaric acid	-0.119988	0.344965
c__Mollicutes	Fumaric acid	-0.0638071	0.616436
f__Acetobacteraceae	Fumaric acid	-0.285178	0.0223649
f__Flavobacteriaceae	Fumaric acid	-0.0554767	0.663271
f__Gemmatimonadaceae	Fumaric acid	0.0246122	0.846923
f__Nitrosomonadaceae	Fumaric acid	-0.0649105	0.61034
g__Candidatus_Hepatoplasma	Fumaric acid	0.0720342	0.571631
g__Coprococcus_2	Fumaric acid	-0.202934	0.107778
g__Phenylobacterium	Fumaric acid	-0.17214	0.173781
g__un_c_Deltaproteobacteria	Fumaric acid	0.0468727	0.713028
o__Betaproteobacteriales	Fumaric acid	-0.194185	0.124162
o__Chitinophagales	Fumaric acid	-0.249725	0.0465822
o__Flavobacteriales	Fumaric acid	-0.0690026	0.587965
o__Rhizobiales	Fumaric acid	-0.12656	0.31899
f__Entomoplasmatales_Incertae_Sedis	Fumaric acid	0.0720342	0.571631
p__Gemmatimonadetes	Fumaric acid	0.0149271	0.906805
c__Anaerolineae	Fumaric acid	0.0126842	0.920759
c__Blastocatellia_Subgroup_4	Fumaric acid	0.187534	0.137835
c__Subgroup_6	Fumaric acid	-0.0415298	0.744552
f__Sphingomonadaceae	Fumaric acid	-0.0115158	0.928038
f__Xanthobacteraceae	Fumaric acid	-0.244002	0.0520137
g__un_c_Subgroup_6	Fumaric acid	-0.0617251	0.628009
g__un_f_Xanthobacteraceae	Fumaric acid	-0.259069	0.038721
o__Rokubacteriales	Fumaric acid	0.0451507	0.723139
p__Chloroflexi	Fumaric acid	-0.0597319	0.639172
p__Proteobacteria	Fumaric acid	-0.158196	0.211847
c__Bacteroidia	Fumaric acid	0.0606227	0.634173
f__Acidaminococcaceae	Fumaric acid	-0.13549	0.285751
f__Lachnospiraceae	Fumaric acid	0.0502747	0.693197
f__Ruminococcaceae	Fumaric acid	-0.0103481	0.935318
g__Agathobacter	Fumaric acid	-0.142483	0.261379
g__Alistipes	Fumaric acid	0.0800632	0.529419
g__Bacteroides	Fumaric acid	-0.0273352	0.830226
g__Faecalibacterium	Fumaric acid	-0.167434	0.186026
g__Helicobacter	Fumaric acid	0.119902	0.345314
g__Lachnoclostridium	Fumaric acid	-0.112051	0.378035
g__Phascolarctobacterium	Fumaric acid	-0.148954	0.240111
g__Ruminococcus_2	Fumaric acid	-0.0740096	0.561102
g__Subdoligranulum	Fumaric acid	-0.108864	0.391836
o__Bacteroidales	Fumaric acid	0.0758242	0.551512
o__Campylobacterales	Fumaric acid	0.0636225	0.617459
o__Clostridiales	Fumaric acid	0.0162088	0.898843
o__Selenomonadales	Fumaric acid	-0.137114	0.279962
p__Bacteroidetes	Fumaric acid	0.0569597	0.654832
p__Firmicutes	Fumaric acid	0.12761	0.314957
c__Acidimicrobiia	DG(16:0/18:2(9Z,12Z)/0:0)	-0.102224	0.421522
c__Alphaproteobacteria	DG(16:0/18:2(9Z,12Z)/0:0)	0.0212228	0.867799
c__Mollicutes	DG(16:0/18:2(9Z,12Z)/0:0)	-0.385086	0.00167737
f__Acetobacteraceae	DG(16:0/18:2(9Z,12Z)/0:0)	-0.024818	0.845659
f__Flavobacteriaceae	DG(16:0/18:2(9Z,12Z)/0:0)	-0.0233538	0.854662
f__Gemmatimonadaceae	DG(16:0/18:2(9Z,12Z)/0:0)	-0.0185908	0.884073
f__Nitrosomonadaceae	DG(16:0/18:2(9Z,12Z)/0:0)	0.00936452	0.941455
g__Candidatus_Hepatoplasma	DG(16:0/18:2(9Z,12Z)/0:0)	-0.297415	0.0169999
g__Coprococcus_2	DG(16:0/18:2(9Z,12Z)/0:0)	-0.317951	0.0104584
g__Phenylobacterium	DG(16:0/18:2(9Z,12Z)/0:0)	-0.0280984	0.82556
g__un_c_Deltaproteobacteria	DG(16:0/18:2(9Z,12Z)/0:0)	0.0758618	0.551314
o__Betaproteobacteriales	DG(16:0/18:2(9Z,12Z)/0:0)	-0.143407	0.258267
o__Chitinophagales	DG(16:0/18:2(9Z,12Z)/0:0)	-0.00398388	0.975076
o__Flavobacteriales	DG(16:0/18:2(9Z,12Z)/0:0)	-0.0349363	0.784034
o__Rhizobiales	DG(16:0/18:2(9Z,12Z)/0:0)	0.00407518	0.974505
f__Entomoplasmatales_Incertae_Sedis	DG(16:0/18:2(9Z,12Z)/0:0)	-0.297415	0.0169999
p__Gemmatimonadetes	DG(16:0/18:2(9Z,12Z)/0:0)	-0.111655	0.379732
c__Anaerolineae	DG(16:0/18:2(9Z,12Z)/0:0)	-0.119057	0.348746
c__Blastocatellia_Subgroup_4	DG(16:0/18:2(9Z,12Z)/0:0)	-0.169309	0.181074
c__Subgroup_6	DG(16:0/18:2(9Z,12Z)/0:0)	-0.0328987	0.796351
f__Sphingomonadaceae	DG(16:0/18:2(9Z,12Z)/0:0)	-0.0228485	0.857774
f__Xanthobacteraceae	DG(16:0/18:2(9Z,12Z)/0:0)	0.00764652	0.952182
g__un_c_Subgroup_6	DG(16:0/18:2(9Z,12Z)/0:0)	-0.055429	0.663543
g__un_f_Xanthobacteraceae	DG(16:0/18:2(9Z,12Z)/0:0)	0.0784579	0.537734
o__Rokubacteriales	DG(16:0/18:2(9Z,12Z)/0:0)	0.0854703	0.501892
p__Chloroflexi	DG(16:0/18:2(9Z,12Z)/0:0)	-0.105681	0.405907
p__Proteobacteria	DG(16:0/18:2(9Z,12Z)/0:0)	0.00508242	0.968206
c__Bacteroidia	DG(16:0/18:2(9Z,12Z)/0:0)	-0.0141026	0.911932
f__Acidaminococcaceae	DG(16:0/18:2(9Z,12Z)/0:0)	-0.070126	0.581887
f__Lachnospiraceae	DG(16:0/18:2(9Z,12Z)/0:0)	-0.117033	0.35706
f__Ruminococcaceae	DG(16:0/18:2(9Z,12Z)/0:0)	0.0780458	0.539879
g__Agathobacter	DG(16:0/18:2(9Z,12Z)/0:0)	-0.124921	0.325345
g__Alistipes	DG(16:0/18:2(9Z,12Z)/0:0)	-0.112436	0.376387
g__Bacteroides	DG(16:0/18:2(9Z,12Z)/0:0)	-0.0912546	0.473284
g__Faecalibacterium	DG(16:0/18:2(9Z,12Z)/0:0)	-0.0728759	0.567133
g__Helicobacter	DG(16:0/18:2(9Z,12Z)/0:0)	-0.0643581	0.613389
g__Lachnoclostridium	DG(16:0/18:2(9Z,12Z)/0:0)	-0.11592	0.361681
g__Phascolarctobacterium	DG(16:0/18:2(9Z,12Z)/0:0)	-0.0456981	0.719919
g__Ruminococcus_2	DG(16:0/18:2(9Z,12Z)/0:0)	-0.132906	0.295125
g__Subdoligranulum	DG(16:0/18:2(9Z,12Z)/0:0)	-0.0516959	0.684972
o__Bacteroidales	DG(16:0/18:2(9Z,12Z)/0:0)	-0.0250916	0.843978
o__Campylobacterales	DG(16:0/18:2(9Z,12Z)/0:0)	-0.0788471	0.535712
o__Clostridiales	DG(16:0/18:2(9Z,12Z)/0:0)	-0.0221612	0.86201
o__Selenomonadales	DG(16:0/18:2(9Z,12Z)/0:0)	-0.192472	0.127579
p__Bacteroidetes	DG(16:0/18:2(9Z,12Z)/0:0)	-0.00448718	0.971928
p__Firmicutes	DG(16:0/18:2(9Z,12Z)/0:0)	0.0212454	0.867659
c__Acidimicrobiia	D-Lactic acid	-0.0274735	0.82938
c__Alphaproteobacteria	D-Lactic acid	-0.145514	0.251261
c__Mollicutes	D-Lactic acid	-0.100644	0.42877
f__Acetobacteraceae	D-Lactic acid	-0.31691	0.0107277
f__Flavobacteriaceae	D-Lactic acid	-0.0564612	0.657664
f__Gemmatimonadaceae	D-Lactic acid	-0.0369756	0.77176
f__Nitrosomonadaceae	D-Lactic acid	-0.118487	0.351074
g__Candidatus_Hepatoplasma	D-Lactic acid	0.0635346	0.617946
g__Coprococcus_2	D-Lactic acid	-0.181012	0.152312
g__Phenylobacterium	D-Lactic acid	-0.220299	0.0802541
g__un_c_Deltaproteobacteria	D-Lactic acid	0.0039156	0.975503
o__Betaproteobacteriales	D-Lactic acid	-0.212683	0.0915466
o__Chitinophagales	D-Lactic acid	-0.27807	0.0260949
o__Flavobacteriales	D-Lactic acid	-0.0753672	0.55392
o__Rhizobiales	D-Lactic acid	-0.153873	0.224761
f__Entomoplasmatales_Incertae_Sedis	D-Lactic acid	0.0635346	0.617946
p__Gemmatimonadetes	D-Lactic acid	-0.0325557	0.79843
c__Anaerolineae	D-Lactic acid	-0.0216821	0.864964
c__Blastocatellia_Subgroup_4	D-Lactic acid	0.134188	0.290449
c__Subgroup_6	D-Lactic acid	-0.0685905	0.590201
f__Sphingomonadaceae	D-Lactic acid	-0.0178804	0.888474
f__Xanthobacteraceae	D-Lactic acid	-0.275962	0.0272977
g__un_c_Subgroup_6	D-Lactic acid	-0.0865892	0.496289
g__un_f_Xanthobacteraceae	D-Lactic acid	-0.289289	0.0204214
o__Rokubacteriales	D-Lactic acid	0.00542632	0.966056
p__Chloroflexi	D-Lactic acid	-0.0815504	0.521774
p__Proteobacteria	D-Lactic acid	-0.16076	0.204439
c__Bacteroidia	D-Lactic acid	0.0690934	0.587473
f__Acidaminococcaceae	D-Lactic acid	-0.136268	0.282966
f__Lachnospiraceae	D-Lactic acid	0.0568681	0.655352
f__Ruminococcaceae	D-Lactic acid	-0.00794423	0.950322
g__Agathobacter	D-Lactic acid	-0.131859	0.29898
g__Alistipes	D-Lactic acid	0.0712487	0.575843
g__Bacteroides	D-Lactic acid	-0.0574176	0.652235
g__Faecalibacterium	D-Lactic acid	-0.185223	0.142841
g__Helicobacter	D-Lactic acid	0.109461	0.389225
g__Lachnoclostridium	D-Lactic acid	-0.119744	0.345953
g__Phascolarctobacterium	D-Lactic acid	-0.138422	0.275355
g__Ruminococcus_2	D-Lactic acid	-0.082093	0.518999
g__Subdoligranulum	D-Lactic acid	-0.111222	0.381598
o__Bacteroidales	D-Lactic acid	0.0870421	0.49403
o__Campylobacterales	D-Lactic acid	0.0451012	0.72343
o__Clostridiales	D-Lactic acid	0.0230769	0.856367
o__Selenomonadales	D-Lactic acid	-0.123171	0.332222
p__Bacteroidetes	D-Lactic acid	0.0646062	0.612019
p__Firmicutes	D-Lactic acid	0.141438	0.264929
c__Acidimicrobiia	L-Rhamnulose	0.0689592	0.5882
c__Alphaproteobacteria	L-Rhamnulose	-0.0482612	0.70491
c__Mollicutes	L-Rhamnulose	-0.0871835	0.493327
f__Acetobacteraceae	L-Rhamnulose	-0.13515	0.286974
f__Flavobacteriaceae	L-Rhamnulose	-0.192831	0.126857
f__Gemmatimonadaceae	L-Rhamnulose	0.0421961	0.740597
f__Nitrosomonadaceae	L-Rhamnulose	-0.000480824	0.996991
g__Candidatus_Hepatoplasma	L-Rhamnulose	-0.157693	0.213321
g__Coprococcus_2	L-Rhamnulose	-0.21423	0.0891573
g__Phenylobacterium	L-Rhamnulose	-0.155379	0.220201
g__un_c_Deltaproteobacteria	L-Rhamnulose	0.0656958	0.606018
o__Betaproteobacteriales	L-Rhamnulose	-0.0620428	0.626237
o__Chitinophagales	L-Rhamnulose	-0.0735195	0.563706
o__Flavobacteriales	L-Rhamnulose	-0.150072	0.236559
o__Rhizobiales	L-Rhamnulose	-0.000892888	0.994413
f__Entomoplasmatales_Incertae_Sedis	L-Rhamnulose	-0.157693	0.213321
p__Gemmatimonadetes	L-Rhamnulose	-0.000343418	0.997851
c__Anaerolineae	L-Rhamnulose	-0.0091469	0.942813
c__Blastocatellia_Subgroup_4	L-Rhamnulose	0.0721661	0.570925
c__Subgroup_6	L-Rhamnulose	0.0641498	0.61454
f__Sphingomonadaceae	L-Rhamnulose	0.0532527	0.676004
f__Xanthobacteraceae	L-Rhamnulose	-0.0128436	0.919767
g__un_c_Subgroup_6	L-Rhamnulose	0.0272684	0.830635
g__un_f_Xanthobacteraceae	L-Rhamnulose	-0.0836329	0.511162
o__Rokubacteriales	L-Rhamnulose	0.0244073	0.848182
p__Chloroflexi	L-Rhamnulose	-0.000595265	0.996275
p__Proteobacteria	L-Rhamnulose	0.132007	0.298432
c__Bacteroidia	L-Rhamnulose	-0.148468	0.241665
f__Acidaminococcaceae	L-Rhamnulose	0.0474724	0.709517
f__Lachnospiraceae	L-Rhamnulose	-0.0488788	0.70131
f__Ruminococcaceae	L-Rhamnulose	-0.100208	0.430783
g__Agathobacter	L-Rhamnulose	-0.0847853	0.505337
g__Alistipes	L-Rhamnulose	0.0350753	0.783196
g__Bacteroides	L-Rhamnulose	-0.11866	0.350369
g__Faecalibacterium	L-Rhamnulose	-0.0788983	0.535447
g__Helicobacter	L-Rhamnulose	0.0444628	0.727191
g__Lachnoclostridium	L-Rhamnulose	0.029902	0.814555
g__Phascolarctobacterium	L-Rhamnulose	0.0615649	0.628904
g__Ruminococcus_2	L-Rhamnulose	-0.0687894	0.589121
g__Subdoligranulum	L-Rhamnulose	-0.0114932	0.928179
o__Bacteroidales	L-Rhamnulose	-0.11779	0.353938
o__Campylobacterales	L-Rhamnulose	-0.0586323	0.645366
o__Clostridiales	L-Rhamnulose	-0.0689339	0.588337
o__Selenomonadales	L-Rhamnulose	-0.132353	0.297155
p__Bacteroidetes	L-Rhamnulose	-0.144851	0.253454
p__Firmicutes	L-Rhamnulose	-0.0171247	0.893159
c__Acidimicrobiia	1-Pyrroline-4-hydroxy-2-carboxylate	-0.0904793	0.477067
c__Alphaproteobacteria	1-Pyrroline-4-hydroxy-2-carboxylate	-0.117034	0.357055
c__Mollicutes	1-Pyrroline-4-hydroxy-2-carboxylate	-0.0241767	0.8496
f__Acetobacteraceae	1-Pyrroline-4-hydroxy-2-carboxylate	-0.165896	0.190159
f__Flavobacteriaceae	1-Pyrroline-4-hydroxy-2-carboxylate	-0.014722	0.908079
f__Gemmatimonadaceae	1-Pyrroline-4-hydroxy-2-carboxylate	0.156602	0.216545
f__Nitrosomonadaceae	1-Pyrroline-4-hydroxy-2-carboxylate	-0.0082655	0.948316
g__Candidatus_Hepatoplasma	1-Pyrroline-4-hydroxy-2-carboxylate	0.0813129	0.522991
g__Coprococcus_2	1-Pyrroline-4-hydroxy-2-carboxylate	-0.0304207	0.811397
g__Phenylobacterium	1-Pyrroline-4-hydroxy-2-carboxylate	-0.198612	0.115649
g__un_c_Deltaproteobacteria	1-Pyrroline-4-hydroxy-2-carboxylate	0.121819	0.3376
o__Betaproteobacteriales	1-Pyrroline-4-hydroxy-2-carboxylate	-0.130815	0.302855
o__Chitinophagales	1-Pyrroline-4-hydroxy-2-carboxylate	-0.114365	0.368203
o__Flavobacteriales	1-Pyrroline-4-hydroxy-2-carboxylate	-0.0377065	0.767374
o__Rhizobiales	1-Pyrroline-4-hydroxy-2-carboxylate	-0.10149	0.424879
f__Entomoplasmatales_Incertae_Sedis	1-Pyrroline-4-hydroxy-2-carboxylate	0.0813129	0.522991
p__Gemmatimonadetes	1-Pyrroline-4-hydroxy-2-carboxylate	0.114769	0.366502
c__Anaerolineae	1-Pyrroline-4-hydroxy-2-carboxylate	0.037938	0.765986
c__Blastocatellia_Subgroup_4	1-Pyrroline-4-hydroxy-2-carboxylate	0.116673	0.35855
c__Subgroup_6	1-Pyrroline-4-hydroxy-2-carboxylate	-0.118454	0.351212
f__Sphingomonadaceae	1-Pyrroline-4-hydroxy-2-carboxylate	-0.0579913	0.648987
f__Xanthobacteraceae	1-Pyrroline-4-hydroxy-2-carboxylate	-0.1413	0.265398
g__un_c_Subgroup_6	1-Pyrroline-4-hydroxy-2-carboxylate	-0.105066	0.408663
g__un_f_Xanthobacteraceae	1-Pyrroline-4-hydroxy-2-carboxylate	-0.229719	0.0678452
o__Rokubacteriales	1-Pyrroline-4-hydroxy-2-carboxylate	0.136368	0.282612
p__Chloroflexi	1-Pyrroline-4-hydroxy-2-carboxylate	0.0314571	0.805095
p__Proteobacteria	1-Pyrroline-4-hydroxy-2-carboxylate	-0.174771	0.167196
c__Bacteroidia	1-Pyrroline-4-hydroxy-2-carboxylate	0.0430861	0.735324
f__Acidaminococcaceae	1-Pyrroline-4-hydroxy-2-carboxylate	0.0423549	0.739655
f__Lachnospiraceae	1-Pyrroline-4-hydroxy-2-carboxylate	0.0390568	0.75929
f__Ruminococcaceae	1-Pyrroline-4-hydroxy-2-carboxylate	0.0305406	0.810667
g__Agathobacter	1-Pyrroline-4-hydroxy-2-carboxylate	-0.0898673	0.480064
g__Alistipes	1-Pyrroline-4-hydroxy-2-carboxylate	-0.0131645	0.917769
g__Bacteroides	1-Pyrroline-4-hydroxy-2-carboxylate	0.0427656	0.737221
g__Faecalibacterium	1-Pyrroline-4-hydroxy-2-carboxylate	-0.105479	0.406812
g__Helicobacter	1-Pyrroline-4-hydroxy-2-carboxylate	0.183069	0.147629
g__Lachnoclostridium	1-Pyrroline-4-hydroxy-2-carboxylate	0.0472107	0.711048
g__Phascolarctobacterium	1-Pyrroline-4-hydroxy-2-carboxylate	0.034182	0.788588
g__Ruminococcus_2	1-Pyrroline-4-hydroxy-2-carboxylate	-0.0354477	0.780951
g__Subdoligranulum	1-Pyrroline-4-hydroxy-2-carboxylate	-0.021063	0.868786
o__Bacteroidales	1-Pyrroline-4-hydroxy-2-carboxylate	0.0565476	0.657173
o__Campylobacterales	1-Pyrroline-4-hydroxy-2-carboxylate	0.137227	0.279562
o__Clostridiales	1-Pyrroline-4-hydroxy-2-carboxylate	0.0382784	0.763947
o__Selenomonadales	1-Pyrroline-4-hydroxy-2-carboxylate	-0.0869296	0.494591
p__Bacteroidetes	1-Pyrroline-4-hydroxy-2-carboxylate	0.0452839	0.722355
p__Firmicutes	1-Pyrroline-4-hydroxy-2-carboxylate	0.106181	0.403677
c__Acidimicrobiia	Coenzyme B	-0.0588619	0.64407
c__Alphaproteobacteria	Coenzyme B	-0.103389	0.41622
c__Mollicutes	Coenzyme B	0.0184072	0.88521
f__Acetobacteraceae	Coenzyme B	-0.160538	0.205072
f__Flavobacteriaceae	Coenzyme B	-0.179595	0.155602
f__Gemmatimonadaceae	Coenzyme B	0.0887871	0.485379
f__Nitrosomonadaceae	Coenzyme B	-0.18958	0.133513
g__Candidatus_Hepatoplasma	Coenzyme B	0.0114745	0.928296
g__Coprococcus_2	Coenzyme B	-0.10551	0.406671
g__Phenylobacterium	Coenzyme B	-0.173445	0.170491
g__un_c_Deltaproteobacteria	Coenzyme B	-0.09157	0.471749
o__Betaproteobacteriales	Coenzyme B	-0.195696	0.121204
o__Chitinophagales	Coenzyme B	-0.14374	0.257149
o__Flavobacteriales	Coenzyme B	-0.184572	0.144277
o__Rhizobiales	Coenzyme B	-0.0706747	0.57893
f__Entomoplasmatales_Incertae_Sedis	Coenzyme B	0.0114745	0.928296
p__Gemmatimonadetes	Coenzyme B	0.0411411	0.746863
c__Anaerolineae	Coenzyme B	0.110975	0.382661
c__Blastocatellia_Subgroup_4	Coenzyme B	0.0837044	0.5108
c__Subgroup_6	Coenzyme B	-0.11012	0.38636
f__Sphingomonadaceae	Coenzyme B	-0.0393324	0.757643
f__Xanthobacteraceae	Coenzyme B	-0.138141	0.276341
g__un_c_Subgroup_6	Coenzyme B	-0.105775	0.405487
g__un_f_Xanthobacteraceae	Coenzyme B	-0.189036	0.134652
o__Rokubacteriales	Coenzyme B	0.0328556	0.796612
p__Chloroflexi	Coenzyme B	0.0991105	0.435875
p__Proteobacteria	Coenzyme B	-0.1625	0.199519
c__Bacteroidia	Coenzyme B	0.0874084	0.492208
f__Acidaminococcaceae	Coenzyme B	-0.0933182	0.463293
f__Lachnospiraceae	Coenzyme B	0.0997711	0.432807
f__Ruminococcaceae	Coenzyme B	0.08425	0.508039
g__Agathobacter	Coenzyme B	-0.132317	0.29729
g__Alistipes	Coenzyme B	0.0633042	0.619224
g__Bacteroides	Coenzyme B	0.0482601	0.704917
g__Faecalibacterium	Coenzyme B	-0.198251	0.116327
g__Helicobacter	Coenzyme B	0.244428	0.0515923
g__Lachnoclostridium	Coenzyme B	-0.0422653	0.740186
g__Phascolarctobacterium	Coenzyme B	-0.0980814	0.440678
g__Ruminococcus_2	Coenzyme B	-0.10916	0.390542
g__Subdoligranulum	Coenzyme B	-0.17116	0.176281
o__Bacteroidales	Coenzyme B	0.0983516	0.439414
o__Campylobacterales	Coenzyme B	0.17791	0.159584
o__Clostridiales	Coenzyme B	0.105174	0.408177
o__Selenomonadales	Coenzyme B	-0.114952	0.365732
p__Bacteroidetes	Coenzyme B	0.0890568	0.484049
p__Firmicutes	Coenzyme B	0.110943	0.382799
c__Acidimicrobiia	2-(alpha-hydroxyethyl)thiamine diphosphate	0.166306	0.18905
c__Alphaproteobacteria	2-(alpha-hydroxyethyl)thiamine diphosphate	0.0606005	0.634298
c__Mollicutes	2-(alpha-hydroxyethyl)thiamine diphosphate	-0.0452168	0.72275
f__Acetobacteraceae	2-(alpha-hydroxyethyl)thiamine diphosphate	-0.0251843	0.843409
f__Flavobacteriaceae	2-(alpha-hydroxyethyl)thiamine diphosphate	-0.0103718	0.93517
f__Gemmatimonadaceae	2-(alpha-hydroxyethyl)thiamine diphosphate	0.182153	0.149701
f__Nitrosomonadaceae	2-(alpha-hydroxyethyl)thiamine diphosphate	0.077595	0.542229
g__Candidatus_Hepatoplasma	2-(alpha-hydroxyethyl)thiamine diphosphate	0.0997995	0.432675
g__Coprococcus_2	2-(alpha-hydroxyethyl)thiamine diphosphate	-0.195375	0.121828
g__Phenylobacterium	2-(alpha-hydroxyethyl)thiamine diphosphate	0.0467619	0.713676
g__un_c_Deltaproteobacteria	2-(alpha-hydroxyethyl)thiamine diphosphate	0.128642	0.311026
o__Betaproteobacteriales	2-(alpha-hydroxyethyl)thiamine diphosphate	-0.132784	0.295573
o__Chitinophagales	2-(alpha-hydroxyethyl)thiamine diphosphate	-0.0783955	0.538058
o__Flavobacteriales	2-(alpha-hydroxyethyl)thiamine diphosphate	-0.0144232	0.909937
o__Rhizobiales	2-(alpha-hydroxyethyl)thiamine diphosphate	0.0943474	0.458354
f__Entomoplasmatales_Incertae_Sedis	2-(alpha-hydroxyethyl)thiamine diphosphate	0.0997995	0.432675
p__Gemmatimonadetes	2-(alpha-hydroxyethyl)thiamine diphosphate	0.171524	0.175349
c__Anaerolineae	2-(alpha-hydroxyethyl)thiamine diphosphate	0.192048	0.128436
c__Blastocatellia_Subgroup_4	2-(alpha-hydroxyethyl)thiamine diphosphate	0.234881	0.0617286
c__Subgroup_6	2-(alpha-hydroxyethyl)thiamine diphosphate	0.15268	0.228417
f__Sphingomonadaceae	2-(alpha-hydroxyethyl)thiamine diphosphate	0.205453	0.103385
f__Xanthobacteraceae	2-(alpha-hydroxyethyl)thiamine diphosphate	0.0988095	0.437277
g__un_c_Subgroup_6	2-(alpha-hydroxyethyl)thiamine diphosphate	0.132471	0.296722
g__un_f_Xanthobacteraceae	2-(alpha-hydroxyethyl)thiamine diphosphate	0.076054	0.550303
o__Rokubacteriales	2-(alpha-hydroxyethyl)thiamine diphosphate	0.238896	0.0572858
p__Chloroflexi	2-(alpha-hydroxyethyl)thiamine diphosphate	0.121776	0.337769
p__Proteobacteria	2-(alpha-hydroxyethyl)thiamine diphosphate	-0.119689	0.346178
c__Bacteroidia	2-(alpha-hydroxyethyl)thiamine diphosphate	-0.140568	0.267909
f__Acidaminococcaceae	2-(alpha-hydroxyethyl)thiamine diphosphate	-0.105819	0.405293
f__Lachnospiraceae	2-(alpha-hydroxyethyl)thiamine diphosphate	-0.0824176	0.517342
f__Ruminococcaceae	2-(alpha-hydroxyethyl)thiamine diphosphate	-0.133976	0.29122
g__Agathobacter	2-(alpha-hydroxyethyl)thiamine diphosphate	-0.147634	0.244348
g__Alistipes	2-(alpha-hydroxyethyl)thiamine diphosphate	-0.148107	0.242825
g__Bacteroides	2-(alpha-hydroxyethyl)thiamine diphosphate	-0.164881	0.192923
g__Faecalibacterium	2-(alpha-hydroxyethyl)thiamine diphosphate	-0.111111	0.382074
g__Helicobacter	2-(alpha-hydroxyethyl)thiamine diphosphate	0.0729437	0.566772
g__Lachnoclostridium	2-(alpha-hydroxyethyl)thiamine diphosphate	-0.202924	0.107797
g__Phascolarctobacterium	2-(alpha-hydroxyethyl)thiamine diphosphate	-0.112894	0.374434
g__Ruminococcus_2	2-(alpha-hydroxyethyl)thiamine diphosphate	-0.138745	0.274226
g__Subdoligranulum	2-(alpha-hydroxyethyl)thiamine diphosphate	-0.0978056	0.441971
o__Bacteroidales	2-(alpha-hydroxyethyl)thiamine diphosphate	-0.104121	0.412913
o__Campylobacterales	2-(alpha-hydroxyethyl)thiamine diphosphate	0.00599824	0.962481
o__Clostridiales	2-(alpha-hydroxyethyl)thiamine diphosphate	-0.138507	0.275057
o__Selenomonadales	2-(alpha-hydroxyethyl)thiamine diphosphate	-0.169051	0.181748
p__Bacteroidetes	2-(alpha-hydroxyethyl)thiamine diphosphate	-0.141941	0.263214
p__Firmicutes	2-(alpha-hydroxyethyl)thiamine diphosphate	0.0195055	0.878412
c__Acidimicrobiia	Oleic acid	0.109367	0.389635
c__Alphaproteobacteria	Oleic acid	0.133907	0.291469
c__Mollicutes	Oleic acid	0.143755	0.2571
f__Acetobacteraceae	Oleic acid	0.122877	0.333389
f__Flavobacteriaceae	Oleic acid	0.263486	0.0354073
f__Gemmatimonadaceae	Oleic acid	0.0267644	0.83372
f__Nitrosomonadaceae	Oleic acid	0.0518139	0.684291
g__Candidatus_Hepatoplasma	Oleic acid	0.191218	0.130129
g__Coprococcus_2	Oleic acid	0.345806	0.00512872
g__Phenylobacterium	Oleic acid	0.174315	0.168324
g__un_c_Deltaproteobacteria	Oleic acid	0.11282	0.374753
o__Betaproteobacteriales	Oleic acid	-0.0260531	0.838079
o__Chitinophagales	Oleic acid	0.00698324	0.956325
o__Flavobacteriales	Oleic acid	0.285809	0.0220566
o__Rhizobiales	Oleic acid	0.103574	0.415385
f__Entomoplasmatales_Incertae_Sedis	Oleic acid	0.191218	0.130129
p__Gemmatimonadetes	Oleic acid	0.083381	0.51244
c__Anaerolineae	Oleic acid	-0.153469	0.225994
c__Blastocatellia_Subgroup_4	Oleic acid	0.00212924	0.986677
c__Subgroup_6	Oleic acid	-0.0477799	0.70772
f__Sphingomonadaceae	Oleic acid	0.0135076	0.915633
f__Xanthobacteraceae	Oleic acid	0.0735348	0.563624
g__un_c_Subgroup_6	Oleic acid	-0.0287562	0.821542
g__un_f_Xanthobacteraceae	Oleic acid	0.0540299	0.671544
o__Rokubacteriales	Oleic acid	0.0282993	0.824332
p__Chloroflexi	Oleic acid	-0.00130499	0.991834
p__Proteobacteria	Oleic acid	-0.00407509	0.974505
c__Bacteroidia	Oleic acid	-0.0217033	0.864834
f__Acidaminococcaceae	Oleic acid	0.0270385	0.832042
f__Lachnospiraceae	Oleic acid	-0.0349359	0.784037
f__Ruminococcaceae	Oleic acid	-0.0745201	0.558396
g__Agathobacter	Oleic acid	0.0400224	0.753525
g__Alistipes	Oleic acid	-0.105362	0.407335
g__Bacteroides	Oleic acid	-0.00164835	0.989686
g__Faecalibacterium	Oleic acid	0.0585434	0.645867
g__Helicobacter	Oleic acid	-0.0765841	0.547519
g__Lachnoclostridium	Oleic acid	0.0804094	0.527635
g__Phascolarctobacterium	Oleic acid	0.00947846	0.940744
g__Ruminococcus_2	Oleic acid	0.121662	0.338224
g__Subdoligranulum	Oleic acid	0.0970729	0.445414
o__Bacteroidales	Oleic acid	-0.0517857	0.684454
o__Campylobacterales	Oleic acid	0.0220698	0.862573
o__Clostridiales	Oleic acid	-0.0980311	0.440914
o__Selenomonadales	Oleic acid	0.0560223	0.660161
p__Bacteroidetes	Oleic acid	-0.0290751	0.819596
p__Firmicutes	Oleic acid	-0.0546245	0.668139
c__Acidimicrobiia	Tetrahydrocorticosterone	0.166947	0.187327
c__Alphaproteobacteria	Tetrahydrocorticosterone	0.145286	0.252016
c__Mollicutes	Tetrahydrocorticosterone	0.238767	0.0574235
f__Acetobacteraceae	Tetrahydrocorticosterone	0.147099	0.24608
f__Flavobacteriaceae	Tetrahydrocorticosterone	0.269187	0.0314821
f__Gemmatimonadaceae	Tetrahydrocorticosterone	0.12432	0.327697
f__Nitrosomonadaceae	Tetrahydrocorticosterone	0.127875	0.313945
g__Candidatus_Hepatoplasma	Tetrahydrocorticosterone	0.335947	0.00664818
g__Coprococcus_2	Tetrahydrocorticosterone	0.330596	0.00762782
g__Phenylobacterium	Tetrahydrocorticosterone	0.00861042	0.946162
g__un_c_Deltaproteobacteria	Tetrahydrocorticosterone	0.138901	0.273683
o__Betaproteobacteriales	Tetrahydrocorticosterone	-0.0186813	0.883513
o__Chitinophagales	Tetrahydrocorticosterone	-0.0135086	0.915627
o__Flavobacteriales	Tetrahydrocorticosterone	0.256161	0.0410398
o__Rhizobiales	Tetrahydrocorticosterone	0.0633714	0.618851
f__Entomoplasmatales_Incertae_Sedis	Tetrahydrocorticosterone	0.335947	0.00664818
p__Gemmatimonadetes	Tetrahydrocorticosterone	0.236269	0.0601617
c__Anaerolineae	Tetrahydrocorticosterone	0.0627798	0.622136
c__Blastocatellia_Subgroup_4	Tetrahydrocorticosterone	0.137096	0.280026
c__Subgroup_6	Tetrahydrocorticosterone	0.0933848	0.462973
f__Sphingomonadaceae	Tetrahydrocorticosterone	0.1427	0.260644
f__Xanthobacteraceae	Tetrahydrocorticosterone	-0.0577839	0.65016
g__un_c_Subgroup_6	Tetrahydrocorticosterone	0.119009	0.348944
g__un_f_Xanthobacteraceae	Tetrahydrocorticosterone	-0.0774505	0.542984
o__Rokubacteriales	Tetrahydrocorticosterone	-0.0135773	0.9152
p__Chloroflexi	Tetrahydrocorticosterone	0.0689355	0.588329
p__Proteobacteria	Tetrahydrocorticosterone	0.00389194	0.975651
c__Bacteroidia	Tetrahydrocorticosterone	-0.0712912	0.575614
f__Acidaminococcaceae	Tetrahydrocorticosterone	0.0773149	0.543692
f__Lachnospiraceae	Tetrahydrocorticosterone	0.0544414	0.669187
f__Ruminococcaceae	Tetrahydrocorticosterone	-0.097872	0.441659
g__Agathobacter	Tetrahydrocorticosterone	0.105734	0.40567
g__Alistipes	Tetrahydrocorticosterone	0.0203535	0.873168
g__Bacteroides	Tetrahydrocorticosterone	-0.0353938	0.781276
g__Faecalibacterium	Tetrahydrocorticosterone	0.0729217	0.566889
g__Helicobacter	Tetrahydrocorticosterone	-0.125648	0.322515
g__Lachnoclostridium	Tetrahydrocorticosterone	0.115073	0.365224
g__Phascolarctobacterium	Tetrahydrocorticosterone	0.0950135	0.455173
g__Ruminococcus_2	Tetrahydrocorticosterone	0.173254	0.17097
g__Subdoligranulum	Tetrahydrocorticosterone	0.151997	0.230531
o__Bacteroidales	Tetrahydrocorticosterone	-0.0774725	0.542869
o__Campylobacterales	Tetrahydrocorticosterone	-0.105816	0.405304
o__Clostridiales	Tetrahydrocorticosterone	-0.0215201	0.865964
o__Selenomonadales	Tetrahydrocorticosterone	0.00611278	0.961765
p__Bacteroidetes	Tetrahydrocorticosterone	-0.0808608	0.525312
p__Firmicutes	Tetrahydrocorticosterone	-0.0353022	0.781828
c__Acidimicrobiia	Oxidized glutathione	0.149662	0.237858
c__Alphaproteobacteria	Oxidized glutathione	0.13132	0.300976
c__Mollicutes	Oxidized glutathione	0.250398	0.0459757
f__Acetobacteraceae	Oxidized glutathione	0.187623	0.137644
f__Flavobacteriaceae	Oxidized glutathione	0.0660546	0.604048
f__Gemmatimonadaceae	Oxidized glutathione	0.159373	0.208424
f__Nitrosomonadaceae	Oxidized glutathione	0.0503028	0.693034
g__Candidatus_Hepatoplasma	Oxidized glutathione	0.00134577	0.991579
g__Coprococcus_2	Oxidized glutathione	0.189992	0.132656
g__Phenylobacterium	Oxidized glutathione	0.27148	0.0300092
g__un_c_Deltaproteobacteria	Oxidized glutathione	0.0684657	0.59088
o__Betaproteobacteriales	Oxidized glutathione	0.0372253	0.770261
o__Chitinophagales	Oxidized glutathione	0.249908	0.0464164
o__Flavobacteriales	Oxidized glutathione	0.0606234	0.634169
o__Rhizobiales	Oxidized glutathione	0.0885551	0.486525
f__Entomoplasmatales_Incertae_Sedis	Oxidized glutathione	0.00134577	0.991579
p__Gemmatimonadetes	Oxidized glutathione	0.175943	0.164324
c__Anaerolineae	Oxidized glutathione	-0.055934	0.660664
c__Blastocatellia_Subgroup_4	Oxidized glutathione	0.134417	0.289619
c__Subgroup_6	Oxidized glutathione	0.203986	0.105927
f__Sphingomonadaceae	Oxidized glutathione	0.200005	0.113067
f__Xanthobacteraceae	Oxidized glutathione	0.179304	0.156285
g__un_c_Subgroup_6	Oxidized glutathione	0.20459	0.104874
g__un_f_Xanthobacteraceae	Oxidized glutathione	0.175048	0.166515
o__Rokubacteriales	Oxidized glutathione	0.112419	0.376463
p__Chloroflexi	Oxidized glutathione	0.0617695	0.627761
p__Proteobacteria	Oxidized glutathione	0.123077	0.332595
c__Bacteroidia	Oxidized glutathione	-0.0878663	0.489934
f__Acidaminococcaceae	Oxidized glutathione	0.0972332	0.44466
f__Lachnospiraceae	Oxidized glutathione	0.0333791	0.793443
f__Ruminococcaceae	Oxidized glutathione	-0.0730778	0.566057
g__Agathobacter	Oxidized glutathione	0.185069	0.143179
g__Alistipes	Oxidized glutathione	-0.100165	0.430984
g__Bacteroides	Oxidized glutathione	0.0212454	0.867659
g__Faecalibacterium	Oxidized glutathione	0.21382	0.0897865
g__Helicobacter	Oxidized glutathione	-0.151268	0.232802
g__Lachnoclostridium	Oxidized glutathione	0.113127	0.373443
g__Phascolarctobacterium	Oxidized glutathione	0.111956	0.378444
g__Ruminococcus_2	Oxidized glutathione	0.151569	0.231864
g__Subdoligranulum	Oxidized glutathione	0.169443	0.180725
o__Bacteroidales	Oxidized glutathione	-0.108654	0.392754
o__Campylobacterales	Oxidized glutathione	-0.235671	0.0608325
o__Clostridiales	Oxidized glutathione	-0.00663919	0.958475
o__Selenomonadales	Oxidized glutathione	0.130108	0.305497
p__Bacteroidetes	Oxidized glutathione	-0.0932692	0.463529
p__Firmicutes	Oxidized glutathione	-0.00915751	0.942747
c__Acidimicrobiia	2-Hexaprenyl-3-methyl-5-hydroxy-6-methoxy-1,4-benzoquinone	0.340259	0.00594088
c__Alphaproteobacteria	2-Hexaprenyl-3-methyl-5-hydroxy-6-methoxy-1,4-benzoquinone	0.332696	0.00722923
c__Mollicutes	2-Hexaprenyl-3-methyl-5-hydroxy-6-methoxy-1,4-benzoquinone	0.377806	0.00208521
f__Acetobacteraceae	2-Hexaprenyl-3-methyl-5-hydroxy-6-methoxy-1,4-benzoquinone	0.295046	0.0179429
f__Flavobacteriaceae	2-Hexaprenyl-3-methyl-5-hydroxy-6-methoxy-1,4-benzoquinone	0.392504	0.00133693
f__Gemmatimonadaceae	2-Hexaprenyl-3-methyl-5-hydroxy-6-methoxy-1,4-benzoquinone	0.199141	0.114663
f__Nitrosomonadaceae	2-Hexaprenyl-3-methyl-5-hydroxy-6-methoxy-1,4-benzoquinone	0.259161	0.0386492
g__Candidatus_Hepatoplasma	2-Hexaprenyl-3-methyl-5-hydroxy-6-methoxy-1,4-benzoquinone	0.285776	0.0220729
g__Coprococcus_2	2-Hexaprenyl-3-methyl-5-hydroxy-6-methoxy-1,4-benzoquinone	0.36191	0.00329773
g__Phenylobacterium	2-Hexaprenyl-3-methyl-5-hydroxy-6-methoxy-1,4-benzoquinone	0.147362	0.245228
g__un_c_Deltaproteobacteria	2-Hexaprenyl-3-methyl-5-hydroxy-6-methoxy-1,4-benzoquinone	0.209015	0.0974128
o__Betaproteobacteriales	2-Hexaprenyl-3-methyl-5-hydroxy-6-methoxy-1,4-benzoquinone	0.0917582	0.470835
o__Chitinophagales	2-Hexaprenyl-3-methyl-5-hydroxy-6-methoxy-1,4-benzoquinone	0.220441	0.0800534
o__Flavobacteriales	2-Hexaprenyl-3-methyl-5-hydroxy-6-methoxy-1,4-benzoquinone	0.367884	0.00278328
o__Rhizobiales	2-Hexaprenyl-3-methyl-5-hydroxy-6-methoxy-1,4-benzoquinone	0.210101	0.0956464
f__Entomoplasmatales_Incertae_Sedis	2-Hexaprenyl-3-methyl-5-hydroxy-6-methoxy-1,4-benzoquinone	0.285776	0.0220729
p__Gemmatimonadetes	2-Hexaprenyl-3-methyl-5-hydroxy-6-methoxy-1,4-benzoquinone	0.287026	0.0214727
c__Anaerolineae	2-Hexaprenyl-3-methyl-5-hydroxy-6-methoxy-1,4-benzoquinone	0.187309	0.138316
c__Blastocatellia_Subgroup_4	2-Hexaprenyl-3-methyl-5-hydroxy-6-methoxy-1,4-benzoquinone	0.176132	0.163864
c__Subgroup_6	2-Hexaprenyl-3-methyl-5-hydroxy-6-methoxy-1,4-benzoquinone	0.157213	0.214735
f__Sphingomonadaceae	2-Hexaprenyl-3-methyl-5-hydroxy-6-methoxy-1,4-benzoquinone	0.294031	0.0183599
f__Xanthobacteraceae	2-Hexaprenyl-3-methyl-5-hydroxy-6-methoxy-1,4-benzoquinone	0.134799	0.28824
g__un_c_Subgroup_6	2-Hexaprenyl-3-methyl-5-hydroxy-6-methoxy-1,4-benzoquinone	0.195043	0.122475
g__un_f_Xanthobacteraceae	2-Hexaprenyl-3-methyl-5-hydroxy-6-methoxy-1,4-benzoquinone	0.169691	0.180078
o__Rokubacteriales	2-Hexaprenyl-3-methyl-5-hydroxy-6-methoxy-1,4-benzoquinone	0.00261013	0.983669
p__Chloroflexi	2-Hexaprenyl-3-methyl-5-hydroxy-6-methoxy-1,4-benzoquinone	0.163765	0.195995
p__Proteobacteria	2-Hexaprenyl-3-methyl-5-hydroxy-6-methoxy-1,4-benzoquinone	0.139789	0.270595
c__Bacteroidia	2-Hexaprenyl-3-methyl-5-hydroxy-6-methoxy-1,4-benzoquinone	-0.0146978	0.90823
f__Acidaminococcaceae	2-Hexaprenyl-3-methyl-5-hydroxy-6-methoxy-1,4-benzoquinone	0.131438	0.30054
f__Lachnospiraceae	2-Hexaprenyl-3-methyl-5-hydroxy-6-methoxy-1,4-benzoquinone	0.0865385	0.496542
f__Ruminococcaceae	2-Hexaprenyl-3-methyl-5-hydroxy-6-methoxy-1,4-benzoquinone	-0.0382788	0.763944
g__Agathobacter	2-Hexaprenyl-3-methyl-5-hydroxy-6-methoxy-1,4-benzoquinone	0.284668	0.0226167
g__Alistipes	2-Hexaprenyl-3-methyl-5-hydroxy-6-methoxy-1,4-benzoquinone	-0.0140574	0.912212
g__Bacteroides	2-Hexaprenyl-3-methyl-5-hydroxy-6-methoxy-1,4-benzoquinone	0.0869505	0.494487
g__Faecalibacterium	2-Hexaprenyl-3-methyl-5-hydroxy-6-methoxy-1,4-benzoquinone	0.270531	0.0306114
g__Helicobacter	2-Hexaprenyl-3-methyl-5-hydroxy-6-methoxy-1,4-benzoquinone	-0.169332	0.181014
g__Lachnoclostridium	2-Hexaprenyl-3-methyl-5-hydroxy-6-methoxy-1,4-benzoquinone	0.196101	0.120421
g__Phascolarctobacterium	2-Hexaprenyl-3-methyl-5-hydroxy-6-methoxy-1,4-benzoquinone	0.163057	0.197961
g__Ruminococcus_2	2-Hexaprenyl-3-methyl-5-hydroxy-6-methoxy-1,4-benzoquinone	0.21809	0.0834087
g__Subdoligranulum	2-Hexaprenyl-3-methyl-5-hydroxy-6-methoxy-1,4-benzoquinone	0.293554	0.018559
o__Bacteroidales	2-Hexaprenyl-3-methyl-5-hydroxy-6-methoxy-1,4-benzoquinone	-0.0468407	0.713215
o__Campylobacterales	2-Hexaprenyl-3-methyl-5-hydroxy-6-methoxy-1,4-benzoquinone	-0.131114	0.301741
o__Clostridiales	2-Hexaprenyl-3-methyl-5-hydroxy-6-methoxy-1,4-benzoquinone	0.0313187	0.805936
o__Selenomonadales	2-Hexaprenyl-3-methyl-5-hydroxy-6-methoxy-1,4-benzoquinone	0.110808	0.383381
p__Bacteroidetes	2-Hexaprenyl-3-methyl-5-hydroxy-6-methoxy-1,4-benzoquinone	-0.0219322	0.863422
p__Firmicutes	2-Hexaprenyl-3-methyl-5-hydroxy-6-methoxy-1,4-benzoquinone	-0.0583333	0.647054
c__Acidimicrobiia	Levan	0.219124	0.0819203
c__Alphaproteobacteria	Levan	0.0461544	0.717239
c__Mollicutes	Levan	0.216605	0.0855843
f__Acetobacteraceae	Levan	0.00982188	0.938601
f__Flavobacteriaceae	Levan	0.195599	0.121392
f__Gemmatimonadaceae	Levan	0.0172171	0.892586
f__Nitrosomonadaceae	Levan	-0.145848	0.250164
g__Candidatus_Hepatoplasma	Levan	-0.105891	0.404971
g__Coprococcus_2	Levan	0.138336	0.275656
g__Phenylobacterium	Levan	-0.0133507	0.91661
g__un_c_Deltaproteobacteria	Levan	-0.181949	0.150165
o__Betaproteobacteriales	Levan	-0.146062	0.249462
o__Chitinophagales	Levan	-0.027933	0.826571
o__Flavobacteriales	Levan	0.174773	0.167191
o__Rhizobiales	Levan	-0.0632798	0.619359
f__Entomoplasmatales_Incertae_Sedis	Levan	-0.105891	0.404971
p__Gemmatimonadetes	Levan	0.00469333	0.970639
c__Anaerolineae	Levan	-0.140281	0.268895
c__Blastocatellia_Subgroup_4	Levan	-0.161754	0.201618
c__Subgroup_6	Levan	0.0364702	0.774797
f__Sphingomonadaceae	Levan	-0.0458573	0.718984
[truncated: 1,037 more rows]
